# Supplementary material for: Hes5.9 Coordinate FGF and Notch Signaling to Modulate Gastrulation via Regulating Cell Fate Specification and Cell Migration in Xenopus tropicalis
Source: Genes (Basel). 2020 Nov 18;11(11):1363. doi: 10.3390/genes11111363 (PMC7699193; doi:10.3390/genes11111363)
Supplement: Supplementary file 1 [file genes-11-01363-s001.zip]

Archive with 4 entries (3 files):
- Supplementary/
- Supplementary/Ex.1 OvervsCtrl_all.DEG_KEGG_pathway_enrichment_result.xls
- Supplementary/Ex.2 gene.description.xlsx
- Supplementary/Supplementary Figures.docx
