# Supplementary material for: Hes5.9 Coordinate FGF and Notch Signaling to Modulate Gastrulation via Regulating Cell Fate Specification and Cell Migration in Xenopus tropicalis
Source: Genes (Basel). 2020 Nov 18;11(11):1363. doi: 10.3390/genes11111363 (PMC7699193; doi:10.3390/genes11111363)
Supplement: Supplementary file 1 [file genes-11-01363-s001.zip › Supplementary/Ex.1 OvervsCtrl_all.DEG_KEGG_pathway_enrichment_result.xls]

##Databases: KEGG PATHWAY
##Statistical test method: hypergeometric test / Fisher's exact test
##FDR correction method: Benjamini and Hochberg
#Term	Database	ID	Input number	Background number	P-Value	Corrected P-Value	Input	KEGG_ID/KO	Entrez_ID	Hyperlink
Ribosome	KEGG PATHWAY	xtr03010	88	131	3.19112164919e-09	4.75477125729e-07	ENSXETG00000003912|ENSXETG00000005009|ENSXETG00000021905|ENSXETG00000015815|ENSXETG00000023719|ENSXETG00000020574|ENSXETG00000023711|ENSXETG00000026219|ENSXETG00000005257|ENSXETG00000004304|ENSXETG00000027052|ENSXETG00000027295|ENSXETG00000025319|ENSXETG00000019403|ENSXETG00000026189|ENSXETG00000015898|ENSXETG00000008052|ENSXETG00000013596|ENSXETG00000009458|ENSXETG00000003164|ENSXETG00000009802|…	xtr:100170552|xtr:447981|xtr:549704|xtr:549476|xtr:496667|xtr:549539|xtr:448704|xtr:448719|xtr:549820|xtr:100216047|xtr:549745|xtr:447962|xtr:448672|xtr:780376|xtr:448689|xtr:100327250|xtr:549795|xtr:549320|xtr:448703|xtr:496439|xtr:448539|xtr:394512|xtr:100145176|xtr:548934|xtr:549288|xtr:549795|xtr:394476|xtr:100124892|xtr:549444|xtr:548926|xtr:100497348|xtr:448389|xtr:100038272|xtr:496969|xtr:…	100170552|447981|549704|549476|496667|549539|448704|448719|549820|100216047|549745|447962|448672|780376|448689|100327250|549795|549320|448703|496439|448539|394512|100145176|548934|549288|549795|394476|100124892|549444|548926|100497348|448389|100038272|496969|448698|448660|394665|493246|100135409|448529|100379722|448653|448678|549399|100135133|549520|448673|394757|496609|394716|496563|100144995|44…	http://www.genome.jp/kegg-bin/show_pathway?xtr03010/xtr:394507%09red/xtr:448689%09red/xtr:448685%09red/xtr:448529%09red/xtr:448528%09red/xtr:394664%09red/xtr:394665%09red/xtr:394757%09red/xtr:493437%09red/xtr:549991%09red/xtr:100327250%09red/xtr:496969%09red/xtr:549384%09red/xtr:448693%09red/xtr:100496116%09red/xtr:447962%09red/xtr:100124892%09red/xtr:549539%09red/xtr:497003%09red/xtr:448683%09re…
Cell cycle	KEGG PATHWAY	xtr04110	62	122	0.000349776084076	0.0260583182636	ENSXETG00000024887|ENSXETG00000025623|ENSXETG00000011768|ENSXETG00000009564|ENSXETG00000022830|ENSXETG00000003800|ENSXETG00000000782|ENSXETG00000011718|ENSXETG00000009444|ENSXETG00000000286|ENSXETG00000020538|ENSXETG00000025055|ENSXETG00000010845|ENSXETG00000002490|ENSXETG00000013234|ENSXETG00000005465|ENSXETG00000021701|ENSXETG00000022893|ENSXETG00000025372|ENSXETG00000003717|ENSXETG00000026459|…	xtr:100038054|xtr:394542|xtr:780054|xtr:493224|xtr:496529|xtr:448045|xtr:780327|xtr:549010|xtr:493498|xtr:100126686|xtr:100158601|xtr:431679|xtr:394448|xtr:733748|xtr:100490252|xtr:448767|xtr:734092|xtr:493518|xtr:395024|xtr:100487013|xtr:394780|xtr:100490771|xtr:448458|xtr:100125126|xtr:779925|xtr:549939|xtr:493302|xtr:100145524|xtr:734121|xtr:549081|xtr:550081|xtr:100038088|xtr:100270772|xtr:54…	100038054|394542|780054|493224|496529|448045|780327|549010|493498|100126686|100158601|431679|394448|733748|100490252|448767|734092|493518|395024|100487013|394780|100490771|448458|100125126|779925|549939|493302|100145524|734121|549081|550081|100038088|100270772|549082|100490767|100101736|549021|549335|779762|100145671|594958|448137|100145524|448135|549622|548993|100145425|100216159|394726|10012606…	http://www.genome.jp/kegg-bin/show_pathway?xtr04110/xtr:100145671%09red/xtr:100036608%09red/xtr:100038054%09red/xtr:448137%09red/xtr:493498%09red/xtr:431679%09red/xtr:394780%09red/xtr:448458%09red/xtr:100151699%09red/xtr:394448%09red/xtr:100158601%09red/xtr:734121%09red/xtr:549939%09red/xtr:780267%09red/xtr:734092%09red/xtr:493302%09red/xtr:549082%09red/xtr:549081%09red/xtr:780327%09red/xtr:10021…
FoxO signaling pathway	KEGG PATHWAY	xtr04068	56	132	0.012921368583	0.641761306289	ENSXETG00000010247|ENSXETG00000024887|ENSXETG00000013518|ENSXETG00000009444|ENSXETG00000020086|ENSXETG00000023588|ENSXETG00000012119|ENSXETG00000003285|ENSXETG00000029957|ENSXETG00000022522|ENSXETG00000010845|ENSXETG00000007642|ENSXETG00000016790|ENSXETG00000005465|ENSXETG00000021480|ENSXETG00000014471|ENSXETG00000003717|ENSXETG00000023394|ENSXETG00000025214|ENSXETG00000012503|ENSXETG00000007026|…	xtr:100144706|xtr:100038054|xtr:100492718|xtr:493498|xtr:100495320|xtr:100145679|xtr:100036607|xtr:549287|xtr:613103|xtr:100038180|xtr:394448|xtr:100498278|xtr:448125|xtr:448767|xtr:100486835|xtr:100490767|xtr:100487013|xtr:548715|xtr:548576|xtr:100144638|xtr:100145520|xtr:100485959|xtr:100145045|xtr:100038088|xtr:100270772|xtr:100125135|xtr:100196925|xtr:100144709|xtr:100101736|xtr:448045|xtr:10…	100144706|100038054|100492718|493498|100495320|100145679|100036607|549287|613103|100038180|394448|100498278|448125|448767|100486835|100490767|100487013|548715|548576|100144638|100145520|100485959|100145045|100038088|100270772|100125135|100196925|100144709|100101736|448045|100125025|100492965|100127824|448200|549518|595040|548808|100489960|100490373|549654|100124302|100497015|100127782|100158519|1…	http://www.genome.jp/kegg-bin/show_pathway?xtr04068/xtr:100145045%09red/xtr:100125189%09red/xtr:493498%09red/xtr:448296%09red/xtr:100145679%09red/xtr:100495320%09red/xtr:100124302%09red/xtr:549871%09red/xtr:394448%09red/xtr:549757%09red/xtr:100196925%09red/xtr:549287%09red/xtr:548715%09red/xtr:100498278%09red/xtr:549654%09red/xtr:100485959%09red/xtr:100497001%09red/xtr:100038180%09red/xtr:1004907…
p53 signaling pathway	KEGG PATHWAY	xtr04115	30	62	0.0174521071284	0.650090990534	ENSXETG00000024887|ENSXETG00000009444|ENSXETG00000031916|ENSXETG00000007909|ENSXETG00000025055|ENSXETG00000027590|ENSXETG00000015935|ENSXETG00000033984|ENSXETG00000010845|ENSXETG00000026933|ENSXETG00000014471|ENSXETG00000000332|ENSXETG00000000035|ENSXETG00000006660|ENSXETG00000026059|ENSXETG00000012929|ENSXETG00000004121|ENSXETG00000000477|ENSXETG00000003800|ENSXETG00000003717|ENSXETG00000021286|…	xtr:100038054|xtr:493498|xtr:100124750|xtr:448326|xtr:431679|xtr:496735|xtr:100170546|xtr:100488788|xtr:394448|xtr:100036674|xtr:100490767|xtr:496979|xtr:100216294|xtr:549021|xtr:100270772|xtr:549082|xtr:100144925|xtr:100101736|xtr:448045|xtr:100487013|xtr:100170187|xtr:100496308|xtr:100036674|xtr:394726|xtr:549898|xtr:394853|xtr:394490|xtr:733499|xtr:549941|xtr:548953|	100038054|493498|100124750|448326|431679|496735|100170546|100488788|394448|100036674|100490767|496979|100216294|549021|100270772|549082|100144925|100101736|448045|100487013|100170187|100496308|100036674|394726|549898|394853|394490|733499|549941|548953|	http://www.genome.jp/kegg-bin/show_pathway?xtr04115/xtr:448326%09red/xtr:431679%09red/xtr:394448%09red/xtr:100216294%09red/xtr:100170546%09red/xtr:100036674%09red/xtr:100490767%09red/xtr:549082%09red/xtr:549898%09red/xtr:100496308%09red/xtr:394853%09red/xtr:733499%09red/xtr:100101736%09red/xtr:394490%09red/xtr:496735%09red/xtr:100124750%09red/xtr:448045%09red/xtr:549021%09red/xtr:100270772%09red/…
Insulin signaling pathway	KEGG PATHWAY	xtr04910	51	128	0.0379064682885	0.80396460411	ENSXETG00000009330|ENSXETG00000023100|ENSXETG00000020086|ENSXETG00000013410|ENSXETG00000031875|ENSXETG00000015999|ENSXETG00000008520|ENSXETG00000009316|ENSXETG00000015935|ENSXETG00000017426|ENSXETG00000004258|ENSXETG00000014935|ENSXETG00000008860|ENSXETG00000014349|ENSXETG00000012788|ENSXETG00000007026|ENSXETG00000011833|ENSXETG00000010214|ENSXETG00000008955|Novel00999|ENSXETG00000012042|ENSXETG0…	xtr:100486265|xtr:394757|xtr:100495320|xtr:100170605|xtr:100487418|xtr:100101769|xtr:100485269|xtr:548663|xtr:100170546|xtr:100491970|xtr:394657|xtr:100485959|xtr:100124752|xtr:496443|xtr:431680|xtr:100145520|xtr:100493254|xtr:496958|xtr:100495654|xtr:100380148|xtr:733899|xtr:100486835|xtr:394938|xtr:100125135|xtr:100196925|xtr:100144709|xtr:100158519|xtr:733927|xtr:448125|xtr:780232|xtr:779523|x…	100486265|394757|100495320|100170605|100487418|100101769|100485269|548663|100170546|100491970|394657|100485959|100124752|496443|431680|100145520|100493254|496958|100495654|100380148|733899|100486835|394938|100125135|100196925|100144709|100158519|733927|448125|780232|779523|100493254|100494406|100489960|407879|100497015|100127782|493413|549875|549757|549871|100380148|493522|100498261|100492718|100…	http://www.genome.jp/kegg-bin/show_pathway?xtr04910/xtr:733927%09red/xtr:549875%09red/xtr:549871%09red/xtr:100495320%09red/xtr:549757%09red/xtr:100490155%09red/xtr:100196925%09red/xtr:100145699%09red/xtr:394657%09red/xtr:100170546%09red/xtr:100485959%09red/xtr:100497001%09red/xtr:394938%09red/xtr:100487418%09red/xtr:407879%09red/xtr:394757%09red/xtr:100158519%09red/xtr:394750%09red/xtr:100494406%…
RNA degradation	KEGG PATHWAY	xtr03018	31	71	0.0416828790553	0.80396460411	ENSXETG00000008404|ENSXETG00000022831|ENSXETG00000013370|Novel02707|ENSXETG00000003166|ENSXETG00000010994|ENSXETG00000015662|ENSXETG00000024589|ENSXETG00000011838|ENSXETG00000010162|ENSXETG00000025878|ENSXETG00000022166|ENSXETG00000000701|ENSXETG00000025934|ENSXETG00000011060|ENSXETG00000011897|ENSXETG00000001340|ENSXETG00000004086|ENSXETG00000000446|ENSXETG00000014984|ENSXETG00000006542|ENSXETG0…	xtr:407910|xtr:448615|xtr:100158547|xtr:613089|xtr:100158546|xtr:733861|xtr:100485468|xtr:733731|xtr:496422|xtr:549151|xtr:549457|xtr:100127774|xtr:100124970|xtr:549178|xtr:549365|xtr:394749|xtr:595050|xtr:613060|xtr:100491336|xtr:394620|xtr:100494657|xtr:448595|xtr:100036630|xtr:100216298|xtr:100145275|xtr:448595|xtr:395002|xtr:100216240|xtr:100145682|xtr:100124945|xtr:549787|	407910|448615|100158547|613089|100158546|733861|100485468|733731|496422|549151|549457|100127774|100124970|549178|549365|394749|595050|613060|100491336|394620|100494657|448595|100036630|100216298|100145275|448595|395002|100216240|100145682|100124945|549787|	http://www.genome.jp/kegg-bin/show_pathway?xtr03018/xtr:100485468%09red/xtr:613060%09red/xtr:100145275%09red/xtr:549365%09red/xtr:100216298%09red/xtr:595050%09red/xtr:100124945%09red/xtr:733731%09red/xtr:394620%09red/xtr:100036630%09red/xtr:448615%09red/xtr:100494657%09red/xtr:407910%09red/xtr:100491336%09red/xtr:496422%09red/xtr:100127774%09red/xtr:549787%09red/xtr:100145682%09red/xtr:100158547%…
Apoptosis	KEGG PATHWAY	xtr04210	32	74	0.0425616117277	0.80396460411	ENSXETG00000031794|ENSXETG00000009330|ENSXETG00000031875|ENSXETG00000005000|ENSXETG00000018434|ENSXETG00000003950|ENSXETG00000025175|ENSXETG00000021480|ENSXETG00000021325|ENSXETG00000026934|ENSXETG00000025055|ENSXETG00000014246|ENSXETG00000013316|ENSXETG00000026933|ENSXETG00000024124|ENSXETG00000004145|ENSXETG00000016790|ENSXETG00000006811|ENSXETG00000031916|ENSXETG00000016986|ENSXETG00000014471|…	xtr:100494283|xtr:100486265|xtr:100487418|xtr:100494406|xtr:549591|xtr:100494415|xtr:447991|xtr:100486835|xtr:100486083|xtr:100036674|xtr:431679|xtr:448357|xtr:100127811|xtr:100036674|xtr:100485267|xtr:548432|xtr:448125|xtr:733738|xtr:100124750|xtr:100144709|xtr:100490767|xtr:100037840|xtr:100379789|xtr:100216065|xtr:549654|xtr:448041|xtr:100158519|xtr:549956|xtr:448138|xtr:394490|xtr:407869|xtr:…	100494283|100486265|100487418|100494406|549591|100494415|447991|100486835|100486083|100036674|431679|448357|100127811|100036674|100485267|548432|448125|733738|100124750|100144709|100490767|100037840|100379789|100216065|549654|448041|100158519|549956|448138|394490|407869|100497001|	http://www.genome.jp/kegg-bin/show_pathway?xtr04210/xtr:549956%09red/xtr:100379789%09red/xtr:431679%09red/xtr:448138%09red/xtr:733738%09red/xtr:549654%09red/xtr:100497001%09red/xtr:100036674%09red/xtr:100490767%09red/xtr:100487418%09red/xtr:100494283%09red/xtr:100158519%09red/xtr:100494406%09red/xtr:394490%09red/xtr:100127811%09red/xtr:100124750%09red/xtr:100037840%09red/xtr:100144709%09red/xtr:4…
Base excision repair	KEGG PATHWAY	xtr03410	17	34	0.0520308767047	0.80396460411	ENSXETG00000010691|ENSXETG00000019634|ENSXETG00000001748|ENSXETG00000000087|ENSXETG00000024773|ENSXETG00000022026|ENSXETG00000019007|ENSXETG00000026450|ENSXETG00000019166|ENSXETG00000008193|ENSXETG00000026622|ENSXETG00000025927|ENSXETG00000015128|ENSXETG00000022610|ENSXETG00000002639|ENSXETG00000009123|ENSXETG00000022298	xtr:549932|xtr:549105|xtr:100495846|xtr:100145803|xtr:394929|xtr:448512|xtr:448271|xtr:549310|xtr:394834|xtr:493302|xtr:733528|xtr:448432|xtr:100380033|xtr:100490557|xtr:100491674|xtr:595029|xtr:549334|	549932|549105|100495846|100145803|394929|448512|448271|549310|394834|493302|733528|448432|100380033|100490557|100491674|595029|549334|	http://www.genome.jp/kegg-bin/show_pathway?xtr03410/xtr:549334%09red/xtr:448271%09red/xtr:549310%09red/xtr:100495846%09red/xtr:394929%09red/xtr:448432%09red/xtr:100380033%09red/xtr:100490557%09red/xtr:448512%09red/xtr:549932%09red/xtr:549105%09red/xtr:100145803%09red/xtr:733528%09red/xtr:394834%09red/xtr:595029%09red/xtr:100491674%09red/xtr:493302%09red
Adherens junction	KEGG PATHWAY	xtr04520	30	71	0.058719309758	0.80396460411	ENSXETG00000006898|ENSXETG00000013518|ENSXETG00000023394|ENSXETG00000006955|ENSXETG00000027641|ENSXETG00000003647|ENSXETG00000016379|ENSXETG00000025116|ENSXETG00000024006|ENSXETG00000021344|ENSXETG00000032158|ENSXETG00000019015|ENSXETG00000012503|ENSXETG00000019176|ENSXETG00000004287|ENSXETG00000027701|ENSXETG00000027366|ENSXETG00000011833|ENSXETG00000016775|ENSXETG00000013408|Novel00999|ENSXETG0…	xtr:549323|xtr:100492718|xtr:548715|xtr:733833|xtr:394957|xtr:100125121|xtr:779546|xtr:407952|xtr:395065|xtr:100488004|xtr:779716|xtr:448107|xtr:100144638|xtr:493548|xtr:100127701|xtr:100038088|xtr:394880|xtr:100493254|xtr:548648|xtr:100158528|xtr:100380148|xtr:100493254|xtr:100496233|xtr:100492965|xtr:549875|xtr:100380148|xtr:100488582|xtr:100329112|xtr:493389|xtr:100036705|	549323|100492718|548715|733833|394957|100125121|779546|407952|395065|100488004|779716|448107|100144638|493548|100127701|100038088|394880|100493254|548648|100158528|100380148|100493254|100496233|100492965|549875|100380148|100488582|100329112|493389|100036705|	http://www.genome.jp/kegg-bin/show_pathway?xtr04520/xtr:549875%09red/xtr:779716%09red/xtr:100127701%09red/xtr:493389%09red/xtr:100492965%09red/xtr:548715%09red/xtr:549323%09red/xtr:394957%09red/xtr:407952%09red/xtr:733833%09red/xtr:100036705%09red/xtr:100492718%09red/xtr:448107%09red/xtr:100144638%09red/xtr:394880%09red/xtr:779546%09red/xtr:548648%09red/xtr:100488582%09red/xtr:100496233%09red/xtr…
Progesterone-mediated oocyte maturation	KEGG PATHWAY	xtr04914	34	83	0.0615467481021	0.80396460411	ENSXETG00000009444|ENSXETG00000014935|ENSXETG00000010660|ENSXETG00000005000|ENSXETG00000000782|ENSXETG00000005653|ENSXETG00000012289|ENSXETG00000010845|ENSXETG00000021480|ENSXETG00000001636|ENSXETG00000002003|ENSXETG00000003238|Novel01781|ENSXETG00000000409|ENSXETG00000026059|ENSXETG00000016986|ENSXETG00000010251|ENSXETG00000000477|ENSXETG00000020941|ENSXETG00000012933|ENSXETG00000024163|ENSXETG0…	xtr:493498|xtr:100485959|xtr:550084|xtr:100494406|xtr:780327|xtr:100489962|xtr:100144704|xtr:394448|xtr:100486835|xtr:100488624|xtr:496962|xtr:779925|xtr:100127741|xtr:100145045|xtr:100270772|xtr:100144709|xtr:549036|xtr:100101736|xtr:549081|xtr:100497001|xtr:100493933|xtr:548993|xtr:100158519|xtr:100216159|xtr:394726|xtr:549871|xtr:549146|xtr:100497212|xtr:100329112|xtr:448296|xtr:100124300|xtr:…	493498|100485959|550084|100494406|780327|100489962|100144704|394448|100486835|100488624|496962|779925|100127741|100145045|100270772|100144709|549036|100101736|549081|100497001|100493933|548993|100158519|100216159|394726|549871|549146|100497212|100329112|448296|100124300|100036608|493420|493326|	http://www.genome.jp/kegg-bin/show_pathway?xtr04914/xtr:100488624%09red/xtr:100145045%09red/xtr:549871%09red/xtr:448296%09red/xtr:100493933%09red/xtr:100124300%09red/xtr:779925%09red/xtr:493326%09red/xtr:100494406%09red/xtr:100485959%09red/xtr:100497001%09red/xtr:100101736%09red/xtr:549081%09red/xtr:780327%09red/xtr:100216159%09red/xtr:549146%09red/xtr:100158519%09red/xtr:100497212%09red/xtr:4969…
2-Oxocarboxylic acid metabolism	KEGG PATHWAY	xtr01210	10	17	0.064185049435	0.80396460411	ENSXETG00000014969|ENSXETG00000027622|ENSXETG00000006892|ENSXETG00000000731|ENSXETG00000018428|ENSXETG00000009506|ENSXETG00000015896|ENSXETG00000007140|ENSXETG00000008032|ENSXETG00000009754	xtr:100144949|xtr:448026|xtr:496933|xtr:594985|xtr:407943|xtr:550067|xtr:549687|xtr:549559|xtr:448164|xtr:394979|	100144949|448026|496933|594985|407943|550067|549687|549559|448164|394979|	http://www.genome.jp/kegg-bin/show_pathway?xtr01210/xtr:448026%09red/xtr:394979%09red/xtr:407943%09red/xtr:550067%09red/xtr:496933%09red/xtr:100144949%09red/xtr:549687%09red/xtr:448164%09red/xtr:549559%09red/xtr:594985%09red
Biosynthesis of amino acids	KEGG PATHWAY	xtr01230	29	69	0.0649750321959	0.80396460411	ENSXETG00000003623|Novel02678|ENSXETG00000006892|Novel02707|ENSXETG00000013164|ENSXETG00000023924|ENSXETG00000018428|ENSXETG00000023416|ENSXETG00000001671|ENSXETG00000009506|ENSXETG00000018617|ENSXETG00000003433|ENSXETG00000008032|ENSXETG00000001263|ENSXETG00000011897|ENSXETG00000014969|ENSXETG00000005191|ENSXETG00000007140|ENSXETG00000012512|ENSXETG00000015896|ENSXETG00000026656|ENSXETG000000276…	xtr:549336|xtr:394904|xtr:496933|xtr:613089|xtr:100380137|xtr:100038162|xtr:407943|xtr:448486|xtr:549885|xtr:550067|xtr:100158597|xtr:100144939|xtr:448164|xtr:395032|xtr:394749|xtr:100144949|xtr:549131|xtr:549559|xtr:394904|xtr:549687|xtr:394835|xtr:448026|xtr:549885|xtr:549299|xtr:594985|xtr:448112|xtr:594999|xtr:448356|xtr:394979|	549336|394904|496933|613089|100380137|100038162|407943|448486|549885|550067|100158597|100144939|448164|395032|394749|100144949|549131|549559|394904|549687|394835|448026|549885|549299|594985|448112|594999|448356|394979|	http://www.genome.jp/kegg-bin/show_pathway?xtr01230/xtr:448112%09red/xtr:100158597%09red/xtr:100144949%09red/xtr:394835%09red/xtr:394979%09red/xtr:395032%09red/xtr:407943%09red/xtr:100380137%09red/xtr:448164%09red/xtr:549559%09red/xtr:594985%09red/xtr:100144939%09red/xtr:448356%09red/xtr:448026%09red/xtr:549687%09red/xtr:394904%09red/xtr:549299%09red/xtr:549336%09red/xtr:394749%09red/xtr:448486%0…
Carbon metabolism	KEGG PATHWAY	xtr01200	40	102	0.0701445627747	0.80396460411	ENSXETG00000003623|ENSXETG00000006892|Novel02707|ENSXETG00000013164|ENSXETG00000010436|ENSXETG00000008520|ENSXETG00000024734|ENSXETG00000008860|ENSXETG00000029939|ENSXETG00000013086|ENSXETG00000000548|ENSXETG00000023924|ENSXETG00000014969|ENSXETG00000001671|ENSXETG00000012777|ENSXETG00000009506|ENSXETG00000018617|ENSXETG00000001690|ENSXETG00000015896|ENSXETG00000015247|ENSXETG00000009304|ENSXETG0…	xtr:549336|xtr:496933|xtr:613089|xtr:100380137|xtr:100135099|xtr:100485269|xtr:448311|xtr:100124752|xtr:100379804|xtr:100125082|xtr:394842|xtr:100038162|xtr:100144949|xtr:549885|xtr:100485894|xtr:550067|xtr:100158597|xtr:594977|xtr:549687|xtr:548942|xtr:497007|xtr:394749|xtr:448019|xtr:448164|xtr:407943|xtr:100144939|xtr:550066|xtr:549559|xtr:100497481|xtr:613054|xtr:394835|xtr:448026|xtr:549885|…	549336|496933|613089|100380137|100135099|100485269|448311|100124752|100379804|100125082|394842|100038162|100144949|549885|100485894|550067|100158597|594977|549687|548942|497007|394749|448019|448164|407943|100144939|550066|549559|100497481|613054|394835|448026|549885|549299|594985|100145699|448112|448356|394750|394979|	http://www.genome.jp/kegg-bin/show_pathway?xtr01200/xtr:448112%09red/xtr:448019%09red/xtr:100158597%09red/xtr:100135099%09red/xtr:100144949%09red/xtr:548942%09red/xtr:100145699%09red/xtr:394835%09red/xtr:100485894%09red/xtr:394979%09red/xtr:407943%09red/xtr:394750%09red/xtr:100380137%09red/xtr:100125082%09red/xtr:100124752%09red/xtr:448164%09red/xtr:613054%09red/xtr:594985%09red/xtr:100144939%09r…
Oocyte meiosis	KEGG PATHWAY	xtr04114	39	100	0.0767813498399	0.817172937582	ENSXETG00000025623|ENSXETG00000009444|ENSXETG00000016889|ENSXETG00000010660|ENSXETG00000005000|ENSXETG00000000782|ENSXETG00000005653|ENSXETG00000024163|ENSXETG00000022893|ENSXETG00000023254|ENSXETG00000023255|ENSXETG00000026459|ENSXETG00000003238|Novel01781|ENSXETG00000006660|ENSXETG00000026059|ENSXETG00000012929|ENSXETG00000022830|ENSXETG00000000477|ENSXETG00000020941|ENSXETG00000008971|ENSXETG0…	xtr:394542|xtr:493498|xtr:100497212|xtr:550084|xtr:100494406|xtr:780327|xtr:100489962|xtr:100493933|xtr:493518|xtr:733887|xtr:549576|xtr:394780|xtr:779925|xtr:100127741|xtr:549021|xtr:100270772|xtr:549082|xtr:496529|xtr:100101736|xtr:549081|xtr:779762|xtr:100145671|xtr:100037840|xtr:100488624|xtr:594958|xtr:407879|xtr:549622|xtr:100145425|xtr:100144704|xtr:100216159|xtr:394726|xtr:549146|xtr:7341…	394542|493498|100497212|550084|100494406|780327|100489962|100493933|493518|733887|549576|394780|779925|100127741|549021|100270772|549082|496529|100101736|549081|779762|100145671|100037840|100488624|594958|407879|549622|100145425|100144704|100216159|394726|549146|734121|493522|100329112|496958|100124300|493420|493326|	http://www.genome.jp/kegg-bin/show_pathway?xtr04114/xtr:100488624%09red/xtr:100145671%09red/xtr:394780%09red/xtr:100493933%09red/xtr:733887%09red/xtr:493326%09red/xtr:734121%09red/xtr:100494406%09red/xtr:549082%09red/xtr:100144704%09red/xtr:549081%09red/xtr:780327%09red/xtr:100216159%09red/xtr:407879%09red/xtr:549146%09red/xtr:779925%09red/xtr:100497212%09red/xtr:100101736%09red/xtr:100037840%09r…
Regulation of actin cytoskeleton	KEGG PATHWAY	xtr04810	69	194	0.0902293727373	0.883370359742	ENSXETG00000006898|ENSXETG00000014935|ENSXETG00000024534|ENSXETG00000020090|ENSXETG00000027641|ENSXETG00000004506|ENSXETG00000024480|ENSXETG00000007084|ENSXETG00000003647|ENSXETG00000005653|ENSXETG00000031241|ENSXETG00000023782|ENSXETG00000017468|ENSXETG00000018010|ENSXETG00000004258|ENSXETG00000003477|ENSXETG00000025116|ENSXETG00000002715|ENSXETG00000021265|ENSXETG00000007347|ENSXETG00000006057|…	xtr:549323|xtr:100485959|xtr:394763|xtr:548852|xtr:394957|xtr:100492309|xtr:407879|xtr:100036705|xtr:100125121|xtr:100489962|xtr:100135709|xtr:100493965|xtr:733890|xtr:100490498|xtr:394657|xtr:780024|xtr:407952|xtr:733754|xtr:100492002|xtr:734013|xtr:394565|xtr:549077|xtr:100493325|xtr:100126215|xtr:100145583|xtr:100487924|xtr:100486835|xtr:100196923|xtr:100492965|xtr:407855|xtr:100498243|xtr:548…	549323|100485959|394763|548852|394957|100492309|407879|100036705|100125121|100489962|100135709|100493965|733890|100490498|394657|780024|407952|733754|100492002|734013|394565|549077|100493325|100126215|100145583|100487924|100486835|100196923|100492965|407855|100498243|548648|100494331|100158519|100497783|100124910|100038232|100158528|595087|100124862|493516|448060|550087|100380045|733890|780362|10…	http://www.genome.jp/kegg-bin/show_pathway?xtr04810/xtr:394565%09red/xtr:100488169%09red/xtr:394957%09red/xtr:734013%09red/xtr:549871%09red/xtr:733754%09red/xtr:100497001%09red/xtr:100492965%09red/xtr:100158519%09red/xtr:100196923%09red/xtr:548852%09red/xtr:100495893%09red/xtr:549323%09red/xtr:407952%09red/xtr:100485959%09red/xtr:100124862%09red/xtr:448060%09red/xtr:100487924%09red/xtr:407855%09r…
Protein processing in endoplasmic reticulum	KEGG PATHWAY	xtr04141	58	161	0.0976820619084	0.883370359742	ENSXETG00000007390|ENSXETG00000017317|ENSXETG00000025771|ENSXETG00000016770|ENSXETG00000027356|ENSXETG00000008408|ENSXETG00000009213|ENSXETG00000022157|ENSXETG00000022926|ENSXETG00000025788|ENSXETG00000012205|ENSXETG00000000730|ENSXETG00000006245|ENSXETG00000010288|ENSXETG00000024055|ENSXETG00000020431|ENSXETG00000024124|ENSXETG00000017929|ENSXETG00000004650|ENSXETG00000016838|ENSXETG00000002966|…	xtr:496816|xtr:496959|xtr:549815|xtr:100380058|xtr:100038128|xtr:448161|xtr:100158640|xtr:100491174|xtr:548823|xtr:448177|xtr:548812|xtr:100170417|xtr:733816|xtr:549143|xtr:733794|xtr:549666|xtr:100485267|xtr:100491067|xtr:394954|xtr:100492570|xtr:448030|xtr:779517|xtr:100493346|xtr:496585|xtr:448655|xtr:100497692|xtr:100496320|xtr:549825|xtr:549036|xtr:100145597|xtr:100380038|xtr:448068|xtr:1004…	496816|496959|549815|100380058|100038128|448161|100158640|100491174|548823|448177|548812|100170417|733816|549143|733794|549666|100485267|100491067|394954|100492570|448030|779517|100493346|496585|448655|100497692|100496320|549825|549036|100145597|100380038|448068|100494185|100492802|496967|493341|549837|448388|100125160|619362|407868|100494415|100380014|100485465|448168|548454|734121|100498199|395…	http://www.genome.jp/kegg-bin/show_pathway?xtr04141/xtr:100125160%09red/xtr:100485465%09red/xtr:733794%09red/xtr:100485441%09red/xtr:779732%09red/xtr:549837%09red/xtr:100491174%09red/xtr:734121%09red/xtr:549815%09red/xtr:448090%09red/xtr:548812%09red/xtr:100493346%09red/xtr:100158640%09red/xtr:619362%09red/xtr:779517%09red/xtr:448655%09red/xtr:493341%09red/xtr:100380058%09red/xtr:100497692%09red/…
Dorso-ventral axis formation	KEGG PATHWAY	xtr04320	11	22	0.105516833456	0.883370359742	ENSXETG00000017225|ENSXETG00000014935|ENSXETG00000010660|ENSXETG00000022781|ENSXETG00000002570|ENSXETG00000019863|ENSXETG00000008386|ENSXETG00000023724|ENSXETG00000015887|ENSXETG00000015826|ENSXETG00000009131	xtr:100486344|xtr:100485959|xtr:550084|xtr:100170599|xtr:100494244|xtr:100490419|xtr:100489960|xtr:100145687|xtr:493420|xtr:100492965|xtr:100497015|	100486344|100485959|550084|100170599|100494244|100490419|100489960|100145687|493420|100492965|100497015|	http://www.genome.jp/kegg-bin/show_pathway?xtr04320/xtr:100489960%09red/xtr:550084%09red/xtr:100486344%09red/xtr:100497015%09red/xtr:100492965%09red/xtr:100494244%09red/xtr:100170599%09red/xtr:493420%09red/xtr:100145687%09red/xtr:100490419%09red/xtr:100485959%09red
Cardiac muscle contraction	KEGG PATHWAY	xtr04260	28	71	0.109996610219	0.883370359742	ENSXETG00000002414|ENSXETG00000007195|ENSXETG00000014570|ENSXETG00000015396|ENSXETG00000012222|ENSXETG00000021126|Novel01959|ENSXETG00000025599|ENSXETG00000021470|ENSXETG00000026334|ENSXETG00000025081|ENSXETG00000025853|ENSXETG00000025937|ENSXETG00000001255|ENSXETG00000034374|ENSXETG00000034371|ENSXETG00000024784|ENSXETG00000034378|ENSXETG00000010816|ENSXETG00000008125|ENSXETG00000004473|ENSXETG0…	xtr:548592|xtr:100485906|xtr:100216059|xtr:496444|xtr:549297|xtr:549803|xtr:100497848|xtr:779702|xtr:549464|xtr:100158521|xtr:100329161|xtr:100125145|xtr:496600|xtr:549004|xtr:3283495|xtr:3283494|xtr:733494|xtr:3283498|xtr:447990|xtr:100125050|xtr:549233|xtr:100038148|xtr:394687|xtr:3283504|xtr:394843|xtr:100145440|xtr:394698|xtr:549408|	548592|100485906|100216059|496444|549297|549803|100497848|779702|549464|100158521|100329161|100125145|496600|549004|3283495|3283494|733494|3283498|447990|100125050|549233|100038148|394687|3283504|394843|100145440|394698|549408|	http://www.genome.jp/kegg-bin/show_pathway?xtr04260/xtr:100125050%09red/xtr:100125145%09red/xtr:549408%09red/xtr:3283494%09red/xtr:3283495%09red/xtr:733494%09red/xtr:3283498%09red/xtr:394698%09red/xtr:100329161%09red/xtr:100216059%09red/xtr:549004%09red/xtr:549464%09red/xtr:3283504%09red/xtr:548592%09red/xtr:779702%09red/xtr:100485906%09red/xtr:496444%09red/xtr:549297%09red/xtr:549803%09red/xtr:1…
Mucin type O-Glycan biosynthesis	KEGG PATHWAY	xtr00512	14	31	0.119231878331	0.883370359742	ENSXETG00000000760|ENSXETG00000005081|ENSXETG00000017916|ENSXETG00000025150|ENSXETG00000016917|ENSXETG00000025606|ENSXETG00000008481|Novel00219|Novel00377|ENSXETG00000014012|ENSXETG00000017715|ENSXETG00000021716|Novel00220|ENSXETG00000007422	xtr:100490337|xtr:100492495|xtr:733908|xtr:100498043|xtr:407859|xtr:448225|xtr:779898|xtr:448751|xtr:101733275|xtr:594943|xtr:100486486|xtr:550031|xtr:448751|xtr:394493|	100490337|100492495|733908|100498043|407859|448225|779898|448751|101733275|594943|100486486|550031|448751|394493|	http://www.genome.jp/kegg-bin/show_pathway?xtr00512/xtr:100490337%09red/xtr:550031%09red/xtr:407859%09red/xtr:733908%09red/xtr:394493%09red/xtr:448751%09red/xtr:101733275%09red/xtr:100498043%09red/xtr:100492495%09red/xtr:779898%09red/xtr:448225%09red/xtr:100486486%09red/xtr:594943%09red
Focal adhesion	KEGG PATHWAY	xtr04510	67	193	0.124121350972	0.883370359742	ENSXETG00000006898|ENSXETG00000013562|ENSXETG00000024534|ENSXETG00000031875|ENSXETG00000027641|ENSXETG00000024480|ENSXETG00000007084|ENSXETG00000012201|ENSXETG00000014956|ENSXETG00000012933|ENSXETG00000023782|ENSXETG00000017468|ENSXETG00000004258|ENSXETG00000004956|ENSXETG00000032994|ENSXETG00000015826|ENSXETG00000025116|ENSXETG00000002715|ENSXETG00000021265|ENSXETG00000024124|ENSXETG00000021344|…	xtr:549323|xtr:100124947|xtr:394763|xtr:100487418|xtr:394957|xtr:407879|xtr:100036705|xtr:100216044|xtr:100329116|xtr:100497001|xtr:100493965|xtr:733890|xtr:394657|xtr:100488009|xtr:100170549|xtr:100492965|xtr:407952|xtr:733754|xtr:100492002|xtr:100485267|xtr:100488004|xtr:100492992|xtr:496875|xtr:100498243|xtr:100487924|xtr:100486835|xtr:448041|xtr:100492754|xtr:100145523|xtr:100494331|xtr:10014…	549323|100124947|394763|100487418|394957|407879|100036705|100216044|100329116|100497001|100493965|733890|394657|100488009|100170549|100492965|407952|733754|100492002|100485267|100488004|100492992|496875|100498243|100487924|100486835|448041|100492754|100145523|100494331|100144709|100497783|448045|100485165|394828|100038277|595087|448070|100124862|100496680|448060|100489960|496875|493557|733890|733…	http://www.genome.jp/kegg-bin/show_pathway?xtr04510/xtr:549871%09red/xtr:733754%09red/xtr:100490352%09red/xtr:100497001%09red/xtr:100492965%09red/xtr:100492002%09red/xtr:100170549%09red/xtr:549323%09red/xtr:100158519%09red/xtr:100487727%09red/xtr:100124862%09red/xtr:100124947%09red/xtr:100145523%09red/xtr:448060%09red/xtr:100487924%09red/xtr:407879%09red/xtr:394957%09red/xtr:496875%09red/xtr:4079…
RNA transport	KEGG PATHWAY	xtr03013	50	140	0.126827086207	0.883370359742	ENSXETG00000024439|ENSXETG00000013674|ENSXETG00000018885|ENSXETG00000025487|ENSXETG00000003602|ENSXETG00000002572|ENSXETG00000009316|ENSXETG00000019668|ENSXETG00000005189|ENSXETG00000006331|ENSXETG00000000298|ENSXETG00000021668|ENSXETG00000020123|ENSXETG00000010946|ENSXETG00000014717|ENSXETG00000013602|ENSXETG00000027832|ENSXETG00000010241|ENSXETG00000012903|ENSXETG00000001502|ENSXETG00000018189|…	xtr:548710|xtr:448460|xtr:549751|xtr:100496900|xtr:394752|xtr:100492664|xtr:548663|xtr:496570|xtr:100492360|xtr:100144714|xtr:100124782|xtr:100216292|xtr:496556|xtr:448595|xtr:100216264|xtr:100135270|xtr:448091|xtr:100124719|xtr:100135081|xtr:100126215|xtr:100101724|xtr:100493267|xtr:549162|xtr:493571|xtr:394611|xtr:446220|xtr:493486|xtr:550006|xtr:448615|xtr:448049|xtr:549446|xtr:448618|xtr:5489…	548710|448460|549751|100496900|394752|100492664|548663|496570|100492360|100144714|100124782|100216292|496556|448595|100216264|100135270|448091|100124719|100135081|100126215|100101724|100493267|549162|493571|394611|446220|493486|550006|448615|448049|549446|448618|548944|100038266|100329139|100488247|733784|549160|100380114|548498|549478|394717|448595|550103|493571|394989|549338|100124955|448087|54…	http://www.genome.jp/kegg-bin/show_pathway?xtr03013/xtr:100124782%09red/xtr:100135270%09red/xtr:496570%09red/xtr:446220%09red/xtr:100496900%09red/xtr:493486%09red/xtr:548944%09red/xtr:100216292%09red/xtr:549503%09red/xtr:448091%09red/xtr:548710%09red/xtr:100124719%09red/xtr:100493267%09red/xtr:549446%09red/xtr:448595%09red/xtr:100488247%09red/xtr:549751%09red/xtr:394752%09red/xtr:448615%09red/xtr…
Propanoate metabolism	KEGG PATHWAY	xtr00640	12	26	0.130430522915	0.883370359742	ENSXETG00000030329|ENSXETG00000000548|ENSXETG00000013957|ENSXETG00000008691|ENSXETG00000022294|ENSXETG00000012777|ENSXETG00000015247|ENSXETG00000024734|ENSXETG00000001690|ENSXETG00000008955|ENSXETG00000029939|ENSXETG00000018918	xtr:448019|xtr:394842|xtr:394758|xtr:100158654|xtr:100192373|xtr:100485894|xtr:548942|xtr:448311|xtr:594977|xtr:100495654|xtr:100379804|xtr:613054|	448019|394842|394758|100158654|100192373|100485894|548942|448311|594977|100495654|100379804|613054|	http://www.genome.jp/kegg-bin/show_pathway?xtr00640/xtr:100485894%09red/xtr:100379804%09red/xtr:394758%09red/xtr:100158654%09red/xtr:448019%09red/xtr:448311%09red/xtr:594977%09red/xtr:394842%09red/xtr:548942%09red/xtr:100495654%09red/xtr:100192373%09red/xtr:613054%09red
DNA replication	KEGG PATHWAY	xtr03030	16	38	0.141943604609	0.900723302518	ENSXETG00000019391|ENSXETG00000020197|ENSXETG00000013538|ENSXETG00000020538|ENSXETG00000014891|ENSXETG00000004762|ENSXETG00000019007|ENSXETG00000026450|ENSXETG00000002059|ENSXETG00000008193|ENSXETG00000004854|ENSXETG00000022365|ENSXETG00000000253|ENSXETG00000009123|ENSXETG00000012866|ENSXETG00000021701	xtr:549117|xtr:780115|xtr:548449|xtr:100158601|xtr:395030|xtr:394751|xtr:448271|xtr:549310|xtr:448458|xtr:493302|xtr:448137|xtr:496525|xtr:550081|xtr:595029|xtr:733476|xtr:734092|	549117|780115|548449|100158601|395030|394751|448271|549310|448458|493302|448137|496525|550081|595029|733476|734092|	http://www.genome.jp/kegg-bin/show_pathway?xtr03030/xtr:548449%09red/xtr:550081%09red/xtr:549310%09red/xtr:448137%09red/xtr:448458%09red/xtr:395030%09red/xtr:394751%09red/xtr:780115%09red/xtr:100158601%09red/xtr:733476%09red/xtr:496525%09red/xtr:549117%09red/xtr:595029%09red/xtr:734092%09red/xtr:448271%09red/xtr:493302%09red
Folate biosynthesis	KEGG PATHWAY	xtr00790	7	13	0.145082948057	0.900723302518	ENSXETG00000023244|ENSXETG00000004176|ENSXETG00000022007|ENSXETG00000025107|ENSXETG00000012214|ENSXETG00000007824|ENSXETG00000022939	xtr:100485467|xtr:100380024|xtr:100125018|xtr:733465|xtr:448485|xtr:100493519|xtr:100486206|	100485467|100380024|100125018|733465|448485|100493519|100486206|	http://www.genome.jp/kegg-bin/show_pathway?xtr00790/xtr:100486206%09red/xtr:100125018%09red/xtr:100485467%09red/xtr:448485%09red/xtr:733465%09red/xtr:100493519%09red/xtr:100380024%09red
Sulfur metabolism	KEGG PATHWAY	xtr00920	6	11	0.166268762707	0.979597172554	ENSXETG00000009446|ENSXETG00000009264|ENSXETG00000027531|ENSXETG00000025507|ENSXETG00000016054|ENSXETG00000016057	xtr:100145725|xtr:100494746|xtr:394490|xtr:448221|xtr:448116|xtr:100125137|	100145725|100494746|394490|448221|448116|100125137|	http://www.genome.jp/kegg-bin/show_pathway?xtr00920/xtr:100145725%09red/xtr:448116%09red/xtr:394490%09red/xtr:100494746%09red/xtr:100125137%09red/xtr:448221%09red
Phenylalanine, tyrosine and tryptophan biosynthesis	KEGG PATHWAY	xtr00400	4	6	0.170936419372	0.979597172554	ENSXETG00000018428|ENSXETG00000015896|ENSXETG00000023416|ENSXETG00000001040	xtr:407943|xtr:549687|xtr:448486|xtr:100496394|	407943|549687|448486|100496394|	http://www.genome.jp/kegg-bin/show_pathway?xtr00400/xtr:448486%09red/xtr:549687%09red/xtr:407943%09red/xtr:100496394%09red
ECM-receptor interaction	KEGG PATHWAY	xtr04512	28	77	0.187363463653	0.99999999961	ENSXETG00000007906|ENSXETG00000002008|ENSXETG00000032994|ENSXETG00000006338|ENSXETG00000021265|ENSXETG00000010898|ENSXETG00000005928|ENSXETG00000001763|ENSXETG00000014072|ENSXETG00000010784|ENSXETG00000011490|ENSXETG00000021920|ENSXETG00000004956|ENSXETG00000010655|ENSXETG00000008902|ENSXETG00000022341|ENSXETG00000010839|ENSXETG00000025681|ENSXETG00000017911|ENSXETG00000007336|ENSXETG00000004177|…	xtr:779567|xtr:100496680|xtr:100170549|xtr:496875|xtr:100492002|xtr:595087|xtr:549272|xtr:100492176|xtr:100487924|xtr:100492754|xtr:100145523|xtr:100494331|xtr:100488009|xtr:394828|xtr:100038138|xtr:100038277|xtr:733808|xtr:100192371|xtr:100494785|xtr:100489161|xtr:100492714|xtr:100497992|xtr:100496680|xtr:394767|xtr:100495516|xtr:100490352|xtr:496875|xtr:100216279|	779567|100496680|100170549|496875|100492002|595087|549272|100492176|100487924|100492754|100145523|100494331|100488009|394828|100038138|100038277|733808|100192371|100494785|100489161|100492714|100497992|100496680|394767|100495516|100490352|496875|100216279|	http://www.genome.jp/kegg-bin/show_pathway?xtr04512/xtr:100495516%09red/xtr:100492002%09red/xtr:100170549%09red/xtr:100487924%09red/xtr:496875%09red/xtr:595087%09red/xtr:100497992%09red/xtr:100496680%09red/xtr:100216279%09red/xtr:100489161%09red/xtr:100038138%09red/xtr:100145523%09red/xtr:779567%09red/xtr:394828%09red/xtr:100492176%09red/xtr:100492714%09red/xtr:100490352%09red/xtr:100038277%09red…
Protein export	KEGG PATHWAY	xtr03060	10	23	0.194385356124	0.99999999961	ENSXETG00000027356|ENSXETG00000024743|ENSXETG00000016838|ENSXETG00000013668|ENSXETG00000015843|ENSXETG00000009213|ENSXETG00000008178|ENSXETG00000027226|ENSXETG00000012631|ENSXETG00000003920	xtr:100038128|xtr:448033|xtr:100492570|xtr:549392|xtr:100492802|xtr:100158640|xtr:549343|xtr:448712|xtr:100158589|xtr:100271764|	100038128|448033|100492570|549392|100492802|100158640|549343|448712|100158589|100271764|	http://www.genome.jp/kegg-bin/show_pathway?xtr03060/xtr:100271764%09red/xtr:100492802%09red/xtr:100492570%09red/xtr:448712%09red/xtr:448033%09red/xtr:100038128%09red/xtr:549392%09red/xtr:100158589%09red/xtr:100158640%09red/xtr:549343%09red
mTOR signaling pathway	KEGG PATHWAY	xtr04150	20	54	0.216667206722	0.99999999961	ENSXETG00000016986|ENSXETG00000012289|ENSXETG00000023100|ENSXETG00000020086|ENSXETG00000013410|ENSXETG00000015659|ENSXETG00000003248|ENSXETG00000001829|ENSXETG00000009316|ENSXETG00000026976|ENSXETG00000021480|ENSXETG00000002028|ENSXETG00000005919|ENSXETG00000003285|ENSXETG00000015935|ENSXETG00000017426|ENSXETG00000012933|ENSXETG00000016790|ENSXETG00000007026|ENSXETG00000010731	xtr:100144709|xtr:100144704|xtr:394757|xtr:100495320|xtr:100170605|xtr:549934|xtr:493513|xtr:448618|xtr:548663|xtr:394782|xtr:100486835|xtr:100127200|xtr:100158519|xtr:549287|xtr:100170546|xtr:100491970|xtr:100497001|xtr:448125|xtr:100145520|xtr:394938|	100144709|100144704|394757|100495320|100170605|549934|493513|448618|548663|394782|100486835|100127200|100158519|549287|100170546|100491970|100497001|448125|100145520|394938|	http://www.genome.jp/kegg-bin/show_pathway?xtr04150/xtr:548663%09red/xtr:394782%09red/xtr:448125%09red/xtr:100127200%09red/xtr:394757%09red/xtr:100495320%09red/xtr:100497001%09red/xtr:100158519%09red/xtr:100486835%09red/xtr:100145520%09red/xtr:100144704%09red/xtr:100491970%09red/xtr:448618%09red/xtr:394938%09red/xtr:549934%09red/xtr:549287%09red/xtr:100170546%09red/xtr:100144709%09red/xtr:493513%…
Mismatch repair	KEGG PATHWAY	xtr03430	9	21	0.221008899612	0.99999999961	ENSXETG00000020197|ENSXETG00000013538|ENSXETG00000019007|ENSXETG00000026450|ENSXETG00000008193|ENSXETG00000019391|ENSXETG00000022365|ENSXETG00000024066|ENSXETG00000012866	xtr:780115|xtr:548449|xtr:448271|xtr:549310|xtr:493302|xtr:549117|xtr:496525|xtr:100490402|xtr:733476|	780115|548449|448271|549310|493302|549117|496525|100490402|733476|	http://www.genome.jp/kegg-bin/show_pathway?xtr03430/xtr:548449%09red/xtr:448271%09red/xtr:549310%09red/xtr:100490402%09red/xtr:496525%09red/xtr:780115%09red/xtr:733476%09red/xtr:549117%09red/xtr:493302%09red
Proteasome	KEGG PATHWAY	xtr03050	17	45	0.221046521046	0.99999999961	ENSXETG00000008827|ENSXETG00000023127|ENSXETG00000017884|ENSXETG00000007916|ENSXETG00000006537|ENSXETG00000011463|ENSXETG00000014266|ENSXETG00000029937|ENSXETG00000018552|ENSXETG00000008628|ENSXETG00000015703|ENSXETG00000009522|Novel01899|ENSXETG00000026351|ENSXETG00000014713|ENSXETG00000020049|ENSXETG00000015195	xtr:447992|xtr:394760|xtr:447971|xtr:448481|xtr:394877|xtr:100486586|xtr:493372|xtr:100492225|xtr:100492563|xtr:394968|xtr:733980|xtr:407894|xtr:496603|xtr:100379732|xtr:549257|xtr:407871|xtr:100379940|	447992|394760|447971|448481|394877|100486586|493372|100492225|100492563|394968|733980|407894|496603|100379732|549257|407871|100379940|	http://www.genome.jp/kegg-bin/show_pathway?xtr03050/xtr:733980%09red/xtr:394968%09red/xtr:447971%09red/xtr:448481%09red/xtr:100379940%09red/xtr:100486586%09red/xtr:493372%09red/xtr:100492563%09red/xtr:407894%09red/xtr:394760%09red/xtr:447992%09red/xtr:100379732%09red/xtr:549257%09red/xtr:394877%09red/xtr:496603%09red/xtr:407871%09red/xtr:100492225%09red
Fructose and mannose metabolism	KEGG PATHWAY	xtr00051	12	30	0.224597748907	0.99999999961	ENSXETG00000022029|ENSXETG00000021131|ENSXETG00000005954|ENSXETG00000023924|ENSXETG00000019242|ENSXETG00000019639|ENSXETG00000017108|ENSXETG00000004549|ENSXETG00000020674|ENSXETG00000008520|ENSXETG00000008860|ENSXETG00000017588	xtr:100488795|xtr:100379729|xtr:493267|xtr:100038162|xtr:779654|xtr:100145699|xtr:100170160|xtr:100216238|xtr:448112|xtr:100485269|xtr:100124752|xtr:394750|	100488795|100379729|493267|100038162|779654|100145699|100170160|100216238|448112|100485269|100124752|394750|	http://www.genome.jp/kegg-bin/show_pathway?xtr00051/xtr:100379729%09red/xtr:448112%09red/xtr:100170160%09red/xtr:100488795%09red/xtr:394750%09red/xtr:100038162%09red/xtr:100124752%09red/xtr:100145699%09red/xtr:493267%09red/xtr:100216238%09red/xtr:779654%09red/xtr:100485269%09red
Fanconi anemia pathway	KEGG PATHWAY	xtr03460	19	52	0.238583021456	0.99999999961	ENSXETG00000015035|ENSXETG00000001769|ENSXETG00000013538|ENSXETG00000005087|ENSXETG00000024066|ENSXETG00000024564|ENSXETG00000015951|ENSXETG00000010319|ENSXETG00000026094|ENSXETG00000027542|ENSXETG00000010358|ENSXETG00000033926|ENSXETG00000010720|ENSXETG00000020928|ENSXETG00000013819|ENSXETG00000005765|ENSXETG00000033137|ENSXETG00000031275|ENSXETG00000019375	xtr:100488904|xtr:394465|xtr:548449|xtr:613070|xtr:100490402|xtr:733513|xtr:549147|xtr:100379741|xtr:100135224|xtr:548876|xtr:780338|xtr:100380079|xtr:100489959|xtr:100101245|xtr:780036|xtr:100135734|xtr:100497907|xtr:100491433|xtr:100491842|	100488904|394465|548449|613070|100490402|733513|549147|100379741|100135224|548876|780338|100380079|100489959|100101245|780036|100135734|100497907|100491433|100491842|	http://www.genome.jp/kegg-bin/show_pathway?xtr03460/xtr:100489959%09red/xtr:100135734%09red/xtr:613070%09red/xtr:100101245%09red/xtr:549147%09red/xtr:780338%09red/xtr:100497907%09red/xtr:100379741%09red/xtr:100488904%09red/xtr:548876%09red/xtr:100490402%09red/xtr:780036%09red/xtr:100491433%09red/xtr:733513%09red/xtr:100380079%09red/xtr:100135224%09red/xtr:100491842%09red/xtr:394465%09red/xtr:5484…
Butirosin and neomycin biosynthesis	KEGG PATHWAY	xtr00524	3	5	0.262848810597	0.99999999961	ENSXETG00000019639|ENSXETG00000008860|ENSXETG00000008520	xtr:100145699|xtr:100124752|xtr:100485269|	100145699|100124752|100485269|	http://www.genome.jp/kegg-bin/show_pathway?xtr00524/xtr:100145699%09red/xtr:100485269%09red/xtr:100124752%09red
Salmonella infection	KEGG PATHWAY	xtr05132	24	69	0.264102570966	0.99999999961	ENSXETG00000005364|ENSXETG00000027641|ENSXETG00000018434|ENSXETG00000003647|ENSXETG00000014956|ENSXETG00000013238|ENSXETG00000014268|ENSXETG00000025116|Novel00800|ENSXETG00000006057|ENSXETG00000023782|ENSXETG00000005944|ENSXETG00000000409|ENSXETG00000012867|ENSXETG00000020090|ENSXETG00000020940|ENSXETG00000023054|ENSXETG00000011369|ENSXETG00000021325|ENSXETG00000031653|ENSXETG00000027920|ENSXETG0…	xtr:779754|xtr:394957|xtr:549591|xtr:100125121|xtr:100329116|xtr:548954|xtr:100485165|xtr:407952|xtr:100497163|xtr:394565|xtr:100493965|xtr:100124979|xtr:100145045|xtr:100145241|xtr:548852|xtr:100038232|xtr:100216226|xtr:100127742|xtr:100486083|xtr:100127814|xtr:448094|xtr:493389|xtr:448296|xtr:407869|	779754|394957|549591|100125121|100329116|548954|100485165|407952|100497163|394565|100493965|100124979|100145045|100145241|548852|100038232|100216226|100127742|100486083|100127814|448094|493389|448296|407869|	http://www.genome.jp/kegg-bin/show_pathway?xtr05132/xtr:394565%09red/xtr:100145045%09red/xtr:448296%09red/xtr:100497163%09red/xtr:779754%09red/xtr:448094%09red/xtr:394957%09red/xtr:407952%09red/xtr:100485165%09red/xtr:100127814%09red/xtr:493389%09red/xtr:100486083%09red/xtr:548954%09red/xtr:100145241%09red/xtr:100038232%09red/xtr:100493965%09red/xtr:407869%09red/xtr:100124979%09red/xtr:549591%09r…
Oxidative phosphorylation	KEGG PATHWAY	xtr00190	43	131	0.277745323822	0.99999999961	ENSXETG00000003702|ENSXETG00000034365|ENSXETG00000021470|ENSXETG00000024430|Novel00367|ENSXETG00000022255|ENSXETG00000021502|ENSXETG00000012222|ENSXETG00000020351|ENSXETG00000021126|ENSXETG00000015766|ENSXETG00000034387|ENSXETG00000034380|ENSXETG00000025599|ENSXETG00000034383|ENSXETG00000034388|Novel02313|ENSXETG00000013610|ENSXETG00000030956|ENSXETG00000025081|ENSXETG00000013734|ENSXETG000000082…	xtr:779850|xtr:3283493|xtr:549464|xtr:448707|xtr:100485816|xtr:394723|xtr:594998|xtr:549297|xtr:550004|xtr:549803|xtr:549603|xtr:3283502|xtr:3283499|xtr:779702|xtr:3283501|xtr:3283503|xtr:100488920|xtr:549796|xtr:779705|xtr:100329161|xtr:394992|xtr:549792|xtr:549849|xtr:496600|xtr:549004|xtr:3283495|xtr:3283497|xtr:3283494|xtr:733494|xtr:448663|xtr:3283498|xtr:594945|xtr:733460|xtr:100125145|xtr:…	779850|3283493|549464|448707|100485816|394723|594998|549297|550004|549803|549603|3283502|3283499|779702|3283501|3283503|100488920|549796|779705|100329161|394992|549792|549849|496600|549004|3283495|3283497|3283494|733494|448663|3283498|594945|733460|100125145|549233|594998|3283500|3283504|394843|549884|100497848|779703|549408|	http://www.genome.jp/kegg-bin/show_pathway?xtr00190/xtr:394992%09red/xtr:100125145%09red/xtr:100488920%09red/xtr:549796%09red/xtr:100485816%09red/xtr:549792%09red/xtr:549408%09red/xtr:594945%09red/xtr:3283494%09red/xtr:3283495%09red/xtr:733494%09red/xtr:3283497%09red/xtr:3283493%09red/xtr:549849%09red/xtr:3283498%09red/xtr:3283499%09red/xtr:100329161%09red/xtr:549004%09red/xtr:549464%09red/xtr:32…
Adipocytokine signaling pathway	KEGG PATHWAY	xtr04920	22	64	0.291213076997	0.99999999961	ENSXETG00000031794|ENSXETG00000020086|ENSXETG00000014799|ENSXETG00000003950|ENSXETG00000003285|ENSXETG00000017426|ENSXETG00000017643|ENSXETG00000007642|ENSXETG00000020416|ENSXETG00000007026|ENSXETG00000004750|ENSXETG00000000586|ENSXETG00000016790|ENSXETG00000011175|ENSXETG00000001566|ENSXETG00000016986|ENSXETG00000021325|ENSXETG00000010190|ENSXETG00000017639|ENSXETG00000017950|ENSXETG00000026173|…	xtr:100494283|xtr:100495320|xtr:100145466|xtr:100494415|xtr:549287|xtr:100491970|xtr:549654|xtr:100498278|xtr:548691|xtr:100145520|xtr:779621|xtr:100036599|xtr:448125|xtr:100125135|xtr:100196925|xtr:100144709|xtr:100486083|xtr:100127782|xtr:779913|xtr:448138|xtr:407869|xtr:100135108|	100494283|100495320|100145466|100494415|549287|100491970|549654|100498278|548691|100145520|779621|100036599|448125|100125135|100196925|100144709|100486083|100127782|779913|448138|407869|100135108|	http://www.genome.jp/kegg-bin/show_pathway?xtr04920/xtr:448138%09red/xtr:100495320%09red/xtr:100196925%09red/xtr:549287%09red/xtr:100498278%09red/xtr:549654%09red/xtr:100036599%09red/xtr:100135108%09red/xtr:100494283%09red/xtr:548691%09red/xtr:779621%09red/xtr:100144709%09red/xtr:100125135%09red/xtr:448125%09red/xtr:100486083%09red/xtr:100145520%09red/xtr:100145466%09red/xtr:407869%09red/xtr:1004…
Inositol phosphate metabolism	KEGG PATHWAY	xtr00562	20	58	0.299534115928	0.99999999961	ENSXETG00000005919|ENSXETG00000032071|ENSXETG00000026763|ENSXETG00000002580|ENSXETG00000010303|ENSXETG00000023924|ENSXETG00000019407|ENSXETG00000002921|ENSXETG00000000962|ENSXETG00000019412|ENSXETG00000017786|ENSXETG00000018458|ENSXETG00000010280|ENSXETG00000023608|ENSXETG00000010421|ENSXETG00000023725|ENSXETG00000022938|ENSXETG00000022603|ENSXETG00000015075|ENSXETG00000006418	xtr:100158519|xtr:100125214|xtr:779827|xtr:779709|xtr:549890|xtr:100038162|xtr:780177|xtr:100486229|xtr:549707|xtr:448746|xtr:548545|xtr:100488677|xtr:100485933|xtr:548959|xtr:549811|xtr:100380045|xtr:100144940|xtr:100497340|xtr:100125098|xtr:100145583|	100158519|100125214|779827|779709|549890|100038162|780177|100486229|549707|448746|548545|100488677|100485933|548959|549811|100380045|100144940|100497340|100125098|100145583|	http://www.genome.jp/kegg-bin/show_pathway?xtr00562/xtr:779709%09red/xtr:549707%09red/xtr:100497340%09red/xtr:100485933%09red/xtr:100144940%09red/xtr:100486229%09red/xtr:549890%09red/xtr:100125214%09red/xtr:100380045%09red/xtr:100158519%09red/xtr:779827%09red/xtr:549811%09red/xtr:100038162%09red/xtr:548545%09red/xtr:780177%09red/xtr:448746%09red/xtr:100488677%09red/xtr:100145583%09red/xtr:548959%…
VEGF signaling pathway	KEGG PATHWAY	xtr04370	19	55	0.303876829654	0.99999999961	ENSXETG00000016986|ENSXETG00000005919|ENSXETG00000014935|ENSXETG00000020163|ENSXETG00000017378|ENSXETG00000031875|ENSXETG00000006040|ENSXETG00000010528|ENSXETG00000004743|ENSXETG00000003163|ENSXETG00000012201|ENSXETG00000000438|ENSXETG00000000409|ENSXETG00000017468|ENSXETG00000023673|ENSXETG00000012933|ENSXETG00000015887|ENSXETG00000023764|ENSXETG00000021480	xtr:100144709|xtr:100158519|xtr:100485959|xtr:549871|xtr:595089|xtr:100487418|xtr:549757|xtr:100037840|xtr:493389|xtr:100494664|xtr:100216044|xtr:448296|xtr:100145045|xtr:733890|xtr:550101|xtr:100497001|xtr:493420|xtr:733890|xtr:100486835|	100144709|100158519|100485959|549871|595089|100487418|549757|100037840|493389|100494664|100216044|448296|100145045|733890|550101|100497001|493420|733890|100486835|	http://www.genome.jp/kegg-bin/show_pathway?xtr04370/xtr:100485959%09red/xtr:100487418%09red/xtr:100145045%09red/xtr:549871%09red/xtr:448296%09red/xtr:733890%09red/xtr:100497001%09red/xtr:100158519%09red/xtr:100486835%09red/xtr:549757%09red/xtr:550101%09red/xtr:493420%09red/xtr:100494664%09red/xtr:100037840%09red/xtr:493389%09red/xtr:100144709%09red/xtr:595089%09red/xtr:100216044%09red
ABC transporters	KEGG PATHWAY	xtr02010	13	36	0.304736935267	0.99999999961	ENSXETG00000011958|ENSXETG00000009293|ENSXETG00000009290|ENSXETG00000030035|ENSXETG00000033201|ENSXETG00000020232|ENSXETG00000000951|Novel00165|ENSXETG00000008218|ENSXETG00000013892|ENSXETG00000002493|ENSXETG00000033417|ENSXETG00000000340	xtr:100158634|xtr:100498405|xtr:100145776|xtr:100490138|xtr:394865|xtr:100490925|xtr:100491942|xtr:101730598|xtr:100489671|xtr:780100|xtr:100496268|xtr:100494753|xtr:734088|	100158634|100498405|100145776|100490138|394865|100490925|100491942|101730598|100489671|780100|100496268|100494753|734088|	http://www.genome.jp/kegg-bin/show_pathway?xtr02010/xtr:100489671%09red/xtr:100498405%09red/xtr:394865%09red/xtr:100491942%09red/xtr:100490925%09red/xtr:734088%09red/xtr:101730598%09red/xtr:780100%09red/xtr:100490138%09red/xtr:100496268%09red/xtr:100145776%09red/xtr:100158634%09red/xtr:100494753%09red
Ubiquitin mediated proteolysis	KEGG PATHWAY	xtr04120	41	127	0.314837543167	0.99999999961	ENSXETG00000025623|ENSXETG00000030011|ENSXETG00000000782|ENSXETG00000024564|ENSXETG00000023652|ENSXETG00000006555|ENSXETG00000019475|ENSXETG00000018594|ENSXETG00000013316|ENSXETG00000011697|ENSXETG00000000332|ENSXETG00000018326|ENSXETG00000004027|ENSXETG00000003238|ENSXETG00000019113|ENSXETG00000030003|ENSXETG00000011638|ENSXETG00000017969|ENSXETG00000020941|ENSXETG00000024326|ENSXETG00000034090|…	xtr:394542|xtr:100126217|xtr:780327|xtr:733513|xtr:100488790|xtr:448013|xtr:780194|xtr:733789|xtr:100127811|xtr:395006|xtr:496979|xtr:394553|xtr:549162|xtr:779925|xtr:496585|xtr:493457|xtr:493386|xtr:100488465|xtr:549081|xtr:407881|xtr:100327234|xtr:100038255|xtr:100145670|xtr:100124324|xtr:100379904|xtr:448041|xtr:448270|xtr:100216159|xtr:100158539|xtr:548817|xtr:549146|xtr:734121|xtr:549192|xtr…	394542|100126217|780327|733513|100488790|448013|780194|733789|100127811|395006|496979|394553|549162|779925|496585|493457|493386|100488465|549081|407881|100327234|100038255|100145670|100124324|100379904|448041|448270|100216159|100158539|548817|549146|734121|549192|100491174|394853|100486993|548729|448322|100493988|493326|548953|	http://www.genome.jp/kegg-bin/show_pathway?xtr04120/xtr:100124324%09red/xtr:448322%09red/xtr:448013%09red/xtr:100145670%09red/xtr:448270%09red/xtr:100488790%09red/xtr:407881%09red/xtr:100491174%09red/xtr:493326%09red/xtr:734121%09red/xtr:780194%09red/xtr:548817%09red/xtr:549081%09red/xtr:780327%09red/xtr:100216159%09red/xtr:100493988%09red/xtr:549146%09red/xtr:394853%09red/xtr:100486993%09red/xtr…
Regulation of autophagy	KEGG PATHWAY	xtr04140	10	27	0.317151221962	0.99999999961	ENSXETG00000002330|ENSXETG00000002028|ENSXETG00000012854|ENSXETG00000002981|ENSXETG00000016242|ENSXETG00000010280|ENSXETG00000013872|ENSXETG00000015718|ENSXETG00000010838|ENSXETG00000007026	xtr:779618|xtr:100127200|xtr:549373|xtr:779919|xtr:595040|xtr:100485933|xtr:550097|xtr:100158656|xtr:493268|xtr:100145520|	779618|100127200|549373|779919|595040|100485933|550097|100158656|493268|100145520|	http://www.genome.jp/kegg-bin/show_pathway?xtr04140/xtr:550097%09red/xtr:100485933%09red/xtr:100158656%09red/xtr:100127200%09red/xtr:779618%09red/xtr:100145520%09red/xtr:595040%09red/xtr:493268%09red/xtr:779919%09red/xtr:549373%09red
Lysine degradation	KEGG PATHWAY	xtr00310	17	50	0.337518973544	0.99999999961	ENSXETG00000017443|ENSXETG00000031687|ENSXETG00000030329|ENSXETG00000001921|ENSXETG00000025679|Novel00226|ENSXETG00000005191|ENSXETG00000013055|ENSXETG00000001628|ENSXETG00000013658|ENSXETG00000010025|ENSXETG00000005820|ENSXETG00000011176|ENSXETG00000003403|ENSXETG00000015666|ENSXETG00000009730|ENSXETG00000007932	xtr:100495682|xtr:100145748|xtr:448019|xtr:100487270|xtr:779539|xtr:100486829|xtr:549131|xtr:779793|xtr:100489636|xtr:100497594|xtr:100038141|xtr:780276|xtr:100494109|xtr:733905|xtr:100124743|xtr:100486829|xtr:549043|	100495682|100145748|448019|100487270|779539|100486829|549131|779793|100489636|100497594|100038141|780276|100494109|733905|100124743|100486829|549043|	http://www.genome.jp/kegg-bin/show_pathway?xtr00310/xtr:780276%09red/xtr:549131%09red/xtr:100124743%09red/xtr:448019%09red/xtr:100494109%09red/xtr:100487270%09red/xtr:100486829%09red/xtr:779539%09red/xtr:100497594%09red/xtr:779793%09red/xtr:549043%09red/xtr:100495682%09red/xtr:100038141%09red/xtr:733905%09red/xtr:100489636%09red/xtr:100145748%09red
Phosphatidylinositol signaling system	KEGG PATHWAY	xtr04070	24	73	0.343668998801	0.99999999961	ENSXETG00000010280|ENSXETG00000006418|ENSXETG00000022603|ENSXETG00000021480|ENSXETG00000015075|ENSXETG00000026763|ENSXETG00000002580|ENSXETG00000019407|ENSXETG00000002921|ENSXETG00000000962|ENSXETG00000010303|ENSXETG00000018458|ENSXETG00000030286|ENSXETG00000004913|ENSXETG00000017786|ENSXETG00000023608|ENSXETG00000010421|ENSXETG00000023725|ENSXETG00000006275|ENSXETG00000005919|ENSXETG00000032071|…	xtr:100485933|xtr:100145583|xtr:100497340|xtr:100486835|xtr:100125098|xtr:779827|xtr:779709|xtr:780177|xtr:100486229|xtr:549707|xtr:549890|xtr:100488677|xtr:100492122|xtr:733958|xtr:548545|xtr:548959|xtr:549811|xtr:100380045|xtr:100496577|xtr:100158519|xtr:100125214|xtr:493522|xtr:448746|xtr:100497001|	100485933|100145583|100497340|100486835|100125098|779827|779709|780177|100486229|549707|549890|100488677|100492122|733958|548545|548959|549811|100380045|100496577|100158519|100125214|493522|448746|100497001|	http://www.genome.jp/kegg-bin/show_pathway?xtr04070/xtr:100485933%09red/xtr:549811%09red/xtr:548545%09red/xtr:100492122%09red/xtr:100497340%09red/xtr:549890%09red/xtr:100125214%09red/xtr:100158519%09red/xtr:100497001%09red/xtr:779827%09red/xtr:100488677%09red/xtr:100145583%09red/xtr:779709%09red/xtr:548959%09red/xtr:100486229%09red/xtr:733958%09red/xtr:100496577%09red/xtr:549707%09red/xtr:1003800…
MAPK signaling pathway	KEGG PATHWAY	xtr04010	71	229	0.349529569506	0.99999999961	ENSXETG00000007809|ENSXETG00000018511|ENSXETG00000014935|ENSXETG00000015592|ENSXETG00000031916|ENSXETG00000023673|ENSXETG00000002657|ENSXETG00000003950|ENSXETG00000008156|ENSXETG00000014956|ENSXETG00000022536|ENSXETG00000031241|ENSXETG00000027880|ENSXETG00000002761|ENSXETG00000013238|ENSXETG00000015396|ENSXETG00000006245|ENSXETG00000016790|ENSXETG00000022954|ENSXETG00000012503|ENSXETG00000021325|…	xtr:549042|xtr:100497353|xtr:100485959|xtr:100124910|xtr:100124750|xtr:550101|xtr:100493069|xtr:100494415|xtr:548863|xtr:100329116|xtr:100485441|xtr:100135709|xtr:448043|xtr:493516|xtr:548954|xtr:496444|xtr:733816|xtr:448125|xtr:448132|xtr:100144638|xtr:100486083|xtr:394657|xtr:395024|xtr:493392|xtr:431679|xtr:100497692|xtr:100145659|xtr:548715|xtr:100158521|xtr:780024|xtr:100196923|xtr:100145045…	549042|100497353|100485959|100124910|100124750|550101|100493069|100494415|548863|100329116|100485441|100135709|448043|493516|548954|496444|733816|448125|448132|100144638|100486083|394657|395024|493392|431679|100497692|100145659|548715|100158521|780024|100196923|100145045|549077|100495797|448550|100144709|100144704|100036638|100492135|548648|100487013|780232|100485165|100496320|100037840|100037849…	http://www.genome.jp/kegg-bin/show_pathway?xtr04010/xtr:448132%09red/xtr:100036608%09red/xtr:100145045%09red/xtr:549871%09red/xtr:431679%09red/xtr:448296%09red/xtr:100485441%09red/xtr:448550%09red/xtr:100145659%09red/xtr:100492309%09red/xtr:100127198%09red/xtr:100196923%09red/xtr:549042%09red/xtr:493516%09red/xtr:548715%09red/xtr:394657%09red/xtr:549654%09red/xtr:100485959%09red/xtr:100124862%09r…
Citrate cycle (TCA cycle)	KEGG PATHWAY	xtr00020	10	28	0.350360070261	0.99999999961	ENSXETG00000000548|ENSXETG00000014969|ENSXETG00000027622|ENSXETG00000006892|ENSXETG00000000731|ENSXETG00000002292|ENSXETG00000009506|ENSXETG00000001690|ENSXETG00000008032|ENSXETG00000009754	xtr:394842|xtr:100144949|xtr:448026|xtr:496933|xtr:594985|xtr:493390|xtr:550067|xtr:594977|xtr:448164|xtr:394979|	394842|100144949|448026|496933|594985|493390|550067|594977|448164|394979|	http://www.genome.jp/kegg-bin/show_pathway?xtr00020/xtr:448026%09red/xtr:394979%09red/xtr:394842%09red/xtr:550067%09red/xtr:496933%09red/xtr:100144949%09red/xtr:493390%09red/xtr:594977%09red/xtr:448164%09red/xtr:594985%09red
Drug metabolism - other enzymes	KEGG PATHWAY	xtr00983	10	28	0.350360070261	0.99999999961	ENSXETG00000004890|ENSXETG00000019768|ENSXETG00000010379|ENSXETG00000030758|ENSXETG00000023047|ENSXETG00000021215|ENSXETG00000011228|ENSXETG00000017357|ENSXETG00000001482|ENSXETG00000010042	xtr:100135191|xtr:394936|xtr:493536|xtr:100135191|xtr:550037|xtr:496817|xtr:549642|xtr:100145292|xtr:100491950|xtr:100101670|	100135191|394936|493536|100135191|550037|496817|549642|100145292|100491950|100101670|	http://www.genome.jp/kegg-bin/show_pathway?xtr00983/xtr:100135191%09red/xtr:394936%09red/xtr:550037%09red/xtr:100145292%09red/xtr:100491950%09red/xtr:100101670%09red/xtr:493536%09red/xtr:549642%09red/xtr:496817%09red
One carbon pool by folate	KEGG PATHWAY	xtr00670	7	19	0.370200764572	0.99999999961	ENSXETG00000012094|ENSXETG00000024293|ENSXETG00000025087|ENSXETG00000025107|ENSXETG00000022511|ENSXETG00000022939|ENSXETG00000013086	xtr:100170462|xtr:100145299|xtr:448061|xtr:733465|xtr:493369|xtr:100486206|xtr:100125082|	100170462|100145299|448061|733465|493369|100486206|100125082|	http://www.genome.jp/kegg-bin/show_pathway?xtr00670/xtr:100486206%09red/xtr:100145299%09red/xtr:733465%09red/xtr:448061%09red/xtr:493369%09red/xtr:100125082%09red/xtr:100170462%09red
Glycosphingolipid biosynthesis - ganglio series	KEGG PATHWAY	xtr00604	6	16	0.37753286134	0.99999999961	ENSXETG00000002971|ENSXETG00000006222|ENSXETG00000001974|ENSXETG00000012306|ENSXETG00000023481|ENSXETG00000007422	xtr:407766|xtr:100145208|xtr:100329191|xtr:100494967|xtr:444887|xtr:394493|	407766|100145208|100329191|100494967|444887|394493|	http://www.genome.jp/kegg-bin/show_pathway?xtr00604/xtr:407766%09red/xtr:444887%09red/xtr:394493%09red/xtr:100145208%09red/xtr:100329191%09red/xtr:100494967%09red
Glyoxylate and dicarboxylate metabolism	KEGG PATHWAY	xtr00630	10	29	0.384044583624	0.99999999961	ENSXETG00000005520|Novel02678|ENSXETG00000006892|ENSXETG00000009506|ENSXETG00000016097|ENSXETG00000024734|ENSXETG00000018918|ENSXETG00000029939|ENSXETG00000000187|ENSXETG00000012512	xtr:595012|xtr:394904|xtr:496933|xtr:550067|xtr:100488448|xtr:448311|xtr:613054|xtr:100379804|xtr:496433|xtr:394904|	595012|394904|496933|550067|100488448|448311|613054|100379804|496433|394904|	http://www.genome.jp/kegg-bin/show_pathway?xtr00630/xtr:394904%09red/xtr:100379804%09red/xtr:595012%09red/xtr:496433%09red/xtr:550067%09red/xtr:496933%09red/xtr:100488448%09red/xtr:448311%09red/xtr:613054%09red
TGF-beta signaling pathway	KEGG PATHWAY	xtr04350	24	75	0.385505959998	0.99999999961	ENSXETG00000006898|ENSXETG00000008272|ENSXETG00000013330|ENSXETG00000009008|ENSXETG00000017290|ENSXETG00000005465|ENSXETG00000015939|ENSXETG00000025372|ENSXETG00000016386|ENSXETG00000023394|ENSXETG00000011272|Novel01821|ENSXETG00000027701|ENSXETG00000020999|ENSXETG00000025736|ENSXETG00000013780|ENSXETG00000010731|ENSXETG00000020148|ENSXETG00000014480|ENSXETG00000023385|ENSXETG00000022649|ENSXETG0…	xtr:549323|xtr:394480|xtr:549981|xtr:549075|xtr:549011|xtr:448767|xtr:100038072|xtr:395024|xtr:619363|xtr:548715|xtr:394805|xtr:100170470|xtr:100038088|xtr:448641|xtr:448114|xtr:100151699|xtr:394938|xtr:734121|xtr:100488582|xtr:493419|xtr:100170470|xtr:780089|xtr:549025|xtr:733849|	549323|394480|549981|549075|549011|448767|100038072|395024|619363|548715|394805|100170470|100038088|448641|448114|100151699|394938|734121|100488582|493419|100170470|780089|549025|733849|	http://www.genome.jp/kegg-bin/show_pathway?xtr04350/xtr:448114%09red/xtr:100151699%09red/xtr:548715%09red/xtr:734121%09red/xtr:549323%09red/xtr:619363%09red/xtr:780089%09red/xtr:394938%09red/xtr:493419%09red/xtr:549025%09red/xtr:100038072%09red/xtr:100170470%09red/xtr:100488582%09red/xtr:448641%09red/xtr:549981%09red/xtr:394805%09red/xtr:733849%09red/xtr:549075%09red/xtr:395024%09red/xtr:448767%0…
Sulfur relay system	KEGG PATHWAY	xtr04122	4	10	0.393362388652	0.99999999961	ENSXETG00000016054|ENSXETG00000004176|ENSXETG00000016057|ENSXETG00000007824	xtr:448116|xtr:100380024|xtr:100125137|xtr:100493519|	448116|100380024|100125137|100493519|	http://www.genome.jp/kegg-bin/show_pathway?xtr04122/xtr:448116%09red/xtr:100493519%09red/xtr:100125137%09red/xtr:100380024%09red
Notch signaling pathway	KEGG PATHWAY	xtr04330	15	46	0.403231841217	0.99999999961	ENSXETG00000017225|ENSXETG00000001769|ENSXETG00000002568|ENSXETG00000001192|ENSXETG00000012081|ENSXETG00000012080|ENSXETG00000002570|ENSXETG00000002340|ENSXETG00000017275|ENSXETG00000002875|ENSXETG00000000935|ENSXETG00000021768|ENSXETG00000008492|ENSXETG00000022525|ENSXETG00000003345	xtr:100486344|xtr:394465|xtr:100488844|xtr:733898|xtr:101733898|xtr:733755|xtr:100494244|xtr:100486874|xtr:100144702|xtr:100124798|xtr:100491789|xtr:549805|xtr:100495464|xtr:100101697|xtr:550107|	100486344|394465|100488844|733898|101733898|733755|100494244|100486874|100144702|100124798|100491789|549805|100495464|100101697|550107|	http://www.genome.jp/kegg-bin/show_pathway?xtr04330/xtr:733898%09red/xtr:100486344%09red/xtr:100101697%09red/xtr:100488844%09red/xtr:100124798%09red/xtr:100144702%09red/xtr:733755%09red/xtr:101733898%09red/xtr:100494244%09red/xtr:100495464%09red/xtr:100491789%09red/xtr:550107%09red/xtr:549805%09red/xtr:100486874%09red/xtr:394465%09red
mRNA surveillance pathway	KEGG PATHWAY	xtr03015	24	76	0.406720448136	0.99999999961	ENSXETG00000024439|ENSXETG00000003704|ENSXETG00000005384|ENSXETG00000002572|ENSXETG00000003726|ENSXETG00000014597|ENSXETG00000005540|ENSXETG00000024480|ENSXETG00000013602|ENSXETG00000018368|ENSXETG00000011258|ENSXETG00000033590|ENSXETG00000009892|ENSXETG00000004122|ENSXETG00000022831|ENSXETG00000020864|Novel00993|ENSXETG00000012216|ENSXETG00000010946|ENSXETG00000014707|ENSXETG00000002954|ENSXETG0…	xtr:548710|xtr:448406|xtr:407900|xtr:100492664|xtr:100170572|xtr:407911|xtr:548522|xtr:407879|xtr:100135270|xtr:448078|xtr:549106|xtr:100145499|xtr:493312|xtr:780131|xtr:448615|xtr:549212|xtr:100038158|xtr:496961|xtr:448595|xtr:549807|xtr:100145499|xtr:448595|xtr:496958|xtr:100145499|	548710|448406|407900|100492664|100170572|407911|548522|407879|100135270|448078|549106|100145499|493312|780131|448615|549212|100038158|496961|448595|549807|100145499|448595|496958|100145499|	http://www.genome.jp/kegg-bin/show_pathway?xtr03015/xtr:448406%09red/xtr:496958%09red/xtr:100135270%09red/xtr:448595%09red/xtr:407879%09red/xtr:548522%09red/xtr:780131%09red/xtr:100492664%09red/xtr:549212%09red/xtr:448615%09red/xtr:407911%09red/xtr:100038158%09red/xtr:407900%09red/xtr:496961%09red/xtr:549106%09red/xtr:100170572%09red/xtr:448078%09red/xtr:493312%09red/xtr:548710%09red/xtr:10014549…
Ribosome biogenesis in eukaryotes	KEGG PATHWAY	xtr03008	23	73	0.413896783304	0.99999999961	ENSXETG00000025487|ENSXETG00000016821|ENSXETG00000016701|ENSXETG00000007217|ENSXETG00000020057|ENSXETG00000027071|ENSXETG00000027832|ENSXETG00000001293|ENSXETG00000017830|ENSXETG00000018097|ENSXETG00000017598|ENSXETG00000022073|ENSXETG00000015701|ENSXETG00000018910|ENSXETG00000009381|ENSXETG00000018002|ENSXETG00000024771|ENSXETG00000024114|ENSXETG00000018174|ENSXETG00000023917|ENSXETG00000021785|…	xtr:100496900|xtr:496516|xtr:100135003|xtr:550068|xtr:549609|xtr:100379767|xtr:448091|xtr:549389|xtr:394705|xtr:496593|xtr:550006|xtr:394916|xtr:100492738|xtr:100486293|xtr:100036702|xtr:100158563|xtr:548917|xtr:496698|xtr:549921|xtr:100485133|xtr:549338|xtr:100145468|xtr:394586|	100496900|496516|100135003|550068|549609|100379767|448091|549389|394705|496593|550006|394916|100492738|100486293|100036702|100158563|548917|496698|549921|100485133|549338|100145468|394586|	http://www.genome.jp/kegg-bin/show_pathway?xtr03008/xtr:548917%09red/xtr:496516%09red/xtr:100485133%09red/xtr:100496900%09red/xtr:448091%09red/xtr:394916%09red/xtr:549389%09red/xtr:100135003%09red/xtr:496698%09red/xtr:100158563%09red/xtr:549921%09red/xtr:100492738%09red/xtr:100145468%09red/xtr:100036702%09red/xtr:550006%09red/xtr:550068%09red/xtr:549609%09red/xtr:100379767%09red/xtr:496593%09red/…
Pyrimidine metabolism	KEGG PATHWAY	xtr00240	33	107	0.423993826361	0.99999999961	ENSXETG00000010379|ENSXETG00000002980|ENSXETG00000018900|ENSXETG00000017357|ENSXETG00000021215|ENSXETG00000009123|ENSXETG00000005741|ENSXETG00000007770|ENSXETG00000021122|ENSXETG00000024898|ENSXETG00000006075|ENSXETG00000002290|ENSXETG00000016932|ENSXETG00000012949|ENSXETG00000018101|ENSXETG00000011053|ENSXETG00000004794|ENSXETG00000003736|ENSXETG00000013749|ENSXETG00000026450|ENSXETG00000022479|…	xtr:493536|xtr:448574|xtr:493314|xtr:100145292|xtr:496817|xtr:595029|xtr:448172|xtr:677731|xtr:100145170|xtr:394944|xtr:549787|xtr:100170453|xtr:448370|xtr:100379698|xtr:100124725|xtr:100127616|xtr:779989|xtr:448501|xtr:100485503|xtr:549310|xtr:100145472|xtr:448725|xtr:594934|xtr:100491950|xtr:100158635|xtr:549724|xtr:448271|xtr:549546|xtr:549019|xtr:100144925|xtr:549642|xtr:100145052|xtr:448695|	493536|448574|493314|100145292|496817|595029|448172|677731|100145170|394944|549787|100170453|448370|100379698|100124725|100127616|779989|448501|100485503|549310|100145472|448725|594934|100491950|100158635|549724|448271|549546|549019|100144925|549642|100145052|448695|	http://www.genome.jp/kegg-bin/show_pathway?xtr00240/xtr:448271%09red/xtr:100145292%09red/xtr:779989%09red/xtr:549642%09red/xtr:100145472%09red/xtr:100379698%09red/xtr:100158635%09red/xtr:549546%09red/xtr:493536%09red/xtr:448370%09red/xtr:677731%09red/xtr:496817%09red/xtr:100485503%09red/xtr:100145170%09red/xtr:100145052%09red/xtr:448695%09red/xtr:100127616%09red/xtr:549787%09red/xtr:448725%09red/…
Hedgehog signaling pathway	KEGG PATHWAY	xtr04340	15	47	0.430517023186	0.99999999961	ENSXETG00000018892|ENSXETG00000017144|ENSXETG00000006434|ENSXETG00000023227|ENSXETG00000014939|ENSXETG00000003826|ENSXETG00000005000|ENSXETG00000001856|ENSXETG00000013874|ENSXETG00000011181|ENSXETG00000014834|ENSXETG00000010259|ENSXETG00000016214|ENSXETG00000011189|ENSXETG00000029928	xtr:100492958|xtr:100494064|xtr:548442|xtr:549489|xtr:100491644|xtr:549962|xtr:100494406|xtr:100101789|xtr:100036603|xtr:100036603|xtr:100492061|xtr:100038034|xtr:100489914|xtr:100498653|xtr:780149|	100492958|100494064|548442|549489|100491644|549962|100494406|100101789|100036603|100036603|100492061|100038034|100489914|100498653|780149|	http://www.genome.jp/kegg-bin/show_pathway?xtr04340/xtr:100036603%09red/xtr:100101789%09red/xtr:100498653%09red/xtr:100494406%09red/xtr:548442%09red/xtr:549962%09red/xtr:100489914%09red/xtr:780149%09red/xtr:100491644%09red/xtr:100038034%09red/xtr:100492958%09red/xtr:100494064%09red/xtr:100492061%09red/xtr:549489%09red
Other types of O-glycan biosynthesis	KEGG PATHWAY	xtr00514	11	34	0.440562843766	0.99999999961	ENSXETG00000017443|ENSXETG00000024146|ENSXETG00000003486|ENSXETG00000015929|ENSXETG00000013820|ENSXETG00000023153|ENSXETG00000004370|ENSXETG00000016165|ENSXETG00000032714|ENSXETG00000001481|ENSXETG00000021768	xtr:100495682|xtr:549418|xtr:402789|xtr:100486141|xtr:100487586|xtr:553157|xtr:100158594|xtr:780148|xtr:100335040|xtr:448433|xtr:549805|	100495682|549418|402789|100486141|100487586|553157|100158594|780148|100335040|448433|549805|	http://www.genome.jp/kegg-bin/show_pathway?xtr00514/xtr:100335040%09red/xtr:402789%09red/xtr:100158594%09red/xtr:100486141%09red/xtr:553157%09red/xtr:780148%09red/xtr:549418%09red/xtr:549805%09red/xtr:100495682%09red/xtr:448433%09red/xtr:100487586%09red
Glycolysis / Gluconeogenesis	KEGG PATHWAY	xtr00010	19	61	0.445878044453	0.99999999961	ENSXETG00000009304|ENSXETG00000011897|ENSXETG00000023924|ENSXETG00000003499|ENSXETG00000018597|ENSXETG00000013957|Novel02707|ENSXETG00000013164|ENSXETG00000019639|ENSXETG00000020674|ENSXETG00000012777|ENSXETG00000003403|ENSXETG00000007447|ENSXETG00000008520|ENSXETG00000005191|ENSXETG00000008860|ENSXETG00000033975|ENSXETG00000017588|ENSXETG00000003433	xtr:497007|xtr:394749|xtr:100038162|xtr:548891|xtr:548883|xtr:394758|xtr:613089|xtr:100380137|xtr:100145699|xtr:448112|xtr:100485894|xtr:733905|xtr:549299|xtr:100485269|xtr:549131|xtr:100124752|xtr:448356|xtr:394750|xtr:100144939|	497007|394749|100038162|548891|548883|394758|613089|100380137|100145699|448112|100485894|733905|549299|100485269|549131|100124752|448356|394750|100144939|	http://www.genome.jp/kegg-bin/show_pathway?xtr00010/xtr:448356%09red/xtr:100485894%09red/xtr:548883%09red/xtr:548891%09red/xtr:394749%09red/xtr:448112%09red/xtr:394758%09red/xtr:100380137%09red/xtr:394750%09red/xtr:733905%09red/xtr:497007%09red/xtr:100038162%09red/xtr:100144939%09red/xtr:100124752%09red/xtr:100145699%09red/xtr:100485269%09red/xtr:549131%09red/xtr:613089%09red/xtr:549299%09red
Sphingolipid metabolism	KEGG PATHWAY	xtr00600	16	51	0.44801544487	0.99999999961	ENSXETG00000003807|Novel01545|ENSXETG00000019454|ENSXETG00000012858|ENSXETG00000027994|ENSXETG00000011144|ENSXETG00000004252|ENSXETG00000012463|ENSXETG00000023320|ENSXETG00000002528|ENSXETG00000025131|ENSXETG00000008190|ENSXETG00000000375|ENSXETG00000013344|ENSXETG00000008083|ENSXETG00000003163	xtr:100496715|xtr:100379782|xtr:100127611|xtr:394549|xtr:448139|xtr:549612|xtr:100127861|xtr:100485700|xtr:100487080|xtr:100495063|xtr:549040|xtr:100379782|xtr:496488|xtr:100101657|xtr:100487030|xtr:100494664|	100496715|100379782|100127611|394549|448139|549612|100127861|100485700|100487080|100495063|549040|100379782|496488|100101657|100487030|100494664|	http://www.genome.jp/kegg-bin/show_pathway?xtr00600/xtr:100127611%09red/xtr:549612%09red/xtr:100127861%09red/xtr:100487030%09red/xtr:496488%09red/xtr:448139%09red/xtr:100379782%09red/xtr:100496715%09red/xtr:549040%09red/xtr:100101657%09red/xtr:100495063%09red/xtr:100487080%09red/xtr:394549%09red/xtr:100485700%09red/xtr:100494664%09red
Nucleotide excision repair	KEGG PATHWAY	xtr03420	14	45	0.468210629247	0.99999999961	ENSXETG00000026094|ENSXETG00000013538|ENSXETG00000011718|ENSXETG00000019007|ENSXETG00000026450|ENSXETG00000001591|ENSXETG00000008193|ENSXETG00000019391|ENSXETG00000022365|Novel01503|ENSXETG00000009123|ENSXETG00000012866|ENSXETG00000026187|ENSXETG00000016938	xtr:100135224|xtr:548449|xtr:549010|xtr:448271|xtr:549310|xtr:549903|xtr:493302|xtr:549117|xtr:496525|xtr:549892|xtr:595029|xtr:733476|xtr:496493|xtr:549892|	100135224|548449|549010|448271|549310|549903|493302|549117|496525|549892|595029|733476|496493|549892|	http://www.genome.jp/kegg-bin/show_pathway?xtr03420/xtr:548449%09red/xtr:448271%09red/xtr:549310%09red/xtr:549117%09red/xtr:549903%09red/xtr:549892%09red/xtr:496493%09red/xtr:496525%09red/xtr:733476%09red/xtr:549010%09red/xtr:100135224%09red/xtr:595029%09red/xtr:493302%09red
Gap junction	KEGG PATHWAY	xtr04540	26	86	0.475064196321	0.99999999961	ENSXETG00000007809|ENSXETG00000014935|ENSXETG00000005000|ENSXETG00000015075|ENSXETG00000001509|ENSXETG00000002003|ENSXETG00000018032|ENSXETG00000018166|Novel01781|ENSXETG00000015826|ENSXETG00000019254|ENSXETG00000016889|ENSXETG00000024084|ENSXETG00000021035|ENSXETG00000011187|ENSXETG00000008386|ENSXETG00000011185|ENSXETG00000023473|ENSXETG00000024163|ENSXETG00000009131|ENSXETG00000006040|ENSXETG0…	xtr:549042|xtr:100485959|xtr:100494406|xtr:100125098|xtr:407878|xtr:496962|xtr:394889|xtr:407878|xtr:100127741|xtr:100492965|xtr:394734|xtr:100497212|xtr:448742|xtr:100124862|xtr:394675|xtr:100489960|xtr:100038108|xtr:779904|xtr:100493933|xtr:100497015|xtr:549757|xtr:549871|xtr:548558|xtr:100037894|xtr:548688|xtr:493420|	549042|100485959|100494406|100125098|407878|496962|394889|407878|100127741|100492965|394734|100497212|448742|100124862|394675|100489960|100038108|779904|100493933|100497015|549757|549871|548558|100037894|548688|493420|	http://www.genome.jp/kegg-bin/show_pathway?xtr04540/xtr:549871%09red/xtr:100493933%09red/xtr:100492965%09red/xtr:100038108%09red/xtr:100037894%09red/xtr:100497212%09red/xtr:100485959%09red/xtr:100124862%09red/xtr:496962%09red/xtr:407878%09red/xtr:549757%09red/xtr:100494406%09red/xtr:394734%09red/xtr:779904%09red/xtr:549042%09red/xtr:100489960%09red/xtr:394889%09red/xtr:394675%09red/xtr:548558%09r…
Toll-like receptor signaling pathway	KEGG PATHWAY	xtr04620	23	77	0.501092815019	0.99999999961	ENSXETG00000002657|ENSXETG00000021480|ENSXETG00000013238|ENSXETG00000014246|ENSXETG00000021325|Novel00800|ENSXETG00000016790|ENSXETG00000006811|ENSXETG00000000409|ENSXETG00000016986|ENSXETG00000022954|ENSXETG00000018434|ENSXETG00000021389|ENSXETG00000003799|ENSXETG00000017643|ENSXETG00000015005|ENSXETG00000007322|ENSXETG00000005919|ENSXETG00000017950|ENSXETG00000000438|ENSXETG00000026173|ENSXETG0…	xtr:100493069|xtr:100486835|xtr:548954|xtr:448357|xtr:100486083|xtr:100497163|xtr:448125|xtr:733738|xtr:100145045|xtr:100144709|xtr:448132|xtr:549591|xtr:100037849|xtr:100379789|xtr:549654|xtr:734065|xtr:100216212|xtr:100158519|xtr:448138|xtr:448296|xtr:407869|xtr:100497001|xtr:493420|	100493069|100486835|548954|448357|100486083|100497163|448125|733738|100145045|100144709|448132|549591|100037849|100379789|549654|734065|100216212|100158519|448138|448296|407869|100497001|493420|	http://www.genome.jp/kegg-bin/show_pathway?xtr04620/xtr:448132%09red/xtr:100145045%09red/xtr:100379789%09red/xtr:448296%09red/xtr:448138%09red/xtr:100497163%09red/xtr:733738%09red/xtr:549654%09red/xtr:100497001%09red/xtr:100216212%09red/xtr:100158519%09red/xtr:100037849%09red/xtr:100144709%09red/xtr:448357%09red/xtr:448125%09red/xtr:100486083%09red/xtr:548954%09red/xtr:734065%09red/xtr:407869%09r…
Glycosaminoglycan biosynthesis - keratan sulfate	KEGG PATHWAY	xtr00533	6	19	0.510849105946	0.99999999961	ENSXETG00000023016|ENSXETG00000024146|ENSXETG00000003486|ENSXETG00000003576|ENSXETG00000022131|ENSXETG00000007422	xtr:100488464|xtr:549418|xtr:402789|xtr:100495636|xtr:549916|xtr:394493|	100488464|549418|402789|100495636|549916|394493|	http://www.genome.jp/kegg-bin/show_pathway?xtr00533/xtr:100488464%09red/xtr:394493%09red/xtr:100495636%09red/xtr:549916%09red/xtr:549418%09red/xtr:402789%09red
Homologous recombination	KEGG PATHWAY	xtr03440	8	26	0.515045890989	0.99999999961	ENSXETG00000020197|ENSXETG00000013538|ENSXETG00000015951|ENSXETG00000026450|ENSXETG00000019007|ENSXETG00000009413|ENSXETG00000006417|ENSXETG00000005765	xtr:780115|xtr:548449|xtr:549147|xtr:549310|xtr:448271|xtr:100036666|xtr:100135381|xtr:100135734|	780115|548449|549147|549310|448271|100036666|100135381|100135734|	http://www.genome.jp/kegg-bin/show_pathway?xtr03440/xtr:548449%09red/xtr:100135381%09red/xtr:549310%09red/xtr:100135734%09red/xtr:549147%09red/xtr:780115%09red/xtr:448271%09red/xtr:100036666%09red
Arginine and proline metabolism	KEGG PATHWAY	xtr00330	18	61	0.528484866832	0.99999999961	ENSXETG00000027612|ENSXETG00000009576|ENSXETG00000021331|ENSXETG00000006219|ENSXETG00000018428|Novel02678|ENSXETG00000006154|ENSXETG00000016109|ENSXETG00000024709|ENSXETG00000017992|ENSXETG00000006987|ENSXETG00000005191|ENSXETG00000022884|ENSXETG00000003403|ENSXETG00000015896|ENSXETG00000023561|ENSXETG00000020343|ENSXETG00000012512	xtr:395000|xtr:549690|xtr:549897|xtr:493359|xtr:407943|xtr:394904|xtr:100490484|xtr:394568|xtr:100379734|xtr:733959|xtr:493342|xtr:549131|xtr:100487185|xtr:733905|xtr:549687|xtr:394907|xtr:496537|xtr:394904|	395000|549690|549897|493359|407943|394904|100490484|394568|100379734|733959|493342|549131|100487185|733905|549687|394907|496537|394904|	http://www.genome.jp/kegg-bin/show_pathway?xtr00330/xtr:493342%09red/xtr:100487185%09red/xtr:733959%09red/xtr:493359%09red/xtr:394568%09red/xtr:496537%09red/xtr:407943%09red/xtr:549690%09red/xtr:549687%09red/xtr:395000%09red/xtr:100379734%09red/xtr:394907%09red/xtr:100490484%09red/xtr:549131%09red/xtr:394904%09red/xtr:733905%09red/xtr:549897%09red
Herpes simplex infection	KEGG PATHWAY	xtr05168	40	137	0.530055625477	0.99999999961	ENSXETG00000011623|ENSXETG00000009444|ENSXETG00000009086|ENSXETG00000031916|ENSXETG00000005028|ENSXETG00000013238|ENSXETG00000018434|ENSXETG00000003950|ENSXETG00000024204|ENSXETG00000006555|ENSXETG00000025503|ENSXETG00000017950|ENSXETG00000017270|ENSXETG00000008954|ENSXETG00000024055|ENSXETG00000021325|ENSXETG00000032722|ENSXETG00000025055|ENSXETG00000000586|ENSXETG00000016790|ENSXETG00000010304|…	xtr:100489432|xtr:493498|xtr:779488|xtr:100124750|xtr:780153|xtr:548954|xtr:549591|xtr:100494415|xtr:100422809|xtr:448013|xtr:407954|xtr:448138|xtr:100492966|xtr:448766|xtr:733794|xtr:100486083|xtr:100487219|xtr:431679|xtr:100036599|xtr:448125|xtr:100486266|xtr:100124302|xtr:100485433|xtr:496890|xtr:100037849|xtr:100170174|xtr:496476|xtr:100379789|xtr:100485535|xtr:549654|xtr:407879|xtr:394953|xt…	100489432|493498|779488|100124750|780153|548954|549591|100494415|100422809|448013|407954|448138|100492966|448766|733794|100486083|100487219|431679|100036599|448125|100486266|100124302|100485433|496890|100037849|100170174|496476|100379789|100485535|549654|407879|394953|100216212|734121|100190763|496958|394660|394490|407869|448087|	http://www.genome.jp/kegg-bin/show_pathway?xtr05168/xtr:448013%09red/xtr:100170174%09red/xtr:100379789%09red/xtr:431679%09red/xtr:733794%09red/xtr:448138%09red/xtr:100124302%09red/xtr:100492966%09red/xtr:734121%09red/xtr:100486266%09red/xtr:549654%09red/xtr:100036599%09red/xtr:496890%09red/xtr:100487219%09red/xtr:407954%09red/xtr:100216212%09red/xtr:394953%09red/xtr:394490%09red/xtr:100037849%09r…
Alanine, aspartate and glutamate metabolism	KEGG PATHWAY	xtr00250	11	37	0.535458109509	0.99999999961	ENSXETG00000030755|ENSXETG00000018428|ENSXETG00000007140|Novel02678|ENSXETG00000001040|ENSXETG00000024709|ENSXETG00000021961|ENSXETG00000005618|ENSXETG00000015896|ENSXETG00000008691|ENSXETG00000012512	xtr:100486701|xtr:407943|xtr:549559|xtr:394904|xtr:100496394|xtr:100379734|xtr:100216127|xtr:394937|xtr:549687|xtr:100158654|xtr:394904|	100486701|407943|549559|394904|100496394|100379734|100216127|394937|549687|100158654|394904|	http://www.genome.jp/kegg-bin/show_pathway?xtr00250/xtr:394937%09red/xtr:100496394%09red/xtr:100158654%09red/xtr:100486701%09red/xtr:407943%09red/xtr:549559%09red/xtr:549687%09red/xtr:100379734%09red/xtr:100216127%09red/xtr:394904%09red
Cysteine and methionine metabolism	KEGG PATHWAY	xtr00270	10	34	0.550824110842	0.99999999961	ENSXETG00000001263|ENSXETG00000021331|ENSXETG00000015896|ENSXETG00000018428|ENSXETG00000001232|ENSXETG00000001040|ENSXETG00000013957|ENSXETG00000023416|ENSXETG00000016054|ENSXETG00000016057	xtr:395032|xtr:549897|xtr:549687|xtr:407943|xtr:100496503|xtr:100496394|xtr:394758|xtr:448486|xtr:448116|xtr:100125137|	395032|549897|549687|407943|100496503|100496394|394758|448486|448116|100125137|	http://www.genome.jp/kegg-bin/show_pathway?xtr00270/xtr:448116%09red/xtr:394758%09red/xtr:448486%09red/xtr:395032%09red/xtr:407943%09red/xtr:549897%09red/xtr:549687%09red/xtr:100496503%09red/xtr:100496394%09red/xtr:100125137%09red
Nicotinate and nicotinamide metabolism	KEGG PATHWAY	xtr00760	8	27	0.55137200475	0.99999999961	ENSXETG00000005741|ENSXETG00000021122|ENSXETG00000017459|ENSXETG00000018901|ENSXETG00000002290|ENSXETG00000016932|ENSXETG00000020332|ENSXETG00000019605	xtr:448172|xtr:100145170|xtr:594920|xtr:100495332|xtr:100170453|xtr:448370|xtr:496666|xtr:448246|	448172|100145170|594920|100495332|100170453|448370|496666|448246|	http://www.genome.jp/kegg-bin/show_pathway?xtr00760/xtr:100145170%09red/xtr:448246%09red/xtr:100495332%09red/xtr:496666%09red/xtr:448370%09red/xtr:100170453%09red/xtr:594920%09red/xtr:448172%09red
Vitamin B6 metabolism	KEGG PATHWAY	xtr00750	2	6	0.570437603482	0.99999999961	ENSXETG00000003623|ENSXETG00000021955	xtr:549336|xtr:100144978|	549336|100144978|	http://www.genome.jp/kegg-bin/show_pathway?xtr00750/xtr:549336%09red/xtr:100144978%09red
Porphyrin and chlorophyll metabolism	KEGG PATHWAY	xtr00860	7	24	0.570960396516	0.99999999961	ENSXETG00000004890|ENSXETG00000016957|ENSXETG00000030758|ENSXETG00000016285|ENSXETG00000010814|ENSXETG00000010042|ENSXETG00000023474	xtr:100135191|xtr:100124834|xtr:100135191|xtr:448096|xtr:493434|xtr:100101670|xtr:779632|	100135191|100124834|100135191|448096|493434|100101670|779632|	http://www.genome.jp/kegg-bin/show_pathway?xtr00860/xtr:100135191%09red/xtr:100124834%09red/xtr:779632%09red/xtr:493434%09red/xtr:100101670%09red/xtr:448096%09red
Pentose phosphate pathway	KEGG PATHWAY	xtr00030	7	24	0.570960396516	0.99999999961	ENSXETG00000026656|ENSXETG00000025887|ENSXETG00000001671|ENSXETG00000020674|ENSXETG00000018617|ENSXETG00000033535|ENSXETG00000017588	xtr:394835|xtr:549885|xtr:549885|xtr:448112|xtr:100158597|xtr:550066|xtr:394750|	394835|549885|549885|448112|100158597|550066|394750|	http://www.genome.jp/kegg-bin/show_pathway?xtr00030/xtr:448112%09red/xtr:100158597%09red/xtr:550066%09red/xtr:394750%09red/xtr:549885%09red/xtr:394835%09red
RIG-I-like receptor signaling pathway	KEGG PATHWAY	xtr04622	15	53	0.589948808471	0.99999999961	ENSXETG00000031794|ENSXETG00000016774|ENSXETG00000015477|ENSXETG00000004145|ENSXETG00000017950|ENSXETG00000016790|ENSXETG00000003799|ENSXETG00000000438|ENSXETG00000021586|ENSXETG00000026173|ENSXETG00000000409|ENSXETG00000021325|ENSXETG00000017643|ENSXETG00000003950|ENSXETG00000007322	xtr:100494283|xtr:100487986|xtr:394804|xtr:548432|xtr:448138|xtr:448125|xtr:100379789|xtr:448296|xtr:100489572|xtr:407869|xtr:100145045|xtr:100486083|xtr:549654|xtr:100494415|xtr:100216212|	100494283|100487986|394804|548432|448138|448125|100379789|448296|100489572|407869|100145045|100486083|549654|100494415|100216212|	http://www.genome.jp/kegg-bin/show_pathway?xtr04622/xtr:394804%09red/xtr:407869%09red/xtr:100494283%09red/xtr:100145045%09red/xtr:100379789%09red/xtr:448296%09red/xtr:448138%09red/xtr:100486083%09red/xtr:100494415%09red/xtr:100489572%09red/xtr:100487986%09red/xtr:448125%09red/xtr:548432%09red/xtr:549654%09red/xtr:100216212%09red
Steroid biosynthesis	KEGG PATHWAY	xtr00100	6	21	0.593477449204	0.99999999961	ENSXETG00000018441|ENSXETG00000004899|ENSXETG00000033587|ENSXETG00000008945|ENSXETG00000034253|ENSXETG00000003432	xtr:550044|xtr:733925|xtr:100216201|xtr:394844|xtr:100216296|xtr:548948|	550044|733925|100216201|394844|100216296|548948|	http://www.genome.jp/kegg-bin/show_pathway?xtr00100/xtr:733925%09red/xtr:550044%09red/xtr:100216201%09red/xtr:394844%09red/xtr:100216296%09red/xtr:548948%09red
Amino sugar and nucleotide sugar metabolism	KEGG PATHWAY	xtr00520	14	50	0.60393478183	0.99999999961	ENSXETG00000021721|ENSXETG00000021131|ENSXETG00000008437|ENSXETG00000009054|ENSXETG00000008520|ENSXETG00000022673|ENSXETG00000019242|ENSXETG00000019639|ENSXETG00000005954|ENSXETG00000025513|ENSXETG00000021541|ENSXETG00000004549|ENSXETG00000008860|ENSXETG00000007164	xtr:100127793|xtr:100379729|xtr:100124908|xtr:595026|xtr:100485269|xtr:100158504|xtr:779654|xtr:100145699|xtr:493267|xtr:448201|xtr:100485993|xtr:100216238|xtr:100124752|xtr:780185|	100127793|100379729|100124908|595026|100485269|100158504|779654|100145699|493267|448201|100485993|100216238|100124752|780185|	http://www.genome.jp/kegg-bin/show_pathway?xtr00520/xtr:100485993%09red/xtr:780185%09red/xtr:100379729%09red/xtr:779654%09red/xtr:100124908%09red/xtr:100127793%09red/xtr:448201%09red/xtr:595026%09red/xtr:100124752%09red/xtr:100145699%09red/xtr:493267%09red/xtr:100216238%09red/xtr:100158504%09red/xtr:100485269%09red
Glycosylphosphatidylinositol(GPI)-anchor biosynthesis	KEGG PATHWAY	xtr00563	7	25	0.607674531559	0.99999999961	ENSXETG00000004682|ENSXETG00000002970|ENSXETG00000019347|ENSXETG00000000535|ENSXETG00000031074|ENSXETG00000032008|ENSXETG00000021432	xtr:548526|xtr:780166|xtr:100127592|xtr:549879|xtr:100497214|xtr:100145769|xtr:549869|	548526|780166|100127592|549879|100497214|100145769|549869|	http://www.genome.jp/kegg-bin/show_pathway?xtr00563/xtr:100127592%09red/xtr:100497214%09red/xtr:548526%09red/xtr:549879%09red/xtr:100145769%09red/xtr:549869%09red/xtr:780166%09red
Phenylalanine metabolism	KEGG PATHWAY	xtr00360	5	18	0.619970846296	0.99999999961	ENSXETG00000018428|ENSXETG00000015896|ENSXETG00000018597|ENSXETG00000023416|ENSXETG00000001040	xtr:407943|xtr:549687|xtr:548883|xtr:448486|xtr:100496394|	407943|549687|548883|448486|100496394|	http://www.genome.jp/kegg-bin/show_pathway?xtr00360/xtr:448486%09red/xtr:548883%09red/xtr:549687%09red/xtr:407943%09red/xtr:100496394%09red
Terpenoid backbone biosynthesis	KEGG PATHWAY	xtr00900	5	18	0.619970846296	0.99999999961	ENSXETG00000002918|ENSXETG00000026791|ENSXETG00000004459|ENSXETG00000018798|ENSXETG00000013068	xtr:100127802|xtr:550009|xtr:100144648|xtr:779676|xtr:549876|	100127802|550009|100144648|779676|549876|	http://www.genome.jp/kegg-bin/show_pathway?xtr00900/xtr:549876%09red/xtr:550009%09red/xtr:779676%09red/xtr:100127802%09red/xtr:100144648%09red
Pentose and glucuronate interconversions	KEGG PATHWAY	xtr00040	6	22	0.631884536441	0.99999999961	ENSXETG00000004890|ENSXETG00000003499|ENSXETG00000018617|ENSXETG00000030758|ENSXETG00000010042|ENSXETG00000003403	xtr:100135191|xtr:548891|xtr:100158597|xtr:100135191|xtr:100101670|xtr:733905|	100135191|548891|100158597|100135191|100101670|733905|	http://www.genome.jp/kegg-bin/show_pathway?xtr00040/xtr:100135191%09red/xtr:100101670%09red/xtr:100158597%09red/xtr:548891%09red/xtr:733905%09red
Phagosome	KEGG PATHWAY	xtr04145	37	133	0.633220853867	0.99999999961	ENSXETG00000005364|ENSXETG00000027356|ENSXETG00000008408|ENSXETG00000010280|ENSXETG00000017270|ENSXETG00000014421|ENSXETG00000006338|ENSXETG00000025116|ENSXETG00000021265|ENSXETG00000015766|ENSXETG00000001509|ENSXETG00000018032|ENSXETG00000018166|ENSXETG00000005944|ENSXETG00000013734|ENSXETG00000019254|ENSXETG00000015843|ENSXETG00000024084|ENSXETG00000005331|ENSXETG00000001958|ENSXETG00000025515|…	xtr:779754|xtr:100038128|xtr:448161|xtr:100485933|xtr:100492966|xtr:407856|xtr:496875|xtr:407952|xtr:100492002|xtr:549603|xtr:407878|xtr:394889|xtr:407878|xtr:100124979|xtr:394992|xtr:394734|xtr:100492802|xtr:448742|xtr:100036697|xtr:100216290|xtr:549726|xtr:394675|xtr:100038108|xtr:779904|xtr:549463|xtr:779509|xtr:448033|xtr:100127814|xtr:548558|xtr:100492714|xtr:394957|xtr:100037894|xtr:548688|…	779754|100038128|448161|100485933|100492966|407856|496875|407952|100492002|549603|407878|394889|407878|100124979|394992|394734|100492802|448742|100036697|100216290|549726|394675|100038108|779904|549463|779509|448033|100127814|548558|100492714|394957|100037894|548688|394767|496875|407962|100216279|	http://www.genome.jp/kegg-bin/show_pathway?xtr04145/xtr:394992%09red/xtr:100485933%09red/xtr:100038108%09red/xtr:496875%09red/xtr:100216290%09red/xtr:779754%09red/xtr:100037894%09red/xtr:407878%09red/xtr:549463%09red/xtr:394957%09red/xtr:100492002%09red/xtr:407952%09red/xtr:394734%09red/xtr:779904%09red/xtr:100036697%09red/xtr:100216279%09red/xtr:448161%09red/xtr:100492802%09red/xtr:394889%09red/…
Starch and sucrose metabolism	KEGG PATHWAY	xtr00500	10	37	0.642131593771	0.99999999961	ENSXETG00000022805|ENSXETG00000004890|ENSXETG00000016477|ENSXETG00000010042|ENSXETG00000030758|ENSXETG00000019639|ENSXETG00000021239|ENSXETG00000008520|ENSXETG00000008860|ENSXETG00000012788	xtr:100496817|xtr:100135191|xtr:779523|xtr:100101670|xtr:100135191|xtr:100145699|xtr:100490155|xtr:100485269|xtr:100124752|xtr:431680|	100496817|100135191|779523|100101670|100135191|100145699|100490155|100485269|100124752|431680|	http://www.genome.jp/kegg-bin/show_pathway?xtr00500/xtr:100135191%09red/xtr:431680%09red/xtr:100496817%09red/xtr:100490155%09red/xtr:100101670%09red/xtr:100124752%09red/xtr:100145699%09red/xtr:100485269%09red/xtr:779523%09red
Riboflavin metabolism	KEGG PATHWAY	xtr00740	3	11	0.644430793363	0.99999999961	ENSXETG00000016725|ENSXETG00000000759|ENSXETG00000016957	xtr:493572|xtr:549713|xtr:100124834|	493572|549713|100124834|	http://www.genome.jp/kegg-bin/show_pathway?xtr00740/xtr:100124834%09red/xtr:493572%09red/xtr:549713%09red
Ascorbate and aldarate metabolism	KEGG PATHWAY	xtr00053	4	15	0.652143226866	0.99999999961	ENSXETG00000005191|ENSXETG00000003403|ENSXETG00000004890|ENSXETG00000030758	xtr:549131|xtr:733905|xtr:100135191|xtr:100135191|	549131|733905|100135191|100135191|	http://www.genome.jp/kegg-bin/show_pathway?xtr00053/xtr:100135191%09red/xtr:549131%09red/xtr:733905%09red
Cytosolic DNA-sensing pathway	KEGG PATHWAY	xtr04623	12	45	0.660809048399	0.99999999961	Novel00800|ENSXETG00000021325|ENSXETG00000016663|ENSXETG00000024898|ENSXETG00000017950|ENSXETG00000016790|ENSXETG00000026173|ENSXETG00000011053|ENSXETG00000011369|ENSXETG00000018101|ENSXETG00000017643|ENSXETG00000007322	xtr:100497163|xtr:100486083|xtr:549724|xtr:394944|xtr:448138|xtr:448125|xtr:407869|xtr:100127616|xtr:100127742|xtr:100124725|xtr:549654|xtr:100216212|	100497163|100486083|549724|394944|448138|448125|407869|100127616|100127742|100124725|549654|100216212|	http://www.genome.jp/kegg-bin/show_pathway?xtr04623/xtr:549724%09red/xtr:448125%09red/xtr:100124725%09red/xtr:100127616%09red/xtr:448138%09red/xtr:394944%09red/xtr:100486083%09red/xtr:100127742%09red/xtr:100497163%09red/xtr:407869%09red/xtr:549654%09red/xtr:100216212%09red
GnRH signaling pathway	KEGG PATHWAY	xtr04912	21	78	0.668104573564	0.99999999961	ENSXETG00000022669|ENSXETG00000014935|ENSXETG00000020163|ENSXETG00000008386|ENSXETG00000000438|ENSXETG00000000321|ENSXETG00000006040|ENSXETG00000005000|ENSXETG00000004743|ENSXETG00000015826|ENSXETG00000016889|ENSXETG00000002801|Novel01781|ENSXETG00000007195|ENSXETG00000009131|ENSXETG00000015887|ENSXETG00000024163|ENSXETG00000021019|ENSXETG00000022954|ENSXETG00000015075|ENSXETG00000000409	xtr:594950|xtr:100485959|xtr:549871|xtr:100489960|xtr:448296|xtr:493522|xtr:549757|xtr:100494406|xtr:493389|xtr:100492965|xtr:100497212|xtr:548506|xtr:100127741|xtr:100485906|xtr:100497015|xtr:493420|xtr:100493933|xtr:100216200|xtr:448132|xtr:100125098|xtr:100145045|	594950|100485959|549871|100489960|448296|493522|549757|100494406|493389|100492965|100497212|548506|100127741|100485906|100497015|493420|100493933|100216200|448132|100125098|100145045|	http://www.genome.jp/kegg-bin/show_pathway?xtr04912/xtr:100489960%09red/xtr:448132%09red/xtr:100145045%09red/xtr:100497015%09red/xtr:448296%09red/xtr:100485959%09red/xtr:100493933%09red/xtr:100485906%09red/xtr:549757%09red/xtr:549871%09red/xtr:100216200%09red/xtr:548506%09red/xtr:493522%09red/xtr:493420%09red/xtr:594950%09red/xtr:100492965%09red/xtr:100494406%09red/xtr:100497212%09red/xtr:493389%…
Tyrosine metabolism	KEGG PATHWAY	xtr00350	10	38	0.670203563314	0.99999999961	ENSXETG00000009304|ENSXETG00000024287|ENSXETG00000018428|ENSXETG00000001040|ENSXETG00000018597|ENSXETG00000023416|ENSXETG00000012905|ENSXETG00000005683|ENSXETG00000006315|ENSXETG00000015896	xtr:497007|xtr:100135385|xtr:407943|xtr:100496394|xtr:548883|xtr:448486|xtr:549230|xtr:100498399|xtr:549111|xtr:549687|	497007|100135385|407943|100496394|548883|448486|549230|100498399|549111|549687|	http://www.genome.jp/kegg-bin/show_pathway?xtr00350/xtr:548883%09red/xtr:100135385%09red/xtr:448486%09red/xtr:407943%09red/xtr:497007%09red/xtr:100498399%09red/xtr:549687%09red/xtr:549230%09red/xtr:100496394%09red/xtr:549111%09red
Melanogenesis	KEGG PATHWAY	xtr04916	25	93	0.67872941858	0.99999999961	ENSXETG00000014935|ENSXETG00000005000|ENSXETG00000017275|ENSXETG00000010434|ENSXETG00000008840|ENSXETG00000015075|ENSXETG00000015454|ENSXETG00000002003|ENSXETG00000019015|ENSXETG00000008812|ENSXETG00000021049|Novel01781|ENSXETG00000004106|ENSXETG00000012905|ENSXETG00000016889|ENSXETG00000003826|ENSXETG00000021149|ENSXETG00000024163|ENSXETG00000023227|ENSXETG00000020163|ENSXETG00000015440|ENSXETG0…	xtr:100485959|xtr:100494406|xtr:100144702|xtr:100497693|xtr:493345|xtr:100125098|xtr:779931|xtr:496962|xtr:448107|xtr:100038274|xtr:100216090|xtr:100127741|xtr:100490861|xtr:549230|xtr:100497212|xtr:549962|xtr:100038082|xtr:100493933|xtr:549489|xtr:549871|xtr:100144700|xtr:493522|xtr:448162|xtr:549757|xtr:493420|	100485959|100494406|100144702|100497693|493345|100125098|779931|496962|448107|100038274|100216090|100127741|100490861|549230|100497212|549962|100038082|100493933|549489|549871|100144700|493522|448162|549757|493420|	http://www.genome.jp/kegg-bin/show_pathway?xtr04916/xtr:549871%09red/xtr:100493933%09red/xtr:100497212%09red/xtr:100485959%09red/xtr:100497693%09red/xtr:493345%09red/xtr:100216090%09red/xtr:549757%09red/xtr:100494406%09red/xtr:496962%09red/xtr:100490861%09red/xtr:100144700%09red/xtr:100144702%09red/xtr:448107%09red/xtr:549230%09red/xtr:100038274%09red/xtr:549962%09red/xtr:448162%09red/xtr:779931%…
beta-Alanine metabolism	KEGG PATHWAY	xtr00410	8	31	0.683093824955	0.99999999961	ENSXETG00000030329|ENSXETG00000018597|ENSXETG00000005191|ENSXETG00000017992|ENSXETG00000003403|ENSXETG00000008691|ENSXETG00000023561|ENSXETG00000015247	xtr:448019|xtr:548883|xtr:549131|xtr:733959|xtr:733905|xtr:100158654|xtr:394907|xtr:548942|	448019|548883|549131|733959|733905|100158654|394907|548942|	http://www.genome.jp/kegg-bin/show_pathway?xtr00410/xtr:548883%09red/xtr:100158654%09red/xtr:448019%09red/xtr:733959%09red/xtr:548942%09red/xtr:394907%09red/xtr:549131%09red/xtr:733905%09red
Ether lipid metabolism	KEGG PATHWAY	xtr00565	9	35	0.690161546887	0.99999999961	ENSXETG00000016994|ENSXETG00000011144|ENSXETG00000002794|ENSXETG00000024112|ENSXETG00000008462|ENSXETG00000000375|ENSXETG00000016254|ENSXETG00000021019|ENSXETG00000019260	xtr:548367|xtr:549612|xtr:100124943|xtr:549850|xtr:100145360|xtr:496488|xtr:550021|xtr:100216200|xtr:100145034|	548367|549612|100124943|549850|100145360|496488|550021|100216200|100145034|	http://www.genome.jp/kegg-bin/show_pathway?xtr00565/xtr:549612%09red/xtr:496488%09red/xtr:550021%09red/xtr:549850%09red/xtr:548367%09red/xtr:100216200%09red/xtr:100145034%09red/xtr:100145360%09red/xtr:100124943%09red
Fatty acid biosynthesis	KEGG PATHWAY	xtr00061	3	12	0.693010478715	0.99999999961	ENSXETG00000003269|ENSXETG00000022294|ENSXETG00000008955	xtr:448008|xtr:100192373|xtr:100495654|	448008|100192373|100495654|	http://www.genome.jp/kegg-bin/show_pathway?xtr00061/xtr:100192373%09red/xtr:448008%09red/xtr:100495654%09red
Glycerophospholipid metabolism	KEGG PATHWAY	xtr00564	22	83	0.693958206185	0.99999999961	ENSXETG00000016994|ENSXETG00000002794|ENSXETG00000013352|ENSXETG00000022535|ENSXETG00000005734|ENSXETG00000003174|ENSXETG00000026763|ENSXETG00000027078|ENSXETG00000003378|ENSXETG00000026037|ENSXETG00000000375|ENSXETG00000011144|ENSXETG00000030286|ENSXETG00000004913|ENSXETG00000021019|ENSXETG00000006275|ENSXETG00000018827|ENSXETG00000019260|ENSXETG00000001828|ENSXETG00000033588|ENSXETG00000022054|…	xtr:548367|xtr:100124943|xtr:448519|xtr:733943|xtr:448594|xtr:100380044|xtr:779827|xtr:780129|xtr:549220|xtr:780303|xtr:496488|xtr:549612|xtr:100492122|xtr:733958|xtr:100216200|xtr:100496577|xtr:448069|xtr:100145034|xtr:100485787|xtr:100492656|xtr:100216057|xtr:549850|	548367|100124943|448519|733943|448594|100380044|779827|780129|549220|780303|496488|549612|100492122|733958|100216200|100496577|448069|100145034|100485787|100492656|100216057|549850|	http://www.genome.jp/kegg-bin/show_pathway?xtr00564/xtr:549850%09red/xtr:733943%09red/xtr:100216200%09red/xtr:100492122%09red/xtr:780129%09red/xtr:100124943%09red/xtr:448594%09red/xtr:496488%09red/xtr:780303%09red/xtr:448519%09red/xtr:779827%09red/xtr:100216057%09red/xtr:549220%09red/xtr:448069%09red/xtr:100496577%09red/xtr:549612%09red/xtr:733958%09red/xtr:100145034%09red/xtr:100492656%09red/xtr…
Selenocompound metabolism	KEGG PATHWAY	xtr00450	4	16	0.694106409474	0.99999999961	ENSXETG00000004794|ENSXETG00000006090|ENSXETG00000009116|ENSXETG00000009264	xtr:779989|xtr:496736|xtr:448749|xtr:100494746|	779989|496736|448749|100494746|	http://www.genome.jp/kegg-bin/show_pathway?xtr00450/xtr:448749%09red/xtr:100494746%09red/xtr:496736%09red/xtr:779989%09red
alpha-Linolenic acid metabolism	KEGG PATHWAY	xtr00592	4	16	0.694106409474	0.99999999961	ENSXETG00000019260|ENSXETG00000024112|ENSXETG00000031495|ENSXETG00000018446	xtr:100145034|xtr:549850|xtr:100380064|xtr:780143|	100145034|549850|100380064|780143|	http://www.genome.jp/kegg-bin/show_pathway?xtr00592/xtr:780143%09red/xtr:100380064%09red/xtr:549850%09red/xtr:100145034%09red
Glycosaminoglycan degradation	KEGG PATHWAY	xtr00531	5	20	0.697492478097	0.99999999961	ENSXETG00000031856|ENSXETG00000033261|ENSXETG00000010042|ENSXETG00000018422|ENSXETG00000007745	xtr:100489327|xtr:100486024|xtr:100101670|xtr:100485493|xtr:100135738|	100489327|100486024|100101670|100485493|100135738|	http://www.genome.jp/kegg-bin/show_pathway?xtr00531/xtr:100486024%09red/xtr:100489327%09red/xtr:100101670%09red/xtr:100135738%09red/xtr:100485493%09red
ErbB signaling pathway	KEGG PATHWAY	xtr04012	20	76	0.699196489382	0.99999999961	ENSXETG00000016986|ENSXETG00000025372|ENSXETG00000014935|ENSXETG00000006040|ENSXETG00000020163|ENSXETG00000024887|ENSXETG00000031875|ENSXETG00000005919|ENSXETG00000001464|ENSXETG00000010731|ENSXETG00000017426|ENSXETG00000008386|ENSXETG00000017468|ENSXETG00000004258|ENSXETG00000012933|ENSXETG00000015887|ENSXETG00000023764|ENSXETG00000015826|ENSXETG00000021480|ENSXETG00000009131	xtr:100144709|xtr:395024|xtr:100485959|xtr:549757|xtr:549871|xtr:100038054|xtr:100487418|xtr:100158519|xtr:100490771|xtr:394938|xtr:100491970|xtr:100489960|xtr:733890|xtr:394657|xtr:100497001|xtr:493420|xtr:733890|xtr:100492965|xtr:100486835|xtr:100497015|	100144709|395024|100485959|549757|549871|100038054|100487418|100158519|100490771|394938|100491970|100489960|733890|394657|100497001|493420|733890|100492965|100486835|100497015|	http://www.genome.jp/kegg-bin/show_pathway?xtr04012/xtr:100489960%09red/xtr:100487418%09red/xtr:394657%09red/xtr:549871%09red/xtr:100497015%09red/xtr:733890%09red/xtr:395024%09red/xtr:100497001%09red/xtr:100158519%09red/xtr:100486835%09red/xtr:549757%09red/xtr:100038054%09red/xtr:100491970%09red/xtr:493420%09red/xtr:394938%09red/xtr:100492965%09red/xtr:100485959%09red/xtr:100144709%09red/xtr:1004…
Retinol metabolism	KEGG PATHWAY	xtr00830	12	47	0.709707451884	0.99999999961	ENSXETG00000026097|ENSXETG00000009304|ENSXETG00000004890|ENSXETG00000027748|ENSXETG00000001388|ENSXETG00000030758|ENSXETG00000007784|ENSXETG00000005655|ENSXETG00000001450|ENSXETG00000011825|ENSXETG00000015108|ENSXETG00000016211	xtr:394746|xtr:497007|xtr:100135191|xtr:100489980|xtr:493258|xtr:100135191|xtr:100158500|xtr:448386|xtr:101730812|xtr:496504|xtr:549943|xtr:407852|	394746|497007|100135191|100489980|493258|100135191|100158500|448386|101730812|496504|549943|407852|	http://www.genome.jp/kegg-bin/show_pathway?xtr00830/xtr:100135191%09red/xtr:407852%09red/xtr:100158500%09red/xtr:549943%09red/xtr:496504%09red/xtr:394746%09red/xtr:100489980%09red/xtr:448386%09red/xtr:497007%09red/xtr:101730812%09red/xtr:493258%09red
Valine, leucine and isoleucine degradation	KEGG PATHWAY	xtr00280	12	47	0.709707451884	0.99999999961	ENSXETG00000009561|ENSXETG00000030329|ENSXETG00000008691|ENSXETG00000001040|ENSXETG00000018213|ENSXETG00000005191|ENSXETG00000015247|ENSXETG00000024734|ENSXETG00000003403|ENSXETG00000018446|ENSXETG00000029939|ENSXETG00000018918	xtr:448259|xtr:448019|xtr:100158654|xtr:100496394|xtr:595048|xtr:549131|xtr:548942|xtr:448311|xtr:733905|xtr:780143|xtr:100379804|xtr:613054|	448259|448019|100158654|100496394|595048|549131|548942|448311|733905|780143|100379804|613054|	http://www.genome.jp/kegg-bin/show_pathway?xtr00280/xtr:613054%09red/xtr:100379804%09red/xtr:100158654%09red/xtr:448019%09red/xtr:448311%09red/xtr:448259%09red/xtr:549131%09red/xtr:548942%09red/xtr:780143%09red/xtr:595048%09red/xtr:733905%09red/xtr:100496394%09red
Tight junction	KEGG PATHWAY	xtr04530	33	124	0.712694556075	0.99999999961	ENSXETG00000006898|ENSXETG00000014935|ENSXETG00000006955|ENSXETG00000024534|ENSXETG00000030379|ENSXETG00000015999|ENSXETG00000011452|ENSXETG00000015050|ENSXETG00000031241|ENSXETG00000014570|ENSXETG00000016278|ENSXETG00000025116|ENSXETG00000018182|ENSXETG00000002003|ENSXETG00000010876|ENSXETG00000019176|ENSXETG00000027545|ENSXETG00000020729|ENSXETG00000007519|ENSXETG00000016986|ENSXETG00000006195|…	xtr:549323|xtr:100485959|xtr:733833|xtr:394763|xtr:100036704|xtr:100101769|xtr:100379737|xtr:548421|xtr:100135709|xtr:100216059|xtr:100379737|xtr:407952|xtr:548702|xtr:496962|xtr:100145755|xtr:493548|xtr:394468|xtr:595071|xtr:100495797|xtr:100144709|xtr:448187|xtr:549212|xtr:100036692|xtr:448060|xtr:548958|xtr:100486472|xtr:100038122|xtr:394957|xtr:549417|xtr:549757|xtr:548396|xtr:493389|xtr:4485…	549323|100485959|733833|394763|100036704|100101769|100379737|548421|100135709|100216059|100379737|407952|548702|496962|100145755|493548|394468|595071|100495797|100144709|448187|549212|100036692|448060|548958|100486472|100038122|394957|549417|549757|548396|493389|448514|	http://www.genome.jp/kegg-bin/show_pathway?xtr04530/xtr:549323%09red/xtr:595071%09red/xtr:100485959%09red/xtr:548421%09red/xtr:448060%09red/xtr:548396%09red/xtr:394957%09red/xtr:549757%09red/xtr:407952%09red/xtr:496962%09red/xtr:100379737%09red/xtr:100036692%09red/xtr:733833%09red/xtr:100486472%09red/xtr:100216059%09red/xtr:448514%09red/xtr:100144709%09red/xtr:100145755%09red/xtr:548958%09red/xtr…
Wnt signaling pathway	KEGG PATHWAY	xtr04310	33	125	0.726957235885	0.99999999961	ENSXETG00000006898|ENSXETG00000005000|ENSXETG00000017030|ENSXETG00000016085|ENSXETG00000010434|ENSXETG00000010024|ENSXETG00000006797|ENSXETG00000006535|ENSXETG00000008840|ENSXETG00000012503|ENSXETG00000015075|ENSXETG00000003800|ENSXETG00000025372|ENSXETG00000025055|ENSXETG00000019015|ENSXETG00000008812|ENSXETG00000023782|ENSXETG00000004106|ENSXETG00000027701|ENSXETG00000005842|ENSXETG00000018462|…	xtr:549323|xtr:100494406|xtr:100125016|xtr:100125016|xtr:100497693|xtr:100491803|xtr:549693|xtr:549693|xtr:493345|xtr:100144638|xtr:100125098|xtr:448045|xtr:395024|xtr:431679|xtr:448107|xtr:100038274|xtr:100493965|xtr:100490861|xtr:100038088|xtr:613073|xtr:549552|xtr:394437|xtr:549962|xtr:100037840|xtr:100038082|xtr:100038100|xtr:549489|xtr:394659|xtr:734121|xtr:100144702|xtr:448162|xtr:549037|xt…	549323|100494406|100125016|100125016|100497693|100491803|549693|549693|493345|100144638|100125098|448045|395024|431679|448107|100038274|100493965|100490861|100038088|613073|549552|394437|549962|100037840|100038082|100038100|549489|394659|734121|100144702|448162|549037|100486504|	http://www.genome.jp/kegg-bin/show_pathway?xtr04310/xtr:100038100%09red/xtr:549693%09red/xtr:100125016%09red/xtr:734121%09red/xtr:549323%09red/xtr:100497693%09red/xtr:493345%09red/xtr:100494406%09red/xtr:100491803%09red/xtr:100490861%09red/xtr:100144702%09red/xtr:100037840%09red/xtr:448045%09red/xtr:448107%09red/xtr:549489%09red/xtr:394437%09red/xtr:613073%09red/xtr:394659%09red/xtr:100038274%09r…
Nitrogen metabolism	KEGG PATHWAY	xtr00910	4	17	0.732314620914	0.99999999961	Novel02678|ENSXETG00000017420|ENSXETG00000016594|ENSXETG00000012512	xtr:394904|xtr:548657|xtr:733981|xtr:394904|	394904|548657|733981|394904|	http://www.genome.jp/kegg-bin/show_pathway?xtr00910/xtr:733981%09red/xtr:394904%09red/xtr:548657%09red
NOD-like receptor signaling pathway	KEGG PATHWAY	xtr04621	12	48	0.732429011104	0.99999999961	ENSXETG00000010251|ENSXETG00000000740|ENSXETG00000021389|ENSXETG00000017950|ENSXETG00000016790|ENSXETG00000000438|ENSXETG00000026173|ENSXETG00000000409|ENSXETG00000011369|ENSXETG00000021325|ENSXETG00000017643|ENSXETG00000022183	xtr:549036|xtr:100145327|xtr:100037849|xtr:448138|xtr:448125|xtr:448296|xtr:407869|xtr:100145045|xtr:100127742|xtr:100486083|xtr:549654|xtr:448041|	549036|100145327|100037849|448138|448125|448296|407869|100145045|100127742|100486083|549654|448041|	http://www.genome.jp/kegg-bin/show_pathway?xtr04621/xtr:448125%09red/xtr:100145045%09red/xtr:448296%09red/xtr:448138%09red/xtr:100486083%09red/xtr:100145327%09red/xtr:100037849%09red/xtr:549036%09red/xtr:407869%09red/xtr:549654%09red/xtr:100127742%09red/xtr:448041%09red
Non-homologous end-joining	KEGG PATHWAY	xtr03450	3	13	0.736393066559	0.99999999961	ENSXETG00000006417|ENSXETG00000025012|ENSXETG00000002654	xtr:100135381|xtr:100145147|xtr:549735|	100135381|100145147|549735|	http://www.genome.jp/kegg-bin/show_pathway?xtr03450/xtr:100135381%09red/xtr:549735%09red/xtr:100145147%09red
Renin-angiotensin system	KEGG PATHWAY	xtr04614	3	13	0.736393066559	0.99999999961	ENSXETG00000022452|ENSXETG00000005315|ENSXETG00000013199	xtr:100486137|xtr:100144634|xtr:100216271|	100486137|100144634|100216271|	http://www.genome.jp/kegg-bin/show_pathway?xtr04614/xtr:100144634%09red/xtr:100486137%09red/xtr:100216271%09red
Glycerolipid metabolism	KEGG PATHWAY	xtr00561	13	53	0.757879663537	0.99999999961	ENSXETG00000011144|ENSXETG00000000927|ENSXETG00000030286|ENSXETG00000003499|ENSXETG00000004913|ENSXETG00000001828|ENSXETG00000018610|ENSXETG00000001450|ENSXETG00000000375|ENSXETG00000005191|ENSXETG00000022391|ENSXETG00000003403|ENSXETG00000022054	xtr:549612|xtr:394967|xtr:100492122|xtr:548891|xtr:733958|xtr:100485787|xtr:100038285|xtr:101730812|xtr:496488|xtr:549131|xtr:100498513|xtr:733905|xtr:100216057|	549612|394967|100492122|548891|733958|100485787|100038285|101730812|496488|549131|100498513|733905|100216057|	http://www.genome.jp/kegg-bin/show_pathway?xtr00561/xtr:100038285%09red/xtr:549612%09red/xtr:100485787%09red/xtr:496488%09red/xtr:101730812%09red/xtr:733958%09red/xtr:394967%09red/xtr:100498513%09red/xtr:548891%09red/xtr:100216057%09red/xtr:549131%09red/xtr:733905%09red/xtr:100492122%09red
Fatty acid metabolism	KEGG PATHWAY	xtr01212	11	46	0.771399400065	0.99999999961	ENSXETG00000009561|ENSXETG00000015994|ENSXETG00000030329|ENSXETG00000013362|ENSXETG00000027741|ENSXETG00000003269|ENSXETG00000022294|ENSXETG00000031495|ENSXETG00000014371|ENSXETG00000008955|ENSXETG00000018446	xtr:448259|xtr:496694|xtr:448019|xtr:550011|xtr:100101696|xtr:448008|xtr:100192373|xtr:100380064|xtr:549125|xtr:100495654|xtr:780143|	448259|496694|448019|550011|100101696|448008|100192373|100380064|549125|100495654|780143|	http://www.genome.jp/kegg-bin/show_pathway?xtr01212/xtr:100380064%09red/xtr:100101696%09red/xtr:448019%09red/xtr:448008%09red/xtr:496694%09red/xtr:100192373%09red/xtr:448259%09red/xtr:100495654%09red/xtr:780143%09red/xtr:549125%09red/xtr:550011%09red
Lysosome	KEGG PATHWAY	xtr04142	31	121	0.771648581887	0.99999999961	ENSXETG00000027374|ENSXETG00000030035|ENSXETG00000010662|Novel01672|ENSXETG00000031856|ENSXETG00000012463|ENSXETG00000007745|ENSXETG00000032223|ENSXETG00000010042|ENSXETG00000015766|ENSXETG00000032085|ENSXETG00000027741|ENSXETG00000006812|ENSXETG00000013734|ENSXETG00000033929|Novel01686|ENSXETG00000007923|ENSXETG00000016417|ENSXETG00000001958|ENSXETG00000007770|Novel01685|ENSXETG00000004476|ENSXE…	xtr:496606|xtr:100490138|xtr:100158619|xtr:100036684|xtr:100489327|xtr:100485700|xtr:100135738|xtr:100492311|xtr:100101670|xtr:549603|xtr:100036684|xtr:100101696|xtr:496811|xtr:394992|xtr:733858|xtr:100496645|xtr:733868|xtr:100158536|xtr:100216290|xtr:677731|xtr:100496645|xtr:779509|xtr:100490074|xtr:394963|xtr:613063|xtr:496491|xtr:549311|xtr:780284|xtr:394630|xtr:780074|xtr:100036684|	496606|100490138|100158619|100036684|100489327|100485700|100135738|100492311|100101670|549603|100036684|100101696|496811|394992|733858|100496645|733868|100158536|100216290|677731|100496645|779509|100490074|394963|613063|496491|549311|780284|394630|780074|100036684|	http://www.genome.jp/kegg-bin/show_pathway?xtr04142/xtr:100489327%09red/xtr:394992%09red/xtr:100485700%09red/xtr:613063%09red/xtr:100216290%09red/xtr:733868%09red/xtr:549603%09red/xtr:733858%09red/xtr:100158536%09red/xtr:780284%09red/xtr:100101670%09red/xtr:677731%09red/xtr:496811%09red/xtr:100496645%09red/xtr:394630%09red/xtr:100101696%09red/xtr:100135738%09red/xtr:779509%09red/xtr:100158619%09r…
Ubiquinone and other terpenoid-quinone biosynthesis	KEGG PATHWAY	xtr00130	2	10	0.791979111723	0.99999999961	ENSXETG00000002853|ENSXETG00000023416	xtr:448564|xtr:448486|	448564|448486|	http://www.genome.jp/kegg-bin/show_pathway?xtr00130/xtr:448486%09red/xtr:448564%09red
Other glycan degradation	KEGG PATHWAY	xtr00511	4	19	0.797727353196	0.99999999961	ENSXETG00000018404|ENSXETG00000003807|ENSXETG00000011609|ENSXETG00000012232	xtr:100497659|xtr:100496715|xtr:100127706|xtr:548664|	100497659|100496715|100127706|548664|	http://www.genome.jp/kegg-bin/show_pathway?xtr00511/xtr:100497659%09red/xtr:100127706%09red/xtr:100496715%09red/xtr:548664%09red
Metabolic pathways	KEGG PATHWAY	xtr01100	321	1153	0.798283654322	0.99999999961	ENSXETG00000016994|ENSXETG00000010450|ENSXETG00000034365|ENSXETG00000021470|ENSXETG00000002315|ENSXETG00000023649|ENSXETG00000018597|ENSXETG00000001232|ENSXETG00000024430|ENSXETG00000003623|ENSXETG00000002980|ENSXETG00000031856|ENSXETG00000022255|ENSXETG00000006418|ENSXETG00000006315|ENSXETG00000022884|ENSXETG00000012222|ENSXETG00000013086|ENSXETG00000012788|ENSXETG00000016211|ENSXETG00000027612|…	xtr:548367|xtr:548388|xtr:3283493|xtr:549464|xtr:594998|xtr:594934|xtr:548883|xtr:100496503|xtr:448707|xtr:549336|xtr:448574|xtr:100489327|xtr:394723|xtr:100145583|xtr:549111|xtr:100487185|xtr:549297|xtr:100125082|xtr:431680|xtr:407852|xtr:395000|xtr:448096|xtr:100486701|xtr:100486675|xtr:100489980|xtr:549418|xtr:100145626|xtr:100497214|xtr:780177|xtr:407859|xtr:100125018|xtr:493407|xtr:100101696…	548367|548388|3283493|549464|594998|594934|548883|100496503|448707|549336|448574|100489327|394723|100145583|549111|100487185|549297|100125082|431680|407852|395000|448096|100486701|100486675|100489980|549418|100145626|100497214|780177|407859|100125018|493407|100101696|548545|100135191|493390|448061|100170453|594943|394992|549687|100158654|100127616|496736|100488464|394936|3283494|100158635|1004921…	http://www.genome.jp/kegg-bin/show_pathway?xtr01100/xtr:407766%09red/xtr:448271%09red/xtr:100493519%09red/xtr:549858%09red/xtr:100145292%09red/xtr:100329161%09red/xtr:100124908%09red/xtr:448139%09red/xtr:100145299%09red/xtr:549850%09red/xtr:493327%09red/xtr:394907%09red/xtr:493317%09red/xtr:100145699%09red/xtr:100498399%09red/xtr:550011%09red/xtr:100125018%09red/xtr:549612%09red/xtr:100329191%09r…
Pyruvate metabolism	KEGG PATHWAY	xtr00620	9	40	0.809016881156	0.99999999961	ENSXETG00000027806|ENSXETG00000013957|ENSXETG00000013164|ENSXETG00000022294|ENSXETG00000012777|ENSXETG00000010436|ENSXETG00000005191|ENSXETG00000003403|ENSXETG00000008955	xtr:100170471|xtr:394758|xtr:100380137|xtr:100192373|xtr:100485894|xtr:100135099|xtr:549131|xtr:733905|xtr:100495654|	100170471|394758|100380137|100192373|100485894|100135099|549131|733905|100495654|	http://www.genome.jp/kegg-bin/show_pathway?xtr00620/xtr:100485894%09red/xtr:394758%09red/xtr:100135099%09red/xtr:100380137%09red/xtr:100495654%09red/xtr:100192373%09red/xtr:549131%09red/xtr:100170471%09red/xtr:733905%09red
RNA polymerase	KEGG PATHWAY	xtr03020	7	32	0.810621504434	0.99999999961	ENSXETG00000016663|ENSXETG00000024898|ENSXETG00000013749|ENSXETG00000013443|ENSXETG00000018101|ENSXETG00000001952|ENSXETG00000011053	xtr:549724|xtr:394944|xtr:100485503|xtr:100145052|xtr:100124725|xtr:100158635|xtr:100127616|	549724|394944|100485503|100145052|100124725|100158635|100127616|	http://www.genome.jp/kegg-bin/show_pathway?xtr03020/xtr:100124725%09red/xtr:394944%09red/xtr:100127616%09red/xtr:100485503%09red/xtr:549724%09red/xtr:100158635%09red/xtr:100145052%09red
Endocytosis	KEGG PATHWAY	xtr04144	53	206	0.817007708065	0.99999999961	ENSXETG00000006898|ENSXETG00000025484|ENSXETG00000015999|ENSXETG00000019412|ENSXETG00000017276|ENSXETG00000022536|ENSXETG00000015811|ENSXETG00000001434|ENSXETG00000006418|ENSXETG00000032223|ENSXETG00000007231|ENSXETG00000007177|ENSXETG00000006955|ENSXETG00000001021|ENSXETG00000016117|ENSXETG00000004029|ENSXETG00000031574|ENSXETG00000018638|ENSXETG00000003338|ENSXETG00000023394|ENSXETG00000001638|…	xtr:549323|xtr:496458|xtr:100101769|xtr:448746|xtr:394572|xtr:100485441|xtr:619364|xtr:394853|xtr:100145583|xtr:100492311|xtr:549077|xtr:100485600|xtr:733833|xtr:100127680|xtr:100124309|xtr:549068|xtr:100492065|xtr:549671|xtr:100493325|xtr:548715|xtr:448401|xtr:548567|xtr:548567|xtr:100196923|xtr:100329112|xtr:100038255|xtr:780194|xtr:100038072|xtr:100380093|xtr:100485248|xtr:100124910|xtr:100496…	549323|496458|100101769|448746|394572|100485441|619364|394853|100145583|100492311|549077|100485600|733833|100127680|100124309|549068|100492065|549671|100493325|548715|448401|548567|548567|100196923|100329112|100038255|780194|100038072|100380093|100485248|100124910|100496320|496487|100124862|100216200|394879|100492965|448169|549757|100488582|448609|100492992|493389|100125054|100125790|100497344|54…	http://www.genome.jp/kegg-bin/show_pathway?xtr04144/xtr:496458%09red/xtr:100125054%09red/xtr:100124309%09red/xtr:100485441%09red/xtr:496487%09red/xtr:100485600%09red/xtr:100196923%09red/xtr:549323%09red/xtr:548715%09red/xtr:394853%09red/xtr:100124862%09red/xtr:549068%09red/xtr:548567%09red/xtr:619364%09red/xtr:549671%09red/xtr:100495826%09red/xtr:100216090%09red/xtr:100497344%09red/xtr:100145185%…
Glycosaminoglycan biosynthesis - heparan sulfate / heparin	KEGG PATHWAY	xtr00534	5	24	0.817720367295	0.99999999961	ENSXETG00000006969|ENSXETG00000013246|ENSXETG00000019581|ENSXETG00000007825|ENSXETG00000000117	xtr:496940|xtr:493327|xtr:100380167|xtr:100489303|xtr:493398|	496940|493327|100380167|100489303|493398|	http://www.genome.jp/kegg-bin/show_pathway?xtr00534/xtr:493327%09red/xtr:496940%09red/xtr:100380167%09red/xtr:493398%09red/xtr:100489303%09red
Glycosaminoglycan biosynthesis - chondroitin sulfate / dermatan sulfate	KEGG PATHWAY	xtr00532	4	20	0.825240063102	0.99999999961	ENSXETG00000018744|ENSXETG00000030271|Novel01161|ENSXETG00000004792	xtr:100036707|xtr:100379780|xtr:100487411|xtr:493458|	100036707|100379780|100487411|493458|	http://www.genome.jp/kegg-bin/show_pathway?xtr00532/xtr:100487411%09red/xtr:493458%09red/xtr:100379780%09red/xtr:100036707%09red
Glycine, serine and threonine metabolism	KEGG PATHWAY	xtr00260	9	41	0.828054172539	0.99999999961	ENSXETG00000003623|ENSXETG00000000682|ENSXETG00000016109|ENSXETG00000009985|ENSXETG00000010814|ENSXETG00000005191|ENSXETG00000000543|ENSXETG00000000187|ENSXETG00000003433	xtr:549336|xtr:101730350|xtr:394568|xtr:594999|xtr:493434|xtr:549131|xtr:100497481|xtr:496433|xtr:100144939|	549336|101730350|394568|594999|493434|549131|100497481|496433|100144939|	http://www.genome.jp/kegg-bin/show_pathway?xtr00260/xtr:100497481%09red/xtr:549336%09red/xtr:101730350%09red/xtr:594999%09red/xtr:394568%09red/xtr:493434%09red/xtr:549131%09red/xtr:496433%09red/xtr:100144939%09red
Glycosphingolipid biosynthesis - lacto and neolacto series	KEGG PATHWAY	xtr00601	7	33	0.831554898665	0.99999999961	ENSXETG00000023016|ENSXETG00000024146|ENSXETG00000005013|ENSXETG00000003486|ENSXETG00000025598|ENSXETG00000023481|ENSXETG00000032714	xtr:100488464|xtr:549418|xtr:549858|xtr:402789|xtr:549437|xtr:444887|xtr:100335040|	100488464|549418|549858|402789|549437|444887|100335040|	http://www.genome.jp/kegg-bin/show_pathway?xtr00601/xtr:549858%09red/xtr:100488464%09red/xtr:549437%09red/xtr:444887%09red/xtr:549418%09red/xtr:402789%09red/xtr:100335040%09red
Peroxisome	KEGG PATHWAY	xtr04146	20	85	0.839325555085	0.99999999961	ENSXETG00000021180|ENSXETG00000003420|ENSXETG00000025567|ENSXETG00000005520|ENSXETG00000027622|ENSXETG00000001027|ENSXETG00000008462|Novel00165|ENSXETG00000017459|ENSXETG00000009788|ENSXETG00000022535|ENSXETG00000031495|ENSXETG00000017581|ENSXETG00000001816|ENSXETG00000008218|ENSXETG00000006309|ENSXETG00000002559|ENSXETG00000009049|ENSXETG00000018446|ENSXETG00000008032	xtr:448200|xtr:779516|xtr:448257|xtr:595012|xtr:448026|xtr:100145130|xtr:100145360|xtr:101730598|xtr:594920|xtr:733783|xtr:733943|xtr:100380064|xtr:448759|xtr:780227|xtr:100489671|xtr:100489925|xtr:493271|xtr:100038270|xtr:780143|xtr:448164|	448200|779516|448257|595012|448026|100145130|100145360|101730598|594920|733783|733943|100380064|448759|780227|100489671|100489925|493271|100038270|780143|448164|	http://www.genome.jp/kegg-bin/show_pathway?xtr04146/xtr:100489925%09red/xtr:780227%09red/xtr:448026%09red/xtr:100380064%09red/xtr:100489671%09red/xtr:448759%09red/xtr:100038270%09red/xtr:448257%09red/xtr:595012%09red/xtr:100145130%09red/xtr:733783%09red/xtr:733943%09red/xtr:448200%09red/xtr:100145360%09red/xtr:780143%09red/xtr:448164%09red/xtr:101730598%09red/xtr:594920%09red/xtr:493271%09red/xtr…
Basal transcription factors	KEGG PATHWAY	xtr03022	9	42	0.845591193092	0.99999999961	ENSXETG00000006091|ENSXETG00000032722|ENSXETG00000011845|ENSXETG00000011718|ENSXETG00000009918|ENSXETG00000010304|Novel01503|ENSXETG00000026187|ENSXETG00000016938	xtr:549031|xtr:100487219|xtr:549471|xtr:549010|xtr:448491|xtr:100486266|xtr:549892|xtr:496493|xtr:549892|	549031|100487219|549471|549010|448491|100486266|549892|496493|549892|	http://www.genome.jp/kegg-bin/show_pathway?xtr03022/xtr:100486266%09red/xtr:549892%09red/xtr:448491%09red/xtr:496493%09red/xtr:100487219%09red/xtr:549031%09red/xtr:549010%09red/xtr:549471%09red
Arachidonic acid metabolism	KEGG PATHWAY	xtr00590	8	38	0.847575676259	0.99999999961	ENSXETG00000017378|ENSXETG00000024112|ENSXETG00000012893|ENSXETG00000017581|ENSXETG00000014173|ENSXETG00000030185|ENSXETG00000019260|ENSXETG00000021774	xtr:595089|xtr:549850|xtr:100038070|xtr:448759|xtr:100038203|xtr:100145152|xtr:100145034|xtr:492275|	595089|549850|100038070|448759|100038203|100145152|100145034|492275|	http://www.genome.jp/kegg-bin/show_pathway?xtr00590/xtr:100038203%09red/xtr:100145152%09red/xtr:549850%09red/xtr:100145034%09red/xtr:595089%09red/xtr:448759%09red/xtr:100038070%09red/xtr:492275%09red
Butanoate metabolism	KEGG PATHWAY	xtr00650	4	21	0.849572936436	0.99999999961	ENSXETG00000021961|ENSXETG00000008691|ENSXETG00000001210|ENSXETG00000030329	xtr:100216127|xtr:100158654|xtr:734109|xtr:448019|	100216127|100158654|734109|448019|	http://www.genome.jp/kegg-bin/show_pathway?xtr00650/xtr:448019%09red/xtr:734109%09red/xtr:100158654%09red/xtr:100216127%09red
Fatty acid elongation	KEGG PATHWAY	xtr00062	5	26	0.86156245762	0.99999999961	ENSXETG00000014371|ENSXETG00000013362|ENSXETG00000015994|ENSXETG00000027741|ENSXETG00000030329	xtr:549125|xtr:550011|xtr:496694|xtr:100101696|xtr:448019|	549125|550011|496694|100101696|448019|	http://www.genome.jp/kegg-bin/show_pathway?xtr00062/xtr:448019%09red/xtr:549125%09red/xtr:496694%09red/xtr:550011%09red/xtr:100101696%09red
SNARE interactions in vesicular transport	KEGG PATHWAY	xtr04130	7	35	0.86788687982	0.99999999961	ENSXETG00000020159|ENSXETG00000008825|ENSXETG00000025515|ENSXETG00000011686|ENSXETG00000014258|ENSXETG00000016051|ENSXETG00000022289	xtr:549424|xtr:100379730|xtr:549726|xtr:780101|xtr:100135400|xtr:549463|xtr:493509|	549424|100379730|549726|780101|100135400|549463|493509|	http://www.genome.jp/kegg-bin/show_pathway?xtr04130/xtr:493509%09red/xtr:549463%09red/xtr:780101%09red/xtr:100379730%09red/xtr:549424%09red/xtr:100135400%09red/xtr:549726%09red
Adrenergic signaling in cardiomyocytes	KEGG PATHWAY	xtr04261	31	131	0.877508886576	0.99999999961	ENSXETG00000002414|ENSXETG00000005000|ENSXETG00000007195|ENSXETG00000015396|ENSXETG00000014570|ENSXETG00000021480|ENSXETG00000015075|ENSXETG00000024124|ENSXETG00000002003|ENSXETG00000024163|ENSXETG00000026334|Novel01781|ENSXETG00000000409|ENSXETG00000004122|ENSXETG00000016986|ENSXETG00000020864|ENSXETG00000016889|ENSXETG00000019965|ENSXETG00000021855|ENSXETG00000010816|ENSXETG00000012911|ENSXETG0…	xtr:548592|xtr:100494406|xtr:100485906|xtr:496444|xtr:100216059|xtr:100486835|xtr:100125098|xtr:100485267|xtr:496962|xtr:100493933|xtr:100158521|xtr:100127741|xtr:100145045|xtr:780131|xtr:100144709|xtr:549212|xtr:100497212|xtr:100145329|xtr:100487776|xtr:447990|xtr:394698|xtr:100125050|xtr:407879|xtr:100158519|xtr:100038148|xtr:394687|xtr:493522|xtr:100145440|xtr:496958|xtr:448296|xtr:100497001|	548592|100494406|100485906|496444|100216059|100486835|100125098|100485267|496962|100493933|100158521|100127741|100145045|780131|100144709|549212|100497212|100145329|100487776|447990|394698|100125050|407879|100158519|100038148|394687|493522|100145440|496958|448296|100497001|	http://www.genome.jp/kegg-bin/show_pathway?xtr04261/xtr:100145329%09red/xtr:100125050%09red/xtr:100145045%09red/xtr:448296%09red/xtr:100493933%09red/xtr:549212%09red/xtr:780131%09red/xtr:100497212%09red/xtr:100497001%09red/xtr:407879%09red/xtr:100158519%09red/xtr:394698%09red/xtr:496962%09red/xtr:100216059%09red/xtr:100144709%09red/xtr:548592%09red/xtr:100485906%09red/xtr:496444%09red/xtr:1001454…
Biosynthesis of unsaturated fatty acids	KEGG PATHWAY	xtr01040	4	23	0.88968888553	0.99999999961	ENSXETG00000031495|ENSXETG00000013362|ENSXETG00000015994|ENSXETG00000018446	xtr:100380064|xtr:550011|xtr:496694|xtr:780143|	100380064|550011|496694|780143|	http://www.genome.jp/kegg-bin/show_pathway?xtr01040/xtr:780143%09red/xtr:100380064%09red/xtr:496694%09red/xtr:550011%09red
Glutathione metabolism	KEGG PATHWAY	xtr00480	9	45	0.889815631636	0.99999999961	ENSXETG00000030185|ENSXETG00000027622|ENSXETG00000026602|ENSXETG00000007470|ENSXETG00000004756|ENSXETG00000004121|ENSXETG00000033535|ENSXETG00000020343|ENSXETG00000008032	xtr:100145152|xtr:448026|xtr:448662|xtr:493407|xtr:448730|xtr:100144925|xtr:550066|xtr:496537|xtr:448164|	100145152|448026|448662|493407|448730|100144925|550066|496537|448164|	http://www.genome.jp/kegg-bin/show_pathway?xtr00480/xtr:448730%09red/xtr:448026%09red/xtr:100145152%09red/xtr:448662%09red/xtr:550066%09red/xtr:496537%09red/xtr:493407%09red/xtr:448164%09red/xtr:100144925%09red
Fatty acid degradation	KEGG PATHWAY	xtr00071	8	42	0.905557262008	0.99999999961	ENSXETG00000009304|ENSXETG00000009561|ENSXETG00000030329|ENSXETG00000031495|ENSXETG00000005191|ENSXETG00000003403|ENSXETG00000018446|ENSXETG00000007932	xtr:497007|xtr:448259|xtr:448019|xtr:100380064|xtr:549131|xtr:733905|xtr:780143|xtr:549043|	497007|448259|448019|100380064|549131|733905|780143|549043|	http://www.genome.jp/kegg-bin/show_pathway?xtr00071/xtr:100380064%09red/xtr:448019%09red/xtr:497007%09red/xtr:448259%09red/xtr:549043%09red/xtr:780143%09red/xtr:549131%09red/xtr:733905%09red
Glycosphingolipid biosynthesis - globo series	KEGG PATHWAY	xtr00603	2	14	0.906070567598	0.99999999961	ENSXETG00000007422|ENSXETG00000023481	xtr:394493|xtr:444887|	394493|444887|	http://www.genome.jp/kegg-bin/show_pathway?xtr00603/xtr:444887%09red/xtr:394493%09red
N-Glycan biosynthesis	KEGG PATHWAY	xtr00510	10	52	0.919921623535	0.99999999961	ENSXETG00000023418|ENSXETG00000002403|ENSXETG00000019826|ENSXETG00000017317|ENSXETG00000024146|ENSXETG00000024754|ENSXETG00000010450|ENSXETG00000015458|ENSXETG00000010835|Novel02647	xtr:549862|xtr:619362|xtr:100145597|xtr:496959|xtr:549418|xtr:100380159|xtr:548388|xtr:448465|xtr:496948|xtr:100486336|	549862|619362|100145597|496959|549418|100380159|548388|448465|496948|100486336|	http://www.genome.jp/kegg-bin/show_pathway?xtr00510/xtr:496959%09red/xtr:100486336%09red/xtr:448465%09red/xtr:548388%09red/xtr:549862%09red/xtr:100380159%09red/xtr:619362%09red/xtr:549418%09red/xtr:496948%09red/xtr:100145597%09red
Histidine metabolism	KEGG PATHWAY	xtr00340	4	25	0.920106043855	0.99999999961	ENSXETG00000005191|ENSXETG00000003403|ENSXETG00000018597|ENSXETG00000023561	xtr:549131|xtr:733905|xtr:548883|xtr:394907|	549131|733905|548883|394907|	http://www.genome.jp/kegg-bin/show_pathway?xtr00340/xtr:394907%09red/xtr:548883%09red/xtr:549131%09red/xtr:733905%09red
Metabolism of xenobiotics by cytochrome P450	KEGG PATHWAY	xtr00980	7	40	0.931266266124	0.99999999961	ENSXETG00000017615|ENSXETG00000009304|ENSXETG00000004890|ENSXETG00000018597|ENSXETG00000026602|ENSXETG00000004756|ENSXETG00000030758	xtr:447982|xtr:497007|xtr:100135191|xtr:548883|xtr:448662|xtr:448730|xtr:100135191|	447982|497007|100135191|548883|448662|448730|100135191|	http://www.genome.jp/kegg-bin/show_pathway?xtr00980/xtr:100135191%09red/xtr:448730%09red/xtr:548883%09red/xtr:448662%09red/xtr:447982%09red/xtr:497007%09red
PPAR signaling pathway	KEGG PATHWAY	xtr03320	11	58	0.934287830516	0.99999999961	ENSXETG00000008821|ENSXETG00000004750|Novel00999|ENSXETG00000014867|ENSXETG00000018610|ENSXETG00000008282|ENSXETG00000031495|Novel02470|ENSXETG00000017136|ENSXETG00000020416|ENSXETG00000018446	xtr:100380148|xtr:779621|xtr:100380148|xtr:549505|xtr:100038285|xtr:496813|xtr:100380064|xtr:496813|xtr:448120|xtr:548691|xtr:780143|	100380148|779621|100380148|549505|100038285|496813|100380064|496813|448120|548691|780143|	http://www.genome.jp/kegg-bin/show_pathway?xtr03320/xtr:100038285%09red/xtr:448120%09red/xtr:100380064%09red/xtr:100380148%09red/xtr:548691%09red/xtr:549505%09red/xtr:496813%09red/xtr:780143%09red/xtr:779621%09red
Cell adhesion molecules (CAMs)	KEGG PATHWAY	xtr04514	24	114	0.945795748937	0.99999999961	ENSXETG00000011090|ENSXETG00000011665|ENSXETG00000015050|ENSXETG00000016379|ENSXETG00000015391|ENSXETG00000011833|ENSXETG00000018182|ENSXETG00000007104|ENSXETG00000027815|ENSXETG00000014072|ENSXETG00000006932|ENSXETG00000004287|ENSXETG00000027545|ENSXETG00000005350|ENSXETG00000009202|ENSXETG00000008902|ENSXETG00000031530|ENSXETG00000012570|ENSXETG00000005195|ENSXETG00000025329|ENSXETG00000016124|…	xtr:100379902|xtr:100151722|xtr:548421|xtr:779546|xtr:100496522|xtr:100493254|xtr:548702|xtr:100134998|xtr:100101672|xtr:100487924|xtr:100151712|xtr:100127701|xtr:394468|xtr:100493254|xtr:100496233|xtr:100038138|xtr:100494719|xtr:100493686|xtr:100170189|xtr:549417|xtr:780210|xtr:100497992|xtr:394767|xtr:100489106|	100379902|100151722|548421|779546|100496522|100493254|548702|100134998|100101672|100487924|100151712|100127701|394468|100493254|100496233|100038138|100494719|100493686|100170189|549417|780210|100497992|394767|100489106|	http://www.genome.jp/kegg-bin/show_pathway?xtr04514/xtr:100134998%09red/xtr:100127701%09red/xtr:100379902%09red/xtr:548421%09red/xtr:100487924%09red/xtr:100496522%09red/xtr:100101672%09red/xtr:100497992%09red/xtr:100494719%09red/xtr:100489106%09red/xtr:100038138%09red/xtr:100151722%09red/xtr:779546%09red/xtr:549417%09red/xtr:548702%09red/xtr:780210%09red/xtr:394767%09red/xtr:100496233%09red/xtr:1…
Tryptophan metabolism	KEGG PATHWAY	xtr00380	7	43	0.954845355049	0.99999999961	ENSXETG00000006090|ENSXETG00000030329|ENSXETG00000019534|ENSXETG00000001040|ENSXETG00000005191|ENSXETG00000003403|ENSXETG00000007932	xtr:496736|xtr:448019|xtr:100497589|xtr:100496394|xtr:549131|xtr:733905|xtr:549043|	496736|448019|100497589|100496394|549131|733905|549043|	http://www.genome.jp/kegg-bin/show_pathway?xtr00380/xtr:100497589%09red/xtr:100496394%09red/xtr:448019%09red/xtr:496736%09red/xtr:549043%09red/xtr:549131%09red/xtr:733905%09red
Linoleic acid metabolism	KEGG PATHWAY	xtr00591	2	18	0.959400155791	0.99999999961	ENSXETG00000024112|ENSXETG00000019260	xtr:549850|xtr:100145034|	549850|100145034|	http://www.genome.jp/kegg-bin/show_pathway?xtr00591/xtr:100145034%09red/xtr:549850%09red
Drug metabolism - cytochrome P450	KEGG PATHWAY	xtr00982	6	39	0.959625772098	0.99999999961	ENSXETG00000009304|ENSXETG00000004890|ENSXETG00000018597|ENSXETG00000026602|ENSXETG00000004756|ENSXETG00000030758	xtr:497007|xtr:100135191|xtr:548883|xtr:448662|xtr:448730|xtr:100135191|	497007|100135191|548883|448662|448730|100135191|	http://www.genome.jp/kegg-bin/show_pathway?xtr00982/xtr:100135191%09red/xtr:448730%09red/xtr:548883%09red/xtr:448662%09red/xtr:497007%09red
Vascular smooth muscle contraction	KEGG PATHWAY	xtr04270	19	98	0.965224655094	0.99999999961	ENSXETG00000006898|ENSXETG00000016889|ENSXETG00000020163|ENSXETG00000000321|ENSXETG00000000157|ENSXETG00000024112|ENSXETG00000005000|ENSXETG00000024163|ENSXETG00000009279|ENSXETG00000023782|ENSXETG00000010214|Novel01781|ENSXETG00000007195|ENSXETG00000030866|ENSXETG00000003892|ENSXETG00000015887|ENSXETG00000024480|ENSXETG00000019260|ENSXETG00000015075	xtr:549323|xtr:100497212|xtr:549871|xtr:493522|xtr:493331|xtr:549850|xtr:100494406|xtr:100493933|xtr:496696|xtr:100493965|xtr:496958|xtr:100127741|xtr:100485906|xtr:100487727|xtr:100498243|xtr:493420|xtr:407879|xtr:100145034|xtr:100125098|	549323|100497212|549871|493522|493331|549850|100494406|100493933|496696|100493965|496958|100127741|100485906|100487727|100498243|493420|407879|100145034|100125098|	http://www.genome.jp/kegg-bin/show_pathway?xtr04270/xtr:100498243%09red/xtr:493331%09red/xtr:496958%09red/xtr:549871%09red/xtr:407879%09red/xtr:100494406%09red/xtr:100493933%09red/xtr:100485906%09red/xtr:549850%09red/xtr:496696%09red/xtr:100487727%09red/xtr:100145034%09red/xtr:493522%09red/xtr:493420%09red/xtr:100493965%09red/xtr:549323%09red/xtr:100497212%09red/xtr:100125098%09red/xtr:100127741%…
Galactose metabolism	KEGG PATHWAY	xtr00052	4	30	0.965936613929	0.99999999961	ENSXETG00000019639|ENSXETG00000008860|ENSXETG00000024146|ENSXETG00000008520	xtr:100145699|xtr:100124752|xtr:549418|xtr:100485269|	100145699|100124752|549418|100485269|	http://www.genome.jp/kegg-bin/show_pathway?xtr00052/xtr:100145699%09red/xtr:100485269%09red/xtr:549418%09red/xtr:100124752%09red
Jak-STAT signaling pathway	KEGG PATHWAY	xtr04630	21	107	0.967176020572	0.99999999961	ENSXETG00000016986|ENSXETG00000025372|ENSXETG00000000586|ENSXETG00000003800|ENSXETG00000008386|ENSXETG00000011623|ENSXETG00000018057|ENSXETG00000016438|ENSXETG00000034343|ENSXETG00000021830|ENSXETG00000005919|ENSXETG00000003916|ENSXETG00000012933|ENSXETG00000009354|ENSXETG00000014000|ENSXETG00000022744|ENSXETG00000025175|ENSXETG00000007642|ENSXETG00000021480|ENSXETG00000009131|ENSXETG00000017807	xtr:100144709|xtr:395024|xtr:100036599|xtr:448045|xtr:100489960|xtr:100489432|xtr:493399|xtr:100135373|xtr:100158657|xtr:100170174|xtr:100158519|xtr:100498116|xtr:100497001|xtr:493494|xtr:496441|xtr:549598|xtr:447991|xtr:100498278|xtr:100486835|xtr:100497015|xtr:449471|	100144709|395024|100036599|448045|100489960|100489432|493399|100135373|100158657|100170174|100158519|100498116|100497001|493494|496441|549598|447991|100498278|100486835|100497015|449471|	http://www.genome.jp/kegg-bin/show_pathway?xtr04630/xtr:100489960%09red/xtr:100498116%09red/xtr:100170174%09red/xtr:100497015%09red/xtr:496441%09red/xtr:100497001%09red/xtr:395024%09red/xtr:447991%09red/xtr:100158519%09red/xtr:100486835%09red/xtr:493494%09red/xtr:549598%09red/xtr:100489432%09red/xtr:449471%09red/xtr:100135373%09red/xtr:100158657%09red/xtr:100498278%09red/xtr:448045%09red/xtr:1001…
Purine metabolism	KEGG PATHWAY	xtr00230	37	175	0.97342009997	0.99999999961	ENSXETG00000019768|ENSXETG00000013164|ENSXETG00000023047|ENSXETG00000020283|ENSXETG00000019007|ENSXETG00000005618|ENSXETG00000009123|ENSXETG00000005741|ENSXETG00000001952|ENSXETG00000021122|ENSXETG00000024898|ENSXETG00000006075|Novel01781|ENSXETG00000025087|ENSXETG00000002290|ENSXETG00000016932|ENSXETG00000018101|ENSXETG00000011053|ENSXETG00000019612|ENSXETG00000005369|ENSXETG00000016889|ENSXETG0…	xtr:394936|xtr:100380137|xtr:550037|xtr:100498541|xtr:448271|xtr:394937|xtr:595029|xtr:448172|xtr:100158635|xtr:100145170|xtr:394944|xtr:549787|xtr:100127741|xtr:448061|xtr:100170453|xtr:448370|xtr:100124725|xtr:100127616|xtr:407961|xtr:100485841|xtr:100497212|xtr:493317|xtr:448501|xtr:100485503|xtr:549310|xtr:448725|xtr:594934|xtr:100493933|xtr:100494746|xtr:677731|xtr:100488155|xtr:549724|xtr:5…	394936|100380137|550037|100498541|448271|394937|595029|448172|100158635|100145170|394944|549787|100127741|448061|100170453|448370|100124725|100127616|407961|100485841|100497212|493317|448501|100485503|549310|448725|594934|100493933|100494746|677731|100488155|549724|549921|549546|100144925|100145052|448695|	http://www.genome.jp/kegg-bin/show_pathway?xtr00230/xtr:448271%09red/xtr:100493933%09red/xtr:100498541%09red/xtr:100127741%09red/xtr:394936%09red/xtr:394937%09red/xtr:550037%09red/xtr:100485841%09red/xtr:100158635%09red/xtr:100497212%09red/xtr:448061%09red/xtr:100380137%09red/xtr:448370%09red/xtr:677731%09red/xtr:100485503%09red/xtr:100145170%09red/xtr:100145052%09red/xtr:448695%09red/xtr:1001276…
Primary bile acid biosynthesis	KEGG PATHWAY	xtr00120	2	23	0.986343752862	0.99999999961	ENSXETG00000002559|ENSXETG00000001913	xtr:493271|xtr:100145626|	493271|100145626|	http://www.genome.jp/kegg-bin/show_pathway?xtr00120/xtr:493271%09red/xtr:100145626%09red
Calcium signaling pathway	KEGG PATHWAY	xtr04020	31	167	0.994313799638	0.99999999961	ENSXETG00000002512|ENSXETG00000019702|ENSXETG00000003892|ENSXETG00000005585|ENSXETG00000007195|ENSXETG00000009865|ENSXETG00000020332|ENSXETG00000022603|ENSXETG00000015075|ENSXETG00000015454|ENSXETG00000002580|ENSXETG00000003338|ENSXETG00000002921|Novel01781|ENSXETG00000018458|ENSXETG00000002823|ENSXETG00000006585|ENSXETG00000005000|ENSXETG00000016889|ENSXETG00000010528|ENSXETG00000003619|ENSXETG0…	xtr:100489059|xtr:100216229|xtr:100498243|xtr:100492135|xtr:100485906|xtr:548947|xtr:496666|xtr:100497340|xtr:100125098|xtr:779931|xtr:779709|xtr:100493325|xtr:100486229|xtr:100127741|xtr:100488677|xtr:100495378|xtr:100487444|xtr:100494406|xtr:100497212|xtr:100037840|xtr:493416|xtr:100124862|xtr:100487776|xtr:447990|xtr:100494664|xtr:100492965|xtr:493522|xtr:394508|xtr:100498261|xtr:100127763|xtr…	100489059|100216229|100498243|100492135|100485906|548947|496666|100497340|100125098|779931|779709|100493325|100486229|100127741|100488677|100495378|100487444|100494406|100497212|100037840|493416|100124862|100487776|447990|100494664|100492965|493522|394508|100498261|100127763|613090|	http://www.genome.jp/kegg-bin/show_pathway?xtr04020/xtr:100127763%09red/xtr:496666%09red/xtr:394508%09red/xtr:100492965%09red/xtr:548947%09red/xtr:100494406%09red/xtr:100124862%09red/xtr:100497340%09red/xtr:100493325%09red/xtr:613090%09red/xtr:100497212%09red/xtr:100495378%09red/xtr:100489059%09red/xtr:493416%09red/xtr:100488677%09red/xtr:100037840%09red/xtr:779709%09red/xtr:100486229%09red/xtr:1…
Steroid hormone biosynthesis	KEGG PATHWAY	xtr00140	4	43	0.997029022948	0.99999999961	ENSXETG00000004890|ENSXETG00000006315|ENSXETG00000005683|ENSXETG00000030758	xtr:100135191|xtr:549111|xtr:100498399|xtr:100135191|	100135191|549111|100498399|100135191|	http://www.genome.jp/kegg-bin/show_pathway?xtr00140/xtr:100135191%09red/xtr:100498399%09red/xtr:549111%09red
Intestinal immune network for IgA production	KEGG PATHWAY	xtr04672	2	32	0.998216832779	0.99999999961	ENSXETG00000003570|ENSXETG00000014072	xtr:548481|xtr:100487924|	548481|100487924|	http://www.genome.jp/kegg-bin/show_pathway?xtr04672/xtr:100487924%09red/xtr:548481%09red
Spliceosome	KEGG PATHWAY	xtr03040	17	119	0.999099716903	0.99999999961	ENSXETG00000019128|ENSXETG00000002123|ENSXETG00000014863|ENSXETG00000013038|ENSXETG00000001806|ENSXETG00000027354|ENSXETG00000008512|ENSXETG00000024933|ENSXETG00000001777|ENSXETG00000027112|ENSXETG00000022536|ENSXETG00000025503|ENSXETG00000022166|ENSXETG00000003394|ENSXETG00000008954|ENSXETG00000025271|ENSXETG00000021409	xtr:549752|xtr:100216120|xtr:100145098|xtr:100496320|xtr:100144993|xtr:447999|xtr:100125174|xtr:395002|xtr:100489127|xtr:496509|xtr:100485441|xtr:407954|xtr:100127774|xtr:594937|xtr:448766|xtr:394953|xtr:549195|	549752|100216120|100145098|100496320|100144993|447999|100125174|395002|100489127|496509|100485441|407954|100127774|594937|448766|394953|549195|	http://www.genome.jp/kegg-bin/show_pathway?xtr03040/xtr:549195%09red/xtr:100125174%09red/xtr:100145098%09red/xtr:447999%09red/xtr:496509%09red/xtr:100127774%09red/xtr:549752%09red/xtr:407954%09red/xtr:100496320%09red/xtr:448766%09red/xtr:594937%09red/xtr:100144993%09red/xtr:100489127%09red/xtr:395002%09red/xtr:394953%09red/xtr:100485441%09red/xtr:100216120%09red
Cytokine-cytokine receptor interaction	KEGG PATHWAY	xtr04060	23	150	0.999339029027	0.99999999961	ENSXETG00000003916|ENSXETG00000031916|ENSXETG00000021049|ENSXETG00000025365|ENSXETG00000020999|Novel00800|ENSXETG00000011791|ENSXETG00000016386|ENSXETG00000023394|Novel00637|ENSXETG00000011272|ENSXETG00000003570|ENSXETG00000002504|ENSXETG00000021035|ENSXETG00000015044|ENSXETG00000011522|ENSXETG00000007872|ENSXETG00000015826|ENSXETG00000014480|ENSXETG00000030687|ENSXETG00000023872|ENSXETG000000192…	xtr:100498116|xtr:100124750|xtr:100216090|xtr:100038074|xtr:448641|xtr:100497163|xtr:100492992|xtr:619363|xtr:548715|xtr:100494168|xtr:394805|xtr:548481|xtr:100135022|xtr:100124862|xtr:100216065|xtr:100493834|xtr:100495840|xtr:100492965|xtr:100488582|xtr:101733412|xtr:493361|xtr:780089|xtr:733849|	100498116|100124750|100216090|100038074|448641|100497163|100492992|619363|548715|100494168|394805|548481|100135022|100124862|100216065|100493834|100495840|100492965|100488582|101733412|493361|780089|733849|	http://www.genome.jp/kegg-bin/show_pathway?xtr04060/xtr:101733412%09red/xtr:548481%09red/xtr:100492965%09red/xtr:100497163%09red/xtr:100493834%09red/xtr:548715%09red/xtr:493361%09red/xtr:619363%09red/xtr:100124862%09red/xtr:780089%09red/xtr:100216090%09red/xtr:100124750%09red/xtr:100135022%09red/xtr:100498116%09red/xtr:100492992%09red/xtr:100494168%09red/xtr:100038074%09red/xtr:100488582%09red/xt…
Aminoacyl-tRNA biosynthesis	KEGG PATHWAY	xtr00970	6	63	0.999350937455	0.99999999961	ENSXETG00000034167|ENSXETG00000002524|ENSXETG00000020903|ENSXETG00000025033|ENSXETG00000021868|ENSXETG00000027717	xtr:100486675|xtr:734080|xtr:100036668|xtr:394926|xtr:496832|xtr:780239|	100486675|734080|100036668|394926|496832|780239|	http://www.genome.jp/kegg-bin/show_pathway?xtr00970/xtr:394926%09red/xtr:100486675%09red/xtr:100036668%09red/xtr:734080%09red/xtr:780239%09red/xtr:496832%09red
Phototransduction	KEGG PATHWAY	xtr04744	1	28	0.999412251341	0.99999999961	ENSXETG00000000321	xtr:493522|	493522|	http://www.genome.jp/kegg-bin/show_pathway?xtr04744/xtr:493522%09red
Neuroactive ligand-receptor interaction	KEGG PATHWAY	xtr04080	28	271	0.99999999961	0.99999999961	ENSXETG00000011743|ENSXETG00000006955|ENSXETG00000004900|ENSXETG00000020627|ENSXETG00000011640|ENSXETG00000015711|ENSXETG00000013994|ENSXETG00000010723|ENSXETG00000015454|ENSXETG00000002004|ENSXETG00000023746|ENSXETG00000003338|ENSXETG00000023907|ENSXETG00000033968|ENSXETG00000006585|Novel00409|ENSXETG00000025418|ENSXETG00000007030|ENSXETG00000005094|ENSXETG00000023193|ENSXETG00000014233|ENSXETG0…	xtr:100495915|xtr:733833|xtr:100487976|xtr:493190|xtr:100145694|xtr:100127664|xtr:100125132|xtr:394636|xtr:779931|xtr:100497857|xtr:100135106|xtr:100493325|xtr:100498174|xtr:100497893|xtr:100487444|xtr:100489344|xtr:394991|xtr:100145708|xtr:100489992|xtr:595021|xtr:100487051|xtr:100486456|xtr:100135106|xtr:100127763|xtr:548531|xtr:447996|xtr:100124773|xtr:100144921|	100495915|733833|100487976|493190|100145694|100127664|100125132|394636|779931|100497857|100135106|100493325|100498174|100497893|100487444|100489344|394991|100145708|100489992|595021|100487051|100486456|100135106|100127763|548531|447996|100124773|100144921|	http://www.genome.jp/kegg-bin/show_pathway?xtr04080/xtr:100127664%09red/xtr:394991%09red/xtr:100127763%09red/xtr:394636%09red/xtr:100145694%09red/xtr:100497893%09red/xtr:100487444%09red/xtr:100493325%09red/xtr:100135106%09red/xtr:100489992%09red/xtr:100124773%09red/xtr:733833%09red/xtr:100125132%09red/xtr:100486456%09red/xtr:100487051%09red/xtr:100145708%09red/xtr:100497857%09red/xtr:493190%09red…
--------------------
#Term	Database	ID	Input number	Background number	P-Value	Corrected P-Value	Input	KEGG_ID/KO	Entrez_ID	Hyperlink
--------------------
#Term	Database	ID	Input number	Background number	P-Value	Corrected P-Value	Input	KEGG_ID/KO	Entrez_ID	Hyperlink
--------------------
