# Supplementary material for: Hes5.9 Coordinate FGF and Notch Signaling to Modulate Gastrulation via Regulating Cell Fate Specification and Cell Migration in Xenopus tropicalis
Source: Genes (Basel). 2020 Nov 18;11(11):1363. doi: 10.3390/genes11111363 (PMC7699193; doi:10.3390/genes11111363)
Supplement: Supplementary file 1 [file genes-11-01363-s001.zip › Supplementary/Ex.2 gene.description.xlsx]

## Sheet: gene.description
Gene_id	chromosome	Strand	start	end	length	Over1_readcount	Over2_readcount	Ctrl1_readcount	Ctrl2_readcount	Over1_fpkm	Over2_fpkm	Ctrl1_fpkm	Ctrl2_fpkm	Over_group_fpkm	Ctrl_group_fpkm	Over_readcount(OvervsCtrl)	Ctrl_readcount(OvervsCtrl)	log2FoldChange(OvervsCtrl)	pval(OvervsCtrl)	padj(OvervsCtrl)	significant(OvervsCtrl)	biological_process	biological_process_description	cellular_component	cellular_component_description	molecular_function	molecular_function_description	KEGG AnnotInfo	KEGG url	Associated Gene Name	Description
ENSXETG00000021154	GL172864.1	-	566702	571308	2247	11	50	1947	1431	0.283087	1.22497	43.561	38.754	0.754026	41.1575	28.2926	1739.55	-5.9421	3.19e-206	6.28e-202	DOWN	GO:0048731//GO:0051179//GO:0021983//GO:0001654//GO:0034641//GO:2001141//GO:0014032//GO:0048568//GO:0048864//GO:0044763//GO:0050789//GO:0009887//GO:0034645//GO:0048863//GO:0008150//GO:0007423//GO:0009790//GO:0048762//GO:0007275//GO:0071704//GO:1901362//GO:1901576//GO:0014033//GO:0009058//GO:0007417//GO:0040011//GO:0051674//GO:0060041//GO:0060255//GO:0031326//GO:0090596//GO:0097659//GO:0044271//GO:…	system development//localization//pituitary gland development//eye development//cellular nitrogen compound metabolic process//regulation of RNA biosynthetic process//neural crest cell development//embryonic organ development//stem cell development//single-organism cellular process//regulation of biological process//organ morphogenesis//cellular macromolecule biosynthetic process//stem cell differ…	GO:0043227//GO:0043231//GO:0044464//GO:0043226//GO:0005634//GO:0005623//GO:0005575//GO:0043229//GO:0005622//GO:0044424	membrane-bounded organelle//intracellular membrane-bounded organelle//cell part//organelle//nucleus//cell//cellular_component//intracellular organelle//intracellular//intracellular part	GO:1901363//GO:0003676//GO:0003677//GO:0005488//GO:0097159//GO:0003674//GO:0043565	heterocyclic compound binding//nucleic acid binding//DNA binding//binding//organic cyclic compound binding//molecular_function//sequence-specific DNA binding	rax, Rx2A, Xrax, Xrx1, Xrx1A, rax-a, rax1, rx, rx1, rx1a; retina and anterior neural fold homeobox; K09332 retina and anterior neural fold homeobox protein	http://www.genome.jp/dbget-bin/www_bget?xtr:100038124	rax	retina and anterior neural fold homeobox [Source:Xenbase;Acc:XB-GENE-492665]
ENSXETG00000023907	GL173371.1	-	140348	141442	1095	3297	3655	224	120	174.115	183.751	10.2842	6.66879	178.933	8.47647	3302.24	174.081	4.2456	6.7e-186	6.6e-182	UP	GO:0006935//GO:0051716//GO:0044699//GO:0050896//GO:0050794//GO:0044700//GO:0042221//GO:0009605//GO:0007154//GO:0007165//GO:0008150//GO:0044763//GO:0050789//GO:0023052//GO:0042330//GO:0009987//GO:0065007//GO:0007186//GO:0040011	chemotaxis//cellular response to stimulus//single-organism process//response to stimulus//regulation of cellular process//single organism signaling//response to chemical//response to external stimulus//cell communication//signal transduction//biological_process//single-organism cellular process//regulation of biological process//signaling//taxis//cellular process//biological regulation//G-protein…	GO:0016020//GO:0016021//GO:0044425//GO:0005575//GO:0031224	membrane//integral component of membrane//membrane part//cellular_component//intrinsic component of membrane	GO:0008528//GO:0001653//GO:0004872//GO:0003674//GO:0038023//GO:0004942//GO:0004888//GO:0004930//GO:0060089//GO:0004871	G-protein coupled peptide receptor activity//peptide receptor activity//receptor activity//molecular_function//signaling receptor activity//anaphylatoxin receptor activity//transmembrane signaling receptor activity//G-protein coupled receptor activity//molecular transducer activity//signal transducer activity	C3a anaphylatoxin chemotactic receptor-like; K04009 C3a anaphylatoxin chemotactic receptor	http://www.genome.jp/dbget-bin/www_bget?xtr:100498174	c3ar1	complement component 3a receptor 1 [Source:Xenbase;Acc:XB-GENE-995351]
ENSXETG00000009695	GL173465.1	-	73208	89339	3734	35	303	2947	2347	0.574006	4.73061	42.0177	40.5052	2.65231	41.2615	155.78	2738.65	-4.1359	1.54e-170	1.02e-166	DOWN	GO:0006816//GO:0044763//GO:1902578//GO:0051179//GO:0008150//GO:0070838//GO:0051234//GO:0009987//GO:0006811//GO:0008152//GO:0006812//GO:0070588//GO:0044765//GO:0034220//GO:0044699//GO:0055085//GO:0072511//GO:0098660//GO:0098655//GO:0030001//GO:0098662//GO:0006810	calcium ion transport//single-organism cellular process//single-organism localization//localization//biological_process//divalent metal ion transport//establishment of localization//cellular process//ion transport//metabolic process//cation transport//calcium ion transmembrane transport//single-organism transport//ion transmembrane transport//single-organism process//transmembrane transport//diva…	GO:0016020//GO:0031224//GO:0044425//GO:0016021//GO:0005575	membrane//intrinsic component of membrane//membrane part//integral component of membrane//cellular_component	GO:1901265//GO:0022891//GO:0001882//GO:0043169//GO:0016887//GO:0022890//GO:0032559//GO:0097367//GO:0046873//GO:0016818//GO:0016462//GO:0005388//GO:0016787//GO:0036094//GO:1901363//GO:0042623//GO:0032549//GO:0032555//GO:0015085//GO:0016820//GO:0043168//GO:0042625//GO:0008324//GO:0000166//GO:0043492//GO:0019829//GO:0003824//GO:0016817//GO:0005524//GO:0032553//GO:0005488//GO:0015405//GO:0032550//GO:…	nucleoside phosphate binding//substrate-specific transmembrane transporter activity//nucleoside binding//cation binding//ATPase activity//inorganic cation transmembrane transporter activity//adenyl ribonucleotide binding//carbohydrate derivative binding//metal ion transmembrane transporter activity//hydrolase activity, acting on acid anhydrides, in phosphorus-containing anhydrides//pyrophosphatas…	atp2a1, atp2a, atp2a2, atp2b, ca-p60a, dar, serca1, serca2; ATPase, Ca++ transporting, cardiac muscle, fast twitch 1; K05853 Ca2+ transporting ATPase, sarcoplasmic/endoplasmic reticulum [EC:3.6.3.8]	http://www.genome.jp/dbget-bin/www_bget?xtr:613090	atp2a1	ATPase, Ca++ transporting, cardiac muscle, fast twitch 1 [Source:Xenbase;Acc:XB-GENE-975115]
Novel00906	GL172843.1	-	1185262	1193730	8375	1659	1804	99	85	11.4549	11.8579	0.594272	0.61761	11.6564	0.605941	1645.58	95.5939	4.1055	1.37e-135	6.75e-132	UP	GO:0006313//GO:1901360//GO:0043170//GO:0006310//GO:0006807//GO:0032196//GO:0006725//GO:0008152//GO:0009987//GO:0034641//GO:0044710//GO:0044763//GO:0008150//GO:0015074//GO:0071704//GO:0046483//GO:0006259//GO:0044238//GO:0044260//GO:0006139//GO:0044699//GO:0090304//GO:0044237	transposition, DNA-mediated//organic cyclic compound metabolic process//macromolecule metabolic process//DNA recombination//nitrogen compound metabolic process//transposition//cellular aromatic compound metabolic process//metabolic process//cellular process//cellular nitrogen compound metabolic process//single-organism metabolic process//single-organism cellular process//biological_process//DNA i…	--	--	GO:0003676//GO:1901363//GO:0003677//GO:0005515//GO:0005488//GO:0097159//GO:0003674	nucleic acid binding//heterocyclic compound binding//DNA binding//protein binding//binding//organic cyclic compound binding//molecular_function	uncharacterized LOC100485015	http://www.genome.jp/dbget-bin/www_bget?xtr:100485015	--	putative transposase [Pleuronectes platessa]
Novel01166	GL172956.1	+	785328	856825	6711	2154	2214	199	109	22.0264	21.5527	1.76911	1.17293	21.7896	1.47102	2077.97	156.049	3.7351	6.72e-132	2.65e-128	UP	GO:0051704//GO:0009059//GO:0046483//GO:0018130//GO:0044249//GO:0032774//GO:0016070//GO:0044764//GO:0010467//GO:0016032//GO:0090304//GO:0009057//GO:0044237//GO:0044238//GO:0044419//GO:0019058//GO:0006139//GO:0044260//GO:0034654//GO:0019438//GO:0006725//GO:0008152//GO:0006351//GO:0009987//GO:0009058//GO:1901362//GO:1901576//GO:0044271//GO:0097659//GO:1901360//GO:0009056//GO:0043170//GO:0006807//GO:…	multi-organism process//macromolecule biosynthetic process//heterocycle metabolic process//heterocycle biosynthetic process//cellular biosynthetic process//RNA biosynthetic process//RNA metabolic process//multi-organism cellular process//gene expression//viral process//nucleic acid metabolic process//macromolecule catabolic process//cellular metabolic process//primary metabolic process//interspec…	GO:0044215//GO:0044279//GO:0044218//GO:0033643//GO:0018995//GO:0005575//GO:0044216//GO:0033644//GO:0044217//GO:0043657	other organism//other organism membrane//other organism cell membrane//host cell part//host//cellular_component//other organism cell//host cell membrane//other organism part//host cell	GO:0015075//GO:0016740//GO:0005215//GO:0005216//GO:0034062//GO:0015267//GO:0022803//GO:0097159//GO:0003674//GO:0022892//GO:0016779//GO:0005515//GO:0022838//GO:0005488//GO:0003968//GO:0022857//GO:0003824//GO:0003723//GO:0008324//GO:0005261//GO:0003676//GO:1901363//GO:0016772//GO:0022891	ion transmembrane transporter activity//transferase activity//transporter activity//ion channel activity//RNA polymerase activity//channel activity//passive transmembrane transporter activity//organic cyclic compound binding//molecular_function//substrate-specific transporter activity//nucleotidyltransferase activity//protein binding//substrate-specific channel activity//binding//RNA-directed RNA…	--	--	--	--
Novel02085	GL173608.1	-	201508	217103	6104	2230	2362	238	117	50.1572	50.5749	4.65382	2.76926	50.366	3.71154	2183.22	178.833	3.6098	4.08e-128	1.34e-124	UP	GO:0009856//GO:0008150//GO:0044703//GO:0044763//GO:0009987//GO:0044706//GO:0032501//GO:0044699//GO:0008037//GO:0022414//GO:0051704//GO:0048544//GO:0007154//GO:0009875	pollination//biological_process//multi-organism reproductive process//single-organism cellular process//cellular process//multi-multicellular organism process//multicellular organismal process//single-organism process//cell recognition//reproductive process//multi-organism process//recognition of pollen//cell communication//pollen-pistil interaction	--	--	--	--	uncharacterized LOC101731310	http://www.genome.jp/dbget-bin/www_bget?xtr:101731310	--	PREDICTED: uncharacterized protein LOC101731310 isoform X5 [Xenopus (Silurana) tropicalis]
ENSXETG00000007909	GL172813.1	+	37433	46504	2744	6978	7487	1166	721	147.054	150.204	21.3624	15.9894	148.629	18.6759	6875.45	962.395	2.8368	1.44e-121	4.06e-118	UP	GO:0008150//GO:0044763//GO:0050789//GO:0065007//GO:0009987//GO:0007049//GO:0044699//GO:0051726//GO:0050794	biological_process//single-organism cellular process//regulation of biological process//biological regulation//cellular process//cell cycle//single-organism process//regulation of cell cycle//regulation of cellular process	--	--	--	--	ccng1, ccng; cyclin G1; K10145 cyclin G1	http://www.genome.jp/dbget-bin/www_bget?xtr:448326	ccng1	cyclin G1 [Source:Xenbase;Acc:XB-GENE-922065]
ENSXETG00000008175	GL173035.1	-	629273	644691	1287	26	44	898	738	1.24462	2.00513	37.3718	37.1766	1.62488	37.2742	32.9763	847.838	-4.6843	3.96e-109	8.67e-106	DOWN	GO:0032501//GO:0044237//GO:0090304//GO:0044699//GO:0044767//GO:0034654//GO:0044707//GO:0044260//GO:0006139//GO:0080090//GO:0044238//GO:0044249//GO:0010468//GO:0018130//GO:1903506//GO:0046483//GO:0009059//GO:0050794//GO:0010467//GO:0010556//GO:0016070//GO:0009889//GO:0032774//GO:0019222//GO:0032502//GO:0007275//GO:0071704//GO:0008150//GO:0034645//GO:0050789//GO:2001141//GO:0034641//GO:0009987//GO:…	multicellular organismal process//cellular metabolic process//nucleic acid metabolic process//single-organism process//single-organism developmental process//nucleobase-containing compound biosynthetic process//single-multicellular organism process//cellular macromolecule metabolic process//nucleobase-containing compound metabolic process//regulation of primary metabolic process//primary metaboli…	GO:0005622//GO:0044424//GO:0043226//GO:0043231//GO:0044464//GO:0043227//GO:0043229//GO:0005575//GO:0005623//GO:0005634	intracellular//intracellular part//organelle//intracellular membrane-bounded organelle//cell part//membrane-bounded organelle//intracellular organelle//cellular_component//cell//nucleus	GO:0097159//GO:0003674//GO:0005488//GO:0003677//GO:0043565//GO:1901363//GO:0003676	organic cyclic compound binding//molecular_function//binding//DNA binding//sequence-specific DNA binding//heterocyclic compound binding//nucleic acid binding	pax6, XLPAX6, an2, d11s812e, mgda, pax-6, wagr, xpax6; paired box 6; K08031 paired box protein 6	http://www.genome.jp/dbget-bin/www_bget?xtr:448447	pax6	paired box 6 [Source:Xenbase;Acc:XB-GENE-484088]
ENSXETG00000008710	GL172762.1	-	2521769	2524724	835	95	177	1549	1349	6.57912	11.6693	93.2609	98.3117	9.12419	95.7863	127.907	1506.83	-3.5583	3.74e-109	8.67e-106	DOWN	GO:0071704//GO:0007275//GO:0008150//GO:0034645//GO:0050789//GO:2001141//GO:0034641//GO:0048731//GO:0009987//GO:2000112//GO:0007399//GO:0065007//GO:0048513//GO:0006351//GO:0006355//GO:0051171//GO:0006725//GO:0008152//GO:0019438//GO:0031323//GO:0019219//GO:0030900//GO:0006807//GO:0043170//GO:0048856//GO:1901360//GO:0051252//GO:0044271//GO:0097659//GO:0031326//GO:0060255//GO:0007417//GO:0009058//GO:…	organic substance metabolic process//multicellular organismal development//biological_process//cellular macromolecule biosynthetic process//regulation of biological process//regulation of RNA biosynthetic process//cellular nitrogen compound metabolic process//system development//cellular process//regulation of cellular macromolecule biosynthetic process//nervous system development//biological reg…	GO:0043226//GO:0044464//GO:0043231//GO:0043227//GO:0043229//GO:0005575//GO:0005623//GO:0005634//GO:0005622//GO:0044424	organelle//cell part//intracellular membrane-bounded organelle//membrane-bounded organelle//intracellular organelle//cellular_component//cell//nucleus//intracellular//intracellular part	GO:1901363//GO:0003676//GO:0003674//GO:0097159//GO:0005488//GO:0003677//GO:0043565	heterocyclic compound binding//nucleic acid binding//molecular_function//organic cyclic compound binding//binding//DNA binding//sequence-specific DNA binding	hesx1, XANF-2, Xanf, Xanf-1, Xanf1, Xanf2, anf2, rpx; HESX homeobox 1; K09354 homeobox protein expressed in ES cells 1	http://www.genome.jp/dbget-bin/www_bget?xtr:549466	hesx1	HESX homeobox 1 [Source:Xenbase;Acc:XB-GENE-483193]
ENSXETG00000002758	GL172661.1	-	1493932	1498170	828	48	92	1126	984	3.35229	6.11666	68.3664	72.3177	4.73447	70.3421	65.8003	1097.32	-4.0597	4.85e-109	9.57e-106	DOWN	--	--	GO:0043229//GO:0005575//GO:0005634//GO:0005623//GO:0043226//GO:0044464//GO:0043231//GO:0043227//GO:0044424//GO:0005622	intracellular organelle//cellular_component//nucleus//cell//organelle//cell part//intracellular membrane-bounded organelle//membrane-bounded organelle//intracellular part//intracellular	GO:0003676//GO:1901363//GO:0003674//GO:0097159//GO:0005488//GO:0003677	nucleic acid binding//heterocyclic compound binding//molecular_function//organic cyclic compound binding//binding//DNA binding	six3; SIX homeobox 3	http://www.genome.jp/dbget-bin/www_bget?xtr:100493798	six3	SIX homeobox 3 [Source:Xenbase;Acc:XB-GENE-478761]
Novel02005	GL173507.1	-	135860	163434	2802	1636	1639	155	107	42.2344	40.2798	3.47871	2.9068	41.2571	3.19276	1558.8	134.445	3.5353	1.7e-108	3.06e-105	UP	--	--	--	--	GO:0043169//GO:0046872//GO:0003674//GO:0005515//GO:0043167//GO:0005488//GO:0005509	cation binding//metal ion binding//molecular_function//protein binding//ion binding//binding//calcium ion binding	neurogenic locus notch homolog protein 1-like	http://www.genome.jp/dbget-bin/www_bget?xtr:100485797	--	PREDICTED: neurogenic locus notch homolog protein 1-like isoform X1 [Xenopus (Silurana) tropicalis]>gi|512877939|ref|XP_002941921.2| PREDICTED: neurogenic locus notch homolog protein 1-like isoform X1 [Xenopus (Silurana) tropicalis]
Novel01394	GL173061.1	-	518774	526711	7215	666	686	10	11	5.83704	5.72359	0.0761943	0.101452	5.78031	0.0888231	643.153	11.065	5.8611	5.17e-106	8.5e-103	UP	--	--	--	--	--	--	--	--	--	--
ENSXETG00000018202	GL172816.1	+	1217306	1225448	1435	1652	1785	193	152	66.5716	68.4768	6.76146	6.44572	67.5242	6.60359	1633.43	178.36	3.195	4.64e-97	7.04e-94	UP	--	--	--	--	--	--	fam228b; family with sequence similarity 228, member B	http://www.genome.jp/dbget-bin/www_bget?xtr:100145040	fam228b	family with sequence similarity 228, member B [Source:Xenbase;Acc:XB-GENE-5880602]
ENSXETG00000022248	GL173005.1	+	1061705	1066025	1945	14	37	721	575	0.416235	1.04722	18.6359	17.9899	0.731729	18.3129	23.8374	670.49	-4.8139	1.74e-95	2.45e-92	DOWN	GO:0008150//GO:0021872//GO:0034645//GO:0097150//GO:0071704//GO:0007275//GO:0048667//GO:0030030//GO:0010605//GO:0048666//GO:0031324//GO:0034641//GO:0048699//GO:0048731//GO:0032990//GO:0042330//GO:0050789//GO:0044763//GO:0032989//GO:0023052//GO:1902679//GO:2001141//GO:0006928//GO:0065007//GO:0048583//GO:0000902//GO:0048513//GO:0006351//GO:0006355//GO:0051171//GO:0008152//GO:0006725//GO:0019438//GO:…	biological_process//forebrain generation of neurons//cellular macromolecule biosynthetic process//neuronal stem cell population maintenance//organic substance metabolic process//multicellular organismal development//cell morphogenesis involved in neuron differentiation//cell projection organization//negative regulation of macromolecule metabolic process//neuron development//negative regulation of…	--	--	GO:1901363//GO:0000975//GO:0043169//GO:0000977//GO:0000981//GO:0044212//GO:0000976//GO:0001227//GO:0003676//GO:0001012//GO:0003674//GO:0097159//GO:0043167//GO:0001067//GO:0003700//GO:0003677//GO:0005488//GO:0043565//GO:0046872//GO:0001071	heterocyclic compound binding//regulatory region DNA binding//cation binding//RNA polymerase II regulatory region sequence-specific DNA binding//RNA polymerase II transcription factor activity, sequence-specific DNA binding//transcription regulatory region DNA binding//transcription regulatory region sequence-specific DNA binding//transcriptional repressor activity, RNA polymerase II transcriptio…	fezf2, fez, fezl, fksg36, tof, zfp312, znf312; FEZ family zinc finger 2	http://www.genome.jp/dbget-bin/www_bget?xtr:549059	fezf2	FEZ family zinc finger 2 [Source:Xenbase;Acc:XB-GENE-1006432]
ENSXETG00000010002	GL172804.1	+	679823	701042	2250	849	910	60	26	27.8159	28.3827	1.709	0.896414	28.0993	1.30271	836.099	43.0436	4.2798	2.47e-95	3.25e-92	UP	GO:0019538//GO:0008150//GO:0071704//GO:0051179//GO:0008152//GO:0051234//GO:0043170//GO:0006898//GO:0044238//GO:0006897//GO:0006810//GO:0016192//GO:0006508	protein metabolic process//biological_process//organic substance metabolic process//localization//metabolic process//establishment of localization//macromolecule metabolic process//receptor-mediated endocytosis//primary metabolic process//endocytosis//transport//vesicle-mediated transport//proteolysis	GO:0016020//GO:0005575	membrane//cellular_component	GO:0016787//GO:0060089//GO:0070011//GO:0003824//GO:0008236//GO:0005044//GO:0004872//GO:0003674//GO:0017171//GO:0004252//GO:0008233//GO:0038024//GO:0004175	hydrolase activity//molecular transducer activity//peptidase activity, acting on L-amino acid peptides//catalytic activity//serine-type peptidase activity//scavenger receptor activity//receptor activity//molecular_function//serine hydrolase activity//serine-type endopeptidase activity//peptidase activity//cargo receptor activity//endopeptidase activity	neurotrypsin-like	http://www.genome.jp/dbget-bin/www_bget?xtr:100497588	-	neurotrypsin-like [Source:Xenbase;Acc:XB-GENE-987370]
ENSXETG00000030601	GL172780.1	-	520626	585913	1302	847	827	57	32	38.7803	36.0462	2.26885	1.54179	37.4132	1.90532	797.182	45.1521	4.142	1.48e-89	1.83e-86	UP	GO:0043170//GO:0008152//GO:0071704//GO:0008150//GO:0019538//GO:0006508//GO:0044238	macromolecule metabolic process//metabolic process//organic substance metabolic process//biological_process//protein metabolic process//proteolysis//primary metabolic process	GO:0044421//GO:0005615//GO:0005575//GO:0005576	extracellular region part//extracellular space//cellular_component//extracellular region	GO:0004181//GO:0003824//GO:0043169//GO:0070011//GO:0004180//GO:0008238//GO:0016787//GO:0046914//GO:0008233//GO:0046872//GO:0008270//GO:0008237//GO:0005488//GO:0043167//GO:0003674//GO:0008235	metallocarboxypeptidase activity//catalytic activity//cation binding//peptidase activity, acting on L-amino acid peptides//carboxypeptidase activity//exopeptidase activity//hydrolase activity//transition metal ion binding//peptidase activity//metal ion binding//zinc ion binding//metallopeptidase activity//binding//ion binding//molecular_function//metalloexopeptidase activity	cpa6, cpah; carboxypeptidase A6 (EC:3.4.17.1); K08782 carboxypeptidase A6 [EC:3.4.17.1]	http://www.genome.jp/dbget-bin/www_bget?xtr:100144967	cpa6	carboxypeptidase A6 precursor [Source:RefSeq peptide;Acc:NP_001120005]
Novel01964	GL173478.1	-	106776	109800	633	825	883	67	30	75.3669	76.7916	5.32116	2.88401	76.0793	4.10258	811.88	48.6295	4.0614	2.55e-88	2.96e-85	UP	GO:0090304//GO:0044237//GO:0080090//GO:0044238//GO:0034654//GO:0006139//GO:0044260//GO:0009059//GO:0050794//GO:0044249//GO:0010468//GO:0018130//GO:1903506//GO:0046483//GO:0009889//GO:0032774//GO:0019222//GO:0010467//GO:0010556//GO:0016070//GO:0008150//GO:0034645//GO:0071704//GO:0034641//GO:0050789//GO:2001141//GO:0006355//GO:0006351//GO:0065007//GO:0019438//GO:0008152//GO:0006725//GO:0051171//GO:…	nucleic acid metabolic process//cellular metabolic process//regulation of primary metabolic process//primary metabolic process//nucleobase-containing compound biosynthetic process//nucleobase-containing compound metabolic process//cellular macromolecule metabolic process//macromolecule biosynthetic process//regulation of cellular process//cellular biosynthetic process//regulation of gene expressi…	GO:0033643//GO:0044215//GO:0042025//GO:0033648//GO:0043657//GO:0033647//GO:0033646//GO:0018995//GO:0005575//GO:0044217//GO:0044216//GO:0043656	host cell part//other organism//host cell nucleus//host intracellular membrane-bounded organelle//host cell//host intracellular organelle//host intracellular part//host//cellular_component//other organism part//other organism cell//intracellular region of host	GO:0003674//GO:0003700//GO:0001071	molecular_function//transcription factor activity, sequence-specific DNA binding//nucleic acid binding transcription factor activity	--	--	--	--
Novel00051	GL172641.1	+	5238070	5246086	7191	3013	2821	93	67	35.4708	31.6156	0.95183	0.830035	33.5432	0.890932	2780.56	82.3012	5.0783	3.12e-88	3.41e-85	UP	GO:0044763//GO:0050789//GO:0044710//GO:0034641//GO:0019216//GO:0044403//GO:0071704//GO:0019217//GO:0019083//GO:0008150//GO:0034645//GO:0031323//GO:0006807//GO:0043170//GO:1901360//GO:0044271//GO:0006082//GO:0006629//GO:1901576//GO:1901362//GO:0009058//GO:0009987//GO:0044255//GO:0065007//GO:0008152//GO:0006725//GO:0019438//GO:0034654//GO:0010565//GO:0044260//GO:0006631//GO:0006139//GO:0019058//GO:…	single-organism cellular process//regulation of biological process//single-organism metabolic process//cellular nitrogen compound metabolic process//regulation of lipid metabolic process//symbiosis, encompassing mutualism through parasitism//organic substance metabolic process//regulation of fatty acid metabolic process//viral transcription//biological_process//cellular macromolecule biosynthetic…	GO:0005575//GO:0005576	cellular_component//extracellular region	GO:0008408//GO:1901265//GO:0016462//GO:0016772//GO:0016818//GO:0034061//GO:0050662//GO:1901363//GO:0036094//GO:0016787//GO:0003676//GO:0000062//GO:0003887//GO:0043168//GO:0004527//GO:0000166//GO:0016817//GO:0003723//GO:0003824//GO:0005488//GO:0043167//GO:0004386//GO:0003677//GO:0016779//GO:0003674//GO:0097159//GO:0048037//GO:0017111//GO:1901681//GO:0004518//GO:0016740//GO:0003724//GO:0016788	3'-5' exonuclease activity//nucleoside phosphate binding//pyrophosphatase activity//transferase activity, transferring phosphorus-containing groups//hydrolase activity, acting on acid anhydrides, in phosphorus-containing anhydrides//DNA polymerase activity//coenzyme binding//heterocyclic compound binding//small molecule binding//hydrolase activity//nucleic acid binding//fatty-acyl-CoA binding//DN…	uncharacterized LOC101733467	http://www.genome.jp/dbget-bin/www_bget?xtr:101733467	--	PREDICTED: uncharacterized protein LOC101733467 isoform X1 [Xenopus (Silurana) tropicalis]
ENSXETG00000018847	GL172985.1	-	315783	323329	2679	2576	2840	476	338	55.6037	58.3583	8.93242	7.67757	56.981	8.305	2572.92	418.366	2.6206	1.61e-85	1.67e-82	UP	GO:0009987//GO:0006468//GO:0008152//GO:0043170//GO:0071704//GO:0019538//GO:0008150//GO:0036211//GO:0006464//GO:0006793//GO:0044267//GO:0044237//GO:0006796//GO:0044260//GO:0043412//GO:0016310//GO:0044238	cellular process//protein phosphorylation//metabolic process//macromolecule metabolic process//organic substance metabolic process//protein metabolic process//biological_process//protein modification process//cellular protein modification process//phosphorus metabolic process//cellular protein metabolic process//cellular metabolic process//phosphate-containing compound metabolic process//cellular…	--	--	GO:0000166//GO:0003824//GO:0005524//GO:0032553//GO:0004713//GO:0032549//GO:0032555//GO:0043168//GO:0016772//GO:0036094//GO:1901363//GO:0004674//GO:1901265//GO:0001882//GO:0097367//GO:0032559//GO:0016740//GO:0001883//GO:0004672//GO:0030554//GO:0097159//GO:0003674//GO:0035639//GO:0005488//GO:0016773//GO:0016301//GO:0017076//GO:0032550//GO:0005515//GO:0043167	nucleotide binding//catalytic activity//ATP binding//ribonucleotide binding//protein tyrosine kinase activity//ribonucleoside binding//purine ribonucleotide binding//anion binding//transferase activity, transferring phosphorus-containing groups//small molecule binding//heterocyclic compound binding//protein serine/threonine kinase activity//nucleoside phosphate binding//nucleoside binding//carboh…	plk2, Plx2; polo-like kinase 2 (EC:2.7.11.21); K08861 polo-like kinase 2 [EC:2.7.11.21]	http://www.genome.jp/dbget-bin/www_bget?xtr:100125189	plk2	polo-like kinase 2 [Source:Xenbase;Acc:XB-GENE-1006205]
ENSXETG00000001339	GL172651.1	+	4119797	4133838	1855	6619	7170	1539	1083	206.338	212.781	41.709	35.5275	209.559	38.6182	6552.88	1346.93	2.2825	4e-84	3.94e-81	UP	GO:0007165//GO:0007154//GO:0032502//GO:0010648//GO:0009966//GO:0044700//GO:0090090//GO:0050794//GO:0007166//GO:0048519//GO:0050896//GO:0044707//GO:0035567//GO:0023051//GO:0030178//GO:0044699//GO:0044767//GO:0051716//GO:0032501//GO:0060070//GO:0016055//GO:0060828//GO:0009968//GO:0030111//GO:0065007//GO:0048583//GO:0009987//GO:0023057//GO:0048523//GO:0010646//GO:0023052//GO:0050789//GO:0044763//GO:…	signal transduction//cell communication//developmental process//negative regulation of cell communication//regulation of signal transduction//single organism signaling//negative regulation of canonical Wnt signaling pathway//regulation of cellular process//cell surface receptor signaling pathway//negative regulation of biological process//response to stimulus//single-multicellular organism proces…	GO:0005576//GO:0044421//GO:0005575//GO:0005615	extracellular region//extracellular region part//cellular_component//extracellular space	GO:0005515//GO:0017147//GO:0005488//GO:0003674	protein binding//Wnt-protein binding//binding//molecular_function	frzb, Frzb-1, fiz, fre, fritz, frp-3, frzb-pen, frzb1, fzrb, hfiz, os1, sfrp3, srfp3, xfrzb; frizzled-related protein	http://www.genome.jp/dbget-bin/www_bget?xtr:448021	frzb	frizzled-related protein [Source:Xenbase;Acc:XB-GENE-481353]
Novel02124	GL173666.1	-	55718	60085	2115	1400	1538	188	157	38.6618	40.4331	4.51353	4.5625	39.5474	4.53801	1395.82	178.956	2.9634	2.71e-81	2.54e-78	UP	GO:0006950//GO:0044260//GO:0006139//GO:0050896//GO:0044238//GO:0044237//GO:0051716//GO:0033554//GO:0044699//GO:0090304//GO:0006259//GO:0046483//GO:0044763//GO:0044710//GO:0034641//GO:0071704//GO:0006281//GO:0008150//GO:0043170//GO:0006974//GO:1901360//GO:0006807//GO:0009987//GO:0008152//GO:0006725	response to stress//cellular macromolecule metabolic process//nucleobase-containing compound metabolic process//response to stimulus//primary metabolic process//cellular metabolic process//cellular response to stimulus//cellular response to stress//single-organism process//nucleic acid metabolic process//DNA metabolic process//heterocycle metabolic process//single-organism cellular process//singl…	GO:0005576//GO:0044421//GO:0005615//GO:0005575	extracellular region//extracellular region part//extracellular space//cellular_component	GO:0008168//GO:0003674//GO:0016740//GO:0003908//GO:0008172//GO:0016741//GO:0003824	methyltransferase activity//molecular_function//transferase activity//methylated-DNA-[protein]-cysteine S-methyltransferase activity//S-methyltransferase activity//transferase activity, transferring one-carbon groups//catalytic activity	ecm1; extracellular matrix protein 1	http://www.genome.jp/dbget-bin/www_bget?xtr:100495718	--	PREDICTED: extracellular matrix protein 1 [Xenopus (Silurana) tropicalis]
ENSXETG00000030003	GL172765.1	+	1840989	1843332	1428	822	816	80	34	33.287	31.4571	2.81641	1.44887	32.372	2.13264	779.78	57.0023	3.774	8.32e-79	7.46e-76	UP	GO:0016567//GO:0043170//GO:0008152//GO:0009987//GO:0036211//GO:0008150//GO:0019538//GO:0071704//GO:0032446//GO:0044267//GO:0070647//GO:0006464//GO:0044238//GO:0044260//GO:0043412//GO:0044237	protein ubiquitination//macromolecule metabolic process//metabolic process//cellular process//protein modification process//biological_process//protein metabolic process//organic substance metabolic process//protein modification by small protein conjugation//cellular protein metabolic process//protein modification by small protein conjugation or removal//cellular protein modification process//pri…	GO:0005623//GO:0043234//GO:0005575//GO:0031463//GO:0044464//GO:0032991//GO:1990234//GO:0031461//GO:0044424//GO:0000151//GO:1902494//GO:0005622	cell//protein complex//cellular_component//Cul3-RING ubiquitin ligase complex//cell part//macromolecular complex//transferase complex//cullin-RING ubiquitin ligase complex//intracellular part//ubiquitin ligase complex//catalytic complex//intracellular	GO:0003824//GO:0004842//GO:0016740//GO:0005515//GO:0019787//GO:0005488//GO:0003674	catalytic activity//ubiquitin-protein transferase activity//transferase activity//protein binding//ubiquitin-like protein transferase activity//binding//molecular_function	klhl13, bklhd2; kelch-like family member 13; K10447 kelch-like protein 9/13	http://www.genome.jp/dbget-bin/www_bget?xtr:493457	--	--
ENSXETG00000005741	GL172810.1	-	893291	898853	522	954	1096	129	70	105.684	115.584	12.4238	8.16032	110.634	10.2921	973.068	100.773	3.2714	6.8e-76	5.64e-73	UP	GO:0009264//GO:0044763//GO:0044710//GO:0009166//GO:0034641//GO:0044270//GO:0009262//GO:1901135//GO:0071704//GO:1901575//GO:0044248//GO:0008150//GO:0009056//GO:1901360//GO:0044712//GO:0009117//GO:0006807//GO:0006753//GO:0009987//GO:0006725//GO:0008152//GO:1901136//GO:0006139//GO:0016311//GO:0019637//GO:0044238//GO:0044237//GO:1901361//GO:0044699//GO:0006796//GO:0044281//GO:1901292//GO:0046700//GO:…	deoxyribonucleotide catabolic process//single-organism cellular process//single-organism metabolic process//nucleotide catabolic process//cellular nitrogen compound metabolic process//cellular nitrogen compound catabolic process//deoxyribonucleotide metabolic process//carbohydrate derivative metabolic process//organic substance metabolic process//organic substance catabolic process//cellular cata…	--	--	GO:0016791//GO:0016787//GO:0003824//GO:0042578//GO:0008252//GO:0008253//GO:0003674//GO:0016788	phosphatase activity//hydrolase activity//catalytic activity//phosphoric ester hydrolase activity//nucleotidase activity//5'-nucleotidase activity//molecular_function//hydrolase activity, acting on ester bonds	nt5m; 5',3'-nucleotidase, mitochondrial (EC:3.1.3.5); K01081 5'-nucleotidase [EC:3.1.3.5]	http://www.genome.jp/dbget-bin/www_bget?xtr:448172	nt5m	5',3'-nucleotidase, mitochondrial [Source:Xenbase;Acc:XB-GENE-5879843]
ENSXETG00000024534	GL173281.1	+	137042	141067	963	18	63	675	531	1.15783	3.85778	37.7467	35.943	2.5078	36.8449	37.698	623.443	-4.0477	6.86e-76	5.64e-73	DOWN	--	--	--	--	GO:0043169//GO:0043167//GO:0005509//GO:0005488//GO:0003674//GO:0046872	cation binding//ion binding//calcium ion binding//binding//molecular_function//metal ion binding	mylpf, SkMLC, myl2; myosin light chain, phosphorylatable, fast skeletal muscle; K12758 fast skeletal myosin light chain 2	http://www.genome.jp/dbget-bin/www_bget?xtr:394763	mylpf	myosin light chain, phosphorylatable, fast skeletal muscle [Source:Xenbase;Acc:XB-GENE-969363]
ENSXETG00000004956	GL172973.1	+	55116	130079	9327	292	550	2414	2007	1.81039	3.24622	13.0116	13.0944	2.5283	13.053	395.868	2292.64	-2.5339	1.2e-75	9.5e-73	DOWN	GO:0072359//GO:0048666//GO:0008045//GO:0030155//GO:0007423//GO:0048667//GO:0007275//GO:0009790//GO:0030030//GO:0060429//GO:0007610//GO:0051239//GO:0008150//GO:0060034//GO:0048568//GO:0044763//GO:0032989//GO:0050789//GO:0048699//GO:0032990//GO:0048731//GO:0042330//GO:0001654//GO:0051179//GO:0044708//GO:0007634//GO:0007399//GO:0045995//GO:0048870//GO:0009987//GO:0022610//GO:0051270//GO:2000145//GO:…	circulatory system development//neuron development//motor neuron axon guidance//regulation of cell adhesion//sensory organ development//cell morphogenesis involved in neuron differentiation//multicellular organismal development//embryo development//cell projection organization//epithelium development//behavior//regulation of multicellular organismal process//biological_process//notochord cell dif…	--	--	GO:0003674//GO:0005488//GO:0005515//GO:0005102	molecular_function//binding//protein binding//receptor binding	lama1; laminin, alpha 1; K05637 laminin, alpha 1/2	http://www.genome.jp/dbget-bin/www_bget?xtr:100488009	lama1	laminin, alpha 1 [Source:Xenbase;Acc:XB-GENE-968308]
Novel01963	GL173478.1	+	174984	179133	1623	1023	942	13	18	36.4492	31.9514	0.40268	0.674891	34.2003	0.538785	936.856	16.544	5.8234	2.22e-74	1.69e-71	UP	GO:0009059//GO:0050794//GO:0044249//GO:0046483//GO:0018130//GO:1903506//GO:0010468//GO:0032774//GO:0009889//GO:0019222//GO:0010556//GO:0010467//GO:0016070//GO:0090304//GO:0044237//GO:0080090//GO:0044238//GO:0034654//GO:0006139//GO:0044260//GO:0065007//GO:0006351//GO:0006355//GO:0051171//GO:0008152//GO:0006725//GO:0019438//GO:0009987//GO:2000112//GO:0097659//GO:0044271//GO:0031326//GO:0060255//GO:…	macromolecule biosynthetic process//regulation of cellular process//cellular biosynthetic process//heterocycle metabolic process//heterocycle biosynthetic process//regulation of nucleic acid-templated transcription//regulation of gene expression//RNA biosynthetic process//regulation of biosynthetic process//regulation of metabolic process//regulation of macromolecule biosynthetic process//gene ex…	--	--	GO:0008270//GO:0046872//GO:0046914//GO:0003674//GO:0097159//GO:0043167//GO:0003677//GO:0005488//GO:0003676//GO:1901363//GO:0043169	zinc ion binding//metal ion binding//transition metal ion binding//molecular_function//organic cyclic compound binding//ion binding//DNA binding//binding//nucleic acid binding//heterocyclic compound binding//cation binding	homeobox protein OTX1 A-like	http://www.genome.jp/dbget-bin/www_bget?xtr:100496651	--	PREDICTED: homeobox protein prophet of Pit-1-like [Xenopus (Silurana) tropicalis]
Novel00326	GL172677.1	-	2917378	2926014	8137	713	775	71	37	5.39951	5.58718	0.467442	0.29486	5.49334	0.381151	707.087	54.573	3.6956	1.42e-72	1.04e-69	UP	GO:0006807//GO:1901360//GO:0043170//GO:1901576//GO:0009058//GO:0009987//GO:0006725//GO:0008152//GO:0034641//GO:0071704//GO:0008150//GO:0034645//GO:0006260//GO:0044249//GO:0046483//GO:0006259//GO:0009059//GO:0044260//GO:0006139//GO:0044238//GO:0044237//GO:0090304	nitrogen compound metabolic process//organic cyclic compound metabolic process//macromolecule metabolic process//organic substance biosynthetic process//biosynthetic process//cellular process//cellular aromatic compound metabolic process//metabolic process//cellular nitrogen compound metabolic process//organic substance metabolic process//biological_process//cellular macromolecule biosynthetic pr…	--	--	GO:0032549//GO:0032555//GO:0003676//GO:0003887//GO:0004527//GO:0043168//GO:0000166//GO:0016817//GO:0005524//GO:0032553//GO:0003824//GO:0003723//GO:0043169//GO:0008408//GO:1901265//GO:0001882//GO:0016746//GO:0097367//GO:0032559//GO:0016818//GO:0016772//GO:0016462//GO:0034061//GO:0036094//GO:1901363//GO:0016787//GO:0016747//GO:0016740//GO:0004518//GO:0046914//GO:0003724//GO:0046872//GO:0008270//GO:…	ribonucleoside binding//purine ribonucleotide binding//nucleic acid binding//DNA-directed DNA polymerase activity//exonuclease activity//anion binding//nucleotide binding//hydrolase activity, acting on acid anhydrides//ATP binding//ribonucleotide binding//catalytic activity//RNA binding//cation binding//3'-5' exonuclease activity//nucleoside phosphate binding//nucleoside binding//transferase acti…	uncharacterized LOC101733467	http://www.genome.jp/dbget-bin/www_bget?xtr:101733467	--	PREDICTED: uncharacterized protein LOC105945892 [Xenopus (Silurana) tropicalis]
ENSXETG00000033975	GL173463.1	+	326957	331942	1148	833	1518	6873	5859	42.3658	73.4968	303.893	313.576	57.9313	308.735	1106	6611.99	-2.5797	3.76e-70	2.65e-67	DOWN	GO:0044237//GO:1901657//GO:0051186//GO:0042278//GO:0044699//GO:0072521//GO:0019362//GO:0006796//GO:0009205//GO:0043436//GO:0046034//GO:0006165//GO:0009135//GO:0006139//GO:0009123//GO:0016310//GO:0006757//GO:0006733//GO:0055114//GO:0006096//GO:0009141//GO:0016052//GO:0019637//GO:0006006//GO:0044238//GO:0046483//GO:0055086//GO:0032787//GO:0009144//GO:0019752//GO:0006793//GO:0044281//GO:0005996//GO:…	cellular metabolic process//glycosyl compound metabolic process//cofactor metabolic process//purine nucleoside metabolic process//single-organism process//purine-containing compound metabolic process//pyridine nucleotide metabolic process//phosphate-containing compound metabolic process//purine ribonucleoside triphosphate metabolic process//oxoacid metabolic process//ATP metabolic process//nucleo…	--	--	GO:0048037//GO:0003674//GO:0097159//GO:0005488//GO:0050661//GO:0050662//GO:1901363//GO:0036094//GO:1901265//GO:0051287//GO:0016491//GO:0043891//GO:0000166//GO:0004365//GO:0003824//GO:0016620//GO:0016903	cofactor binding//molecular_function//organic cyclic compound binding//binding//NADP binding//coenzyme binding//heterocyclic compound binding//small molecule binding//nucleoside phosphate binding//NAD binding//oxidoreductase activity//glyceraldehyde-3-phosphate dehydrogenase (NAD(P)+) (phosphorylating) activity//nucleotide binding//glyceraldehyde-3-phosphate dehydrogenase (NAD+) (phosphorylating)…	gapdh, g3pd, gapd; glyceraldehyde-3-phosphate dehydrogenase (EC:1.2.1.12); K00134 glyceraldehyde 3-phosphate dehydrogenase [EC:1.2.1.12]	http://www.genome.jp/dbget-bin/www_bget?xtr:448356	gapdh	glyceraldehyde-3-phosphate dehydrogenase [Source:RefSeq peptide;Acc:NP_001004949]
ENSXETG00000001320	GL175385.1	-	6897	12223	621	442	652	2767	2398	41.1587	57.798	224.002	234.984	49.4783	229.493	516.73	2684.81	-2.3773	1.54e-69	1.05e-66	DOWN	GO:0050789//GO:0044763//GO:1901739//GO:0051155//GO:2001141//GO:0042692//GO:0034641//GO:0001654//GO:0048643//GO:0051149//GO:0010628//GO:0009893//GO:0048731//GO:0045445//GO:0010831//GO:0071704//GO:0007275//GO:0051147//GO:0007423//GO:0045663//GO:0008150//GO:1901863//GO:0045595//GO:0002074//GO:0048641//GO:0051239//GO:0034645//GO:0031325//GO:0014706//GO:0010830//GO:0006807//GO:0031323//GO:0019219//GO:…	regulation of biological process//single-organism cellular process//regulation of myoblast fusion//positive regulation of striated muscle cell differentiation//regulation of RNA biosynthetic process//muscle cell differentiation//cellular nitrogen compound metabolic process//eye development//positive regulation of skeletal muscle tissue development//positive regulation of muscle cell differentiati…	GO:0043227//GO:0043226//GO:0043231//GO:0044464//GO:0005623//GO:0005634//GO:0043229//GO:0005575//GO:0005622//GO:0044424	membrane-bounded organelle//organelle//intracellular membrane-bounded organelle//cell part//cell//nucleus//intracellular organelle//cellular_component//intracellular//intracellular part	GO:0000987//GO:0003705//GO:0000978//GO:0000975//GO:1901363//GO:0003676//GO:0000976//GO:0001228//GO:0001159//GO:0000977//GO:0046983//GO:0000981//GO:0044212//GO:0005488//GO:0005515//GO:0001067//GO:0003700//GO:0003677//GO:0097159//GO:0003674//GO:0001012//GO:0001071//GO:0043565	core promoter proximal region sequence-specific DNA binding//transcription factor activity, RNA polymerase II distal enhancer sequence-specific binding//RNA polymerase II core promoter proximal region sequence-specific DNA binding//regulatory region DNA binding//heterocyclic compound binding//nucleic acid binding//transcription regulatory region sequence-specific DNA binding//transcriptional acti…	myod1, MyoD, XMyoD, XtmyoD, mf25, myf3, pum; myogenic differentiation 1; K09064 myogenic factor 3	http://www.genome.jp/dbget-bin/www_bget?xtr:394569	myod1	myogenic differentiation 1 [Source:Xenbase;Acc:XB-GENE-1017498]
ENSXETG00000027434	GL173091.1	-	32810	33943	1134	8	45	535	413	0.407951	2.18452	23.7179	22.1624	1.29624	22.9401	24.5228	489.545	-4.3192	2.81e-68	1.85e-65	DOWN	--	--	--	--	--	--	MGC75582; actin, alpha sarcomeric/cardiac	http://www.genome.jp/dbget-bin/www_bget?xtr:394982	--	--
ENSXETG00000011522	GL173058.1	+	179487	182744	684	695	662	60	34	58.757	53.2793	4.40991	3.02484	56.0181	3.71738	646.542	47.7128	3.7603	9.21e-68	5.86e-65	UP	--	--	GO:0016020//GO:0005575//GO:0016021//GO:0044425//GO:0031224	membrane//cellular_component//integral component of membrane//membrane part//intrinsic component of membrane	GO:0003674//GO:0005515//GO:0005488	molecular_function//protein binding//binding	eda2r; ectodysplasin A2 receptor; K05163 tumor necrosis factor receptor superfamily member 27	http://www.genome.jp/dbget-bin/www_bget?xtr:100493834	eda2r	ectodysplasin A2 receptor [Source:Xenbase;Acc:XB-GENE-940659]
ENSXETG00000006917	GL173784.1	-	13159	26315	1156	150	325	1814	1573	8.33242	17.1866	87.6035	91.9513	12.7595	89.7774	222.761	1760.65	-2.9825	1.92e-67	1.18e-64	DOWN	--	--	--	--	GO:0043167//GO:0005488//GO:0005509//GO:0003674//GO:0046872//GO:0043169	ion binding//binding//calcium ion binding//molecular_function//metal ion binding//cation binding	myl1, MLC1f/3f, XMLC1f, XMLC3f, mlc1f, mlc3f; myosin, light chain 1, alkali; skeletal, fast; K05738 myosin light chain 1	http://www.genome.jp/dbget-bin/www_bget?xtr:394551	myl1	myosin, light chain 1, alkali; skeletal, fast [Source:Xenbase;Acc:XB-GENE-970333]
Novel01984	GL173488.1	+	320575	343001	2201	2803	2737	496	279	73.6434	68.456	11.3291	7.71372	71.0497	9.52143	2638.22	393.22	2.7462	7.97e-66	4.76e-63	UP	GO:0009058//GO:1901576//GO:0006629//GO:0046488//GO:0043170//GO:0006497//GO:0008152//GO:0046486//GO:0009987//GO:0044255//GO:0036211//GO:0044763//GO:0006506//GO:0044710//GO:0044711//GO:0006505//GO:0090407//GO:0008654//GO:0008150//GO:0006644//GO:0034645//GO:0019538//GO:0071704//GO:0006643//GO:0046474//GO:1901135//GO:0009247//GO:0006650//GO:1901137//GO:0009059//GO:0044267//GO:0006793//GO:0044249//GO:…	biosynthetic process//organic substance biosynthetic process//lipid metabolic process//phosphatidylinositol metabolic process//macromolecule metabolic process//protein lipidation//metabolic process//glycerolipid metabolic process//cellular process//cellular lipid metabolic process//protein modification process//single-organism cellular process//GPI anchor biosynthetic process//single-organism met…	GO:0005623//GO:0031224//GO:0044446//GO:0031090//GO:0005737//GO:0005575//GO:0016021//GO:0044425//GO:0043229//GO:0016020//GO:0043227//GO:0044432//GO:0044464//GO:0043231//GO:0042175//GO:0043226//GO:0044424//GO:0044444//GO:0012505//GO:0098588//GO:0044422//GO:0005783//GO:0005789//GO:0005622	cell//intrinsic component of membrane//intracellular organelle part//organelle membrane//cytoplasm//cellular_component//integral component of membrane//membrane part//intracellular organelle//membrane//membrane-bounded organelle//endoplasmic reticulum part//cell part//intracellular membrane-bounded organelle//nuclear outer membrane-endoplasmic reticulum membrane network//organelle//intracellular …	GO:0003824//GO:0016746//GO:0016740//GO:0003674	catalytic activity//transferase activity, transferring acyl groups//transferase activity//molecular_function	cmtm8; CKLF-like MARVEL transmembrane domain containing 8	http://www.genome.jp/dbget-bin/www_bget?xtr:100380017	--	PREDICTED: CKLF-like MARVEL transmembrane domain-containing protein 8 [Xenopus (Silurana) tropicalis]
ENSXETG00000017432	GL173227.1	+	161377	168370	1531	708	747	88	37	26.7417	26.8598	2.88963	1.47064	26.8007	2.18014	691.818	62.4691	3.4692	8.95e-66	5.19e-63	UP	--	--	--	--	GO:0005509//GO:0005488//GO:0043167//GO:0003674//GO:0046872//GO:0043169	calcium ion binding//binding//ion binding//molecular_function//metal ion binding//cation binding	uncharacterized protein MGC147450	http://www.genome.jp/dbget-bin/www_bget?xtr:780009	cabp4	calcium binding protein 4 [Source:Xenbase;Acc:XB-GENE-6074603]
ENSXETG00000000087	GL172795.1	-	508101	519423	1662	754	828	89	69	26.733	27.9469	2.74328	2.57439	27.3399	2.65884	751.601	81.6106	3.2031	6.45e-64	3.64e-61	UP	GO:0044238//GO:0050896//GO:0034641//GO:0036211//GO:0048731//GO:0005975//GO:0048864//GO:0044710//GO:0044707//GO:0050789//GO:0032989//GO:0044763//GO:0010717//GO:0006139//GO:0044260//GO:0048468//GO:0048869//GO:0006950//GO:0043412//GO:0071840//GO:0006471//GO:0045595//GO:0009101//GO:0008150//GO:0051239//GO:0090304//GO:0009653//GO:0034645//GO:0044699//GO:0019538//GO:0014031//GO:0033554//GO:0044767//GO:…	primary metabolic process//response to stimulus//cellular nitrogen compound metabolic process//protein modification process//system development//carbohydrate metabolic process//stem cell development//single-organism metabolic process//single-multicellular organism process//regulation of biological process//cellular component morphogenesis//single-organism cellular process//regulation of epithelia…	GO:0035861//GO:0043232//GO:0044464//GO:0043226//GO:0005622//GO:0005623//GO:0005694//GO:0044446//GO:0044427//GO:0043228//GO:0044424//GO:0005575//GO:0043229//GO:0044422	site of double-strand break//intracellular non-membrane-bounded organelle//cell part//organelle//intracellular//cell//chromosome//intracellular organelle part//chromosomal part//non-membrane-bounded organelle//intracellular part//cellular_component//intracellular organelle//organelle part	GO:0016757//GO:0003950//GO:0003674//GO:0016763//GO:0016740//GO:0003824	transferase activity, transferring glycosyl groups//NAD+ ADP-ribosyltransferase activity//molecular_function//transferase activity, transferring pentosyl groups//transferase activity//catalytic activity	parp3; poly (ADP-ribose) polymerase family, member 3 (EC:2.4.2.30); K10798 poly [ADP-ribose] polymerase [EC:2.4.2.30]	http://www.genome.jp/dbget-bin/www_bget?xtr:100145803	parp3	poly (ADP-ribose) polymerase family, member 3 [Source:Xenbase;Acc:XB-GENE-987109]
ENSXETG00000008479	GL172660.1	-	3984804	3993722	2491	36	145	885	670	0.835717	3.20443	17.8609	16.3674	2.02008	17.1142	84.0781	802.111	-3.254	3.49e-61	1.91e-58	DOWN	--	--	--	--	GO:0046983//GO:0003674//GO:0005515//GO:0005488	protein dimerization activity//molecular_function//protein binding//binding	hand1, eHand, hand-1, hxt, thing1; heart and neural crest derivatives expressed 1; K09071 heart-and neural crest derivatives-expressed protein 1	http://www.genome.jp/dbget-bin/www_bget?xtr:549497	hand1	heart and neural crest derivatives expressed 1 [Source:Xenbase;Acc:XB-GENE-480122]
Novel01702	GL173284.1	-	530514	543381	4694	1454	1546	321	192	20.6891	20.9417	3.97087	2.87493	20.8154	3.4229	1426.21	261.159	2.4492	9.83e-61	5.24e-58	UP	GO:0090199//GO:0048584//GO:0080090//GO:0050896//GO:0044238//GO:0097202//GO:0031638//GO:0007005//GO:0016485//GO:0006950//GO:0035556//GO:0044260//GO:0071840//GO:0023051//GO:0010942//GO:0044699//GO:0050790//GO:0033554//GO:0023056//GO:0051716//GO:0044093//GO:0043281//GO:0048518//GO:0048522//GO:0044237//GO:0010638//GO:0042981//GO:0007165//GO:0007154//GO:0006508//GO:0019222//GO:0010950//GO:0016043//GO:…	regulation of release of cytochrome c from mitochondria//positive regulation of response to stimulus//regulation of primary metabolic process//response to stimulus//primary metabolic process//activation of cysteine-type endopeptidase activity//zymogen activation//mitochondrion organization//protein processing//response to stress//intracellular signal transduction//cellular macromolecule metabolic…	GO:0005739//GO:0005622//GO:0044424//GO:0044444//GO:0043227//GO:0044464//GO:0043231//GO:0043226//GO:0005623//GO:0005737//GO:0005575//GO:0043229	mitochondrion//intracellular//intracellular part//cytoplasmic part//membrane-bounded organelle//cell part//intracellular membrane-bounded organelle//organelle//cell//cytoplasm//cellular_component//intracellular organelle	--	--	uncharacterized LOC100487575	http://www.genome.jp/dbget-bin/www_bget?xtr:100487575	--	PREDICTED: uncharacterized protein LOC100487575 [Xenopus (Silurana) tropicalis]
ENSXETG00000013592	GL172897.1	+	1509324	1524163	2273	530	495	31	12	13.4836	11.9884	0.685642	0.321264	12.736	0.503453	488.552	21.4026	4.5127	4.48e-60	2.32e-57	UP	--	--	GO:0044425//GO:0016021//GO:0005575//GO:0031224//GO:0016020	membrane part//integral component of membrane//cellular_component//intrinsic component of membrane//membrane	--	--	best4, vmd2l2; bestrophin 4; K13881 bestrophin-4	http://www.genome.jp/dbget-bin/www_bget?xtr:100144681	best4	bestrophin 4 [Source:Xenbase;Acc:XB-GENE-1194400]
ENSXETG00000010401	GL172813.1	+	972155	983025	2319	11	42	471	371	0.274298	0.997024	10.2107	9.73538	0.635661	9.97304	24.637	435.305	-4.1431	6.31e-60	3.19e-57	DOWN	GO:0016070//GO:0010556//GO:0010467//GO:0032502//GO:0019222//GO:0032774//GO:0009889//GO:0046483//GO:1903506//GO:0018130//GO:0010468//GO:0044249//GO:0009059//GO:0050794//GO:0006139//GO:0044260//GO:0044707//GO:0034654//GO:0080090//GO:0044238//GO:0044237//GO:0032501//GO:0044767//GO:0044699//GO:0090304//GO:0043170//GO:0051252//GO:1901360//GO:0031323//GO:0019219//GO:0006807//GO:0009058//GO:1901576//GO:…	RNA metabolic process//regulation of macromolecule biosynthetic process//gene expression//developmental process//regulation of metabolic process//RNA biosynthetic process//regulation of biosynthetic process//heterocycle metabolic process//regulation of nucleic acid-templated transcription//heterocycle biosynthetic process//regulation of gene expression//cellular biosynthetic process//macromolecul…	GO:0044424//GO:0005622//GO:0005634//GO:0005623//GO:0043229//GO:0005575//GO:0043227//GO:0043226//GO:0044464//GO:0043231	intracellular part//intracellular//nucleus//cell//intracellular organelle//cellular_component//membrane-bounded organelle//organelle//cell part//intracellular membrane-bounded organelle	GO:0001071//GO:0043565//GO:0005488//GO:0003700//GO:0003677//GO:0003674//GO:0097159//GO:0003676//GO:1901363	nucleic acid binding transcription factor activity//sequence-specific DNA binding//binding//transcription factor activity, sequence-specific DNA binding//DNA binding//molecular_function//organic cyclic compound binding//nucleic acid binding//heterocyclic compound binding	pitx1, X-PITX-1, Xpitx-1, bft, potx, ptx1, xPitx1; paired-like homeodomain 1; K09356 paired-like homeodomain transcription factor 1	http://www.genome.jp/dbget-bin/www_bget?xtr:493226	pitx1	paired-like homeodomain 1 [Source:Xenbase;Acc:XB-GENE-485441]
Novel00086	GL172646.1	+	2110878	2129752	5120	398	402	20	11	6.19686	5.95856	0.270722	0.180231	6.07771	0.225477	380.713	15.7097	4.599	3.11e-58	1.54e-55	UP	--	--	--	--	--	--	RNA-directed DNA polymerase from mobile element jockey-like	http://www.genome.jp/dbget-bin/www_bget?xtr:101731099	--	hypothetical protein N320_02581, partial [Buceros rhinoceros silvestris]
ENSXETG00000000740	GL172773.1	+	2022477	2038383	2164	467	463	34	18	12.4793	11.7782	0.789872	0.506169	12.1288	0.64802	442.743	26.298	4.0734	4.96e-58	2.39e-55	UP	GO:0016265//GO:0044763//GO:0050789//GO:0043067//GO:0042981//GO:0012501//GO:0044699//GO:0008150//GO:0006915//GO:0010941//GO:0008219//GO:0009987//GO:0065007//GO:0050794	death//single-organism cellular process//regulation of biological process//regulation of programmed cell death//regulation of apoptotic process//programmed cell death//single-organism process//biological_process//apoptotic process//regulation of cell death//cell death//cellular process//biological regulation//regulation of cellular process	--	--	--	--	card9; caspase recruitment domain family, member 9; K12794 caspase recruitment domain-containing protein 9	http://www.genome.jp/dbget-bin/www_bget?xtr:100145327	card9	caspase recruitment domain family, member 9 [Source:Xenbase;Acc:XB-GENE-986414]
Novel01348	GL173039.1	+	939038	956330	16026	320	337	8	9	1.15466	1.15761	0.0250957	0.0341741	1.15614	0.0296349	312.399	8.96872	5.1223	7.02e-55	3.29e-52	UP	--	--	GO:0005623//GO:0005737//GO:0005575//GO:0043229//GO:0043227//GO:0044464//GO:0043231//GO:0043226//GO:0044424//GO:0044444//GO:0005739//GO:0005622	cell//cytoplasm//cellular_component//intracellular organelle//membrane-bounded organelle//cell part//intracellular membrane-bounded organelle//organelle//intracellular part//cytoplasmic part//mitochondrion//intracellular	--	--	uncharacterized LOC100497576	http://www.genome.jp/dbget-bin/www_bget?xtr:100497576	--	--
ENSXETG00000023614	GL172952.1	-	393003	397780	1691	120	193	983	768	4.10363	6.28305	29.2243	27.6374	5.19334	28.4309	147.594	904.828	-2.616	1.29e-54	5.93e-52	DOWN	GO:0008150//GO:0034645//GO:0007275//GO:0071704//GO:0060429//GO:0034641//GO:0021517//GO:0048699//GO:0048731//GO:0021515//GO:0044763//GO:0050789//GO:0021522//GO:2001141//GO:0065007//GO:0006355//GO:0006351//GO:0048513//GO:0008152//GO:0006725//GO:0051171//GO:0019438//GO:0009987//GO:2000112//GO:0007399//GO:0097659//GO:0044271//GO:0060255//GO:0031326//GO:0007417//GO:1901362//GO:1901576//GO:0009058//GO:…	biological_process//cellular macromolecule biosynthetic process//multicellular organismal development//organic substance metabolic process//epithelium development//cellular nitrogen compound metabolic process//ventral spinal cord development//generation of neurons//system development//cell differentiation in spinal cord//single-organism cellular process//regulation of biological process//spinal c…	GO:0044464//GO:0043231//GO:0043226//GO:0043227//GO:0005575//GO:0043229//GO:0005623//GO:0005634//GO:0005622//GO:0044424	cell part//intracellular membrane-bounded organelle//organelle//membrane-bounded organelle//cellular_component//intracellular organelle//cell//nucleus//intracellular//intracellular part	GO:1901363//GO:0003676//GO:0003674//GO:0097159//GO:0003677//GO:0005488//GO:0043565	heterocyclic compound binding//nucleic acid binding//molecular_function//organic cyclic compound binding//DNA binding//binding//sequence-specific DNA binding	nkx6-2, gtx, nkx6.1, nkx6.2, nkx6b; NK6 homeobox 2; K09350 homeobox protein Nkx-6.2	http://www.genome.jp/dbget-bin/www_bget?xtr:100038084	nkx6-2	NK6 homeobox 2 [Source:Xenbase;Acc:XB-GENE-484527]
ENSXETG00000031859	GL172700.1	-	2838064	2859200	3561	336	402	17	12	8.29273	9.44519	0.364764	0.311666	8.86896	0.338215	350.021	14.9	4.5541	2.48e-54	1.11e-51	UP	--	--	--	--	--	--	uncharacterized LOC101734130	http://www.genome.jp/dbget-bin/www_bget?xtr:101734130	--	--
ENSXETG00000022588	GL172668.1	+	4118501	4129823	1815	14	35	422	329	0.446048	1.06157	11.6888	11.0306	0.753809	11.3597	22.9235	388.032	-4.0813	3.54e-54	1.55e-51	DOWN	GO:0044238//GO:0006508//GO:0071704//GO:0019538//GO:0008150//GO:0043170//GO:0008152	primary metabolic process//proteolysis//organic substance metabolic process//protein metabolic process//biological_process//macromolecule metabolic process//metabolic process	GO:0005575//GO:0031012	cellular_component//extracellular matrix	GO:0005509//GO:0005488//GO:0043167//GO:0003674//GO:0004175//GO:0046914//GO:0046872//GO:0008233//GO:0008237//GO:0008270//GO:0043169//GO:0070011//GO:0016787//GO:0003824//GO:0004222	calcium ion binding//binding//ion binding//molecular_function//endopeptidase activity//transition metal ion binding//metal ion binding//peptidase activity//metallopeptidase activity//zinc ion binding//cation binding//peptidase activity, acting on L-amino acid peptides//hydrolase activity//catalytic activity//metalloendopeptidase activity	mmp21; matrix metallopeptidase 21; K08000 matrix metalloproteinase-21 [EC:3.4.24.-]	http://www.genome.jp/dbget-bin/www_bget?xtr:100495732	mmp21	matrix metallopeptidase 21 [Source:Xenbase;Acc:XB-GENE-960304]
ENSXETG00000012090	GL172676.1	+	3649907	3693884	5709	132	190	938	812	1.40367	1.92341	8.67158	9.0865	1.66354	8.87904	152.163	909.608	-2.5796	2.11e-53	9.04e-51	DOWN	--	--	--	--	--	--	tet3, xlTet3; tet methylcytosine dioxygenase 3	http://www.genome.jp/dbget-bin/www_bget?xtr:100036628	tet3	tet methylcytosine dioxygenase 3 [Source:Xenbase;Acc:XB-GENE-877084]
ENSXETG00000030057	GL172712.1	+	3643	9244	1835	251	327	1350	1181	7.90985	9.80999	36.9856	39.1646	8.85992	38.0751	273.673	1316.34	-2.266	7.9e-53	3.31e-50	DOWN	GO:1902679//GO:2001141//GO:0050789//GO:0034641//GO:0031324//GO:0071704//GO:0007275//GO:0009790//GO:0010605//GO:0034645//GO:0008150//GO:0009880//GO:0006357//GO:0043170//GO:0048856//GO:1901360//GO:0051252//GO:0031323//GO:0019219//GO:0010558//GO:0006807//GO:0009058//GO:1901576//GO:1901362//GO:0044271//GO:0097659//GO:0031326//GO:0060255//GO:0048523//GO:2000112//GO:0009987//GO:0051171//GO:0006725//GO:…	negative regulation of RNA biosynthetic process//regulation of RNA biosynthetic process//regulation of biological process//cellular nitrogen compound metabolic process//negative regulation of cellular metabolic process//organic substance metabolic process//multicellular organismal development//embryo development//negative regulation of macromolecule metabolic process//cellular macromolecule biosy…	GO:0043227//GO:0043226//GO:0044464//GO:0043231//GO:0005634//GO:0005623//GO:0043229//GO:0005575//GO:0005622//GO:0044424	membrane-bounded organelle//organelle//cell part//intracellular membrane-bounded organelle//nucleus//cell//intracellular organelle//cellular_component//intracellular//intracellular part	--	--	protein ripply2.2-like	http://www.genome.jp/dbget-bin/www_bget?xtr:100487498	RIPPLY2	ripply transcriptional repressor 2 [Source:HGNC Symbol;Acc:HGNC:21390]
Novel01593	GL173196.1	-	672858	751241	2110	376	432	33	12	10.339	11.3084	0.788877	0.347234	10.8237	0.568056	383.531	22.3316	4.1022	4.35e-52	1.79e-49	UP	GO:0015740//GO:0071702//GO:0019438//GO:0006725//GO:0008152//GO:0006351//GO:0015849//GO:1901564//GO:0006811//GO:0009987//GO:0015711//GO:0042364//GO:1901576//GO:1901362//GO:0009110//GO:0009058//GO:0051234//GO:0044271//GO:0097659//GO:1901360//GO:0043170//GO:0006807//GO:0006270//GO:0033013//GO:0034645//GO:0008150//GO:0071704//GO:0044283//GO:1902578//GO:0051179//GO:1901566//GO:0034641//GO:0006766//GO:…	C4-dicarboxylate transport//organic substance transport//aromatic compound biosynthetic process//cellular aromatic compound metabolic process//metabolic process//transcription, DNA-templated//organic acid transport//organonitrogen compound metabolic process//ion transport//cellular process//organic anion transport//water-soluble vitamin biosynthetic process//organic substance biosynthetic process…	GO:0005575//GO:0044425//GO:0016021//GO:0031224//GO:0016020	cellular_component//membrane part//integral component of membrane//intrinsic component of membrane//membrane	GO:0003824//GO:0003887//GO:0003676//GO:0016787//GO:1901363//GO:0034061//GO:0070011//GO:0016772//GO:0070001//GO:0008233//GO:0004190//GO:0016740//GO:0004175//GO:0097159//GO:0003674//GO:0003677//GO:0016779//GO:0005488	catalytic activity//DNA-directed DNA polymerase activity//nucleic acid binding//hydrolase activity//heterocyclic compound binding//DNA polymerase activity//peptidase activity, acting on L-amino acid peptides//transferase activity, transferring phosphorus-containing groups//aspartic-type peptidase activity//peptidase activity//aspartic-type endopeptidase activity//transferase activity//endopeptida…	uncharacterized LOC101735281	http://www.genome.jp/dbget-bin/www_bget?xtr:101735281	--	PREDICTED: tubulin gamma-2 chain-like [Xenopus (Silurana) tropicalis]
ENSXETG00000017176	GL173175.1	-	150931	161968	3345	117	157	1074	980	2.02265	2.58381	16.1415	17.8283	2.30323	16.9849	129.659	1070.83	-3.0459	6.85e-52	2.75e-49	DOWN	--	--	--	--	GO:1901363//GO:0043169//GO:0003676//GO:0003674//GO:0097159//GO:0043167//GO:0003677//GO:0005488//GO:0046872	heterocyclic compound binding//cation binding//nucleic acid binding//molecular_function//organic cyclic compound binding//ion binding//DNA binding//binding//metal ion binding	sall2, Xsal2, XsalF, XsalF-a, XsalF-b, hsal2, p150(sal2), salF, znf795; spalt-like transcription factor 2	http://www.genome.jp/dbget-bin/www_bget?xtr:100038135	sall2	spalt-like transcription factor 2 [Source:Xenbase;Acc:XB-GENE-494377]
ENSXETG00000003741	GL172675.1	+	891700	1006316	6129	1597	1868	434	319	15.0677	16.7782	3.55988	3.16724	15.9229	3.36356	1644.13	387.769	2.0841	1.29e-50	5.08e-48	UP	--	--	GO:0005575//GO:0044425//GO:0016021//GO:0031224//GO:0016020	cellular_component//membrane part//integral component of membrane//intrinsic component of membrane//membrane	GO:0003674//GO:0005515//GO:0005488	molecular_function//protein binding//binding	dscaml1; Down syndrome cell adhesion molecule like 1; K06768 Down syndrome cell adhesion molecule-like protein 1	http://www.genome.jp/dbget-bin/www_bget?xtr:100491996	dscaml1	Down syndrome cell adhesion molecule like 1 [Source:Xenbase;Acc:XB-GENE-922538]
ENSXETG00000000346	GL172919.1	-	891934	941708	3357	794	939	164	116	13.6773	15.3982	2.45599	2.10274	14.5378	2.27937	822.123	143.878	2.5145	3.66e-48	1.42e-45	UP	GO:0006351//GO:0006355//GO:0065007//GO:0050794//GO:0009059//GO:0019438//GO:0051171//GO:0006725//GO:0008152//GO:0044249//GO:0009987//GO:0010468//GO:0046483//GO:1903506//GO:0018130//GO:2000112//GO:0060255//GO:0009889//GO:0031326//GO:0044271//GO:0097659//GO:0032774//GO:1901576//GO:1901362//GO:0009058//GO:0019222//GO:0007049//GO:0006366//GO:0006807//GO:0010556//GO:0031323//GO:0019219//GO:0010467//GO:…	transcription, DNA-templated//regulation of transcription, DNA-templated//biological regulation//regulation of cellular process//macromolecule biosynthetic process//aromatic compound biosynthetic process//regulation of nitrogen compound metabolic process//cellular aromatic compound metabolic process//metabolic process//cellular biosynthetic process//cellular process//regulation of gene expression…	GO:0043234//GO:0005575//GO:0043229//GO:0005667//GO:0005623//GO:0005634//GO:0044424//GO:0043231//GO:0044464//GO:0032991//GO:0043226//GO:0005622//GO:0043227	protein complex//cellular_component//intracellular organelle//transcription factor complex//cell//nucleus//intracellular part//intracellular membrane-bounded organelle//cell part//macromolecular complex//organelle//intracellular//membrane-bounded organelle	--	--	rbl2; retinoblastoma-like 2 (p130); K16332 retinoblastoma-like protein 2	http://www.genome.jp/dbget-bin/www_bget?xtr:100490373	rbl2	retinoblastoma-like 2 [Source:Xenbase;Acc:XB-GENE-1012835]
ENSXETG00000003029	GL174850.1	-	16569	20778	1527	1538	1498	390	271	58.2436	54.0045	12.8399	10.7997	56.124	11.8198	1445.86	339.316	2.0912	6.83e-48	2.59e-45	UP	--	--	--	--	--	--	E3 ubiquitin-protein ligase RNF169-like	http://www.genome.jp/dbget-bin/www_bget?xtr:100493580	rnf169	ring finger protein 169 [Source:Xenbase;Acc:XB-GENE-6047625]
ENSXETG00000002557	GL174427.1	-	2963	3505	543	18	62	458	349	1.91692	6.28563	42.4034	39.1116	4.10127	40.7575	37.2411	416.426	-3.4831	9.25e-48	3.44e-45	DOWN	--	--	--	--	GO:0005515//GO:0005488//GO:0003674//GO:0046983	protein binding//binding//molecular_function//protein dimerization activity	transcription factor 15-like	http://www.genome.jp/dbget-bin/www_bget?xtr:101733229	tcf15	transcription factor 15 (basic helix-loop-helix) [Source:Xenbase;Acc:XB-GENE-488935]
ENSXETG00000001781	GL173191.1	-	220710	305897	8463	134	480	3394	3098	1.19839	4.0866	26.3883	29.1558	2.6425	27.7721	285.667	3384.6	-3.5666	4.28e-47	1.56e-44	DOWN	GO:0009887//GO:0008150//GO:0051239//GO:0007507//GO:0072359//GO:0009790//GO:0060429//GO:0001885//GO:0003158//GO:0007275//GO:0003179//GO:0048731//GO:0003249//GO:0048729//GO:0003170//GO:0003250//GO:0048568//GO:0002009//GO:0044763//GO:0050789//GO:0050793//GO:0003007//GO:0003159//GO:0048513//GO:0048583//GO:0065007//GO:0071363//GO:0071310//GO:0022610//GO:0009987//GO:0007155//GO:2000027//GO:2000026//GO:…	organ morphogenesis//biological_process//regulation of multicellular organismal process//heart development//circulatory system development//embryo development//epithelium development//endothelial cell development//endothelium development//multicellular organismal development//heart valve morphogenesis//system development//cell proliferation involved in heart valve morphogenesis//tissue morphogene…	GO:0005575//GO:0031012//GO:0005578//GO:0044421//GO:0005576	cellular_component//extracellular matrix//proteinaceous extracellular matrix//extracellular region part//extracellular region	GO:0043169//GO:0003674//GO:0005515//GO:0043167//GO:0005488//GO:0005509//GO:0046872//GO:0005198//GO:0005201	cation binding//molecular_function//protein binding//ion binding//binding//calcium ion binding//metal ion binding//structural molecule activity//extracellular matrix structural constituent	fbn2; fibrillin 2	http://www.genome.jp/dbget-bin/www_bget?xtr:100494368	fbn3	fibrillin 3 [Source:Xenbase;Acc:XB-GENE-1217676]
ENSXETG00000011112	GL172709.1	+	954608	995810	1341	14828	19266	1034	836	824.479	1019.8	49.983	48.9162	922.14	49.4496	16143.8	968.205	4.0595	5.35e-47	1.92e-44	UP	--	--	--	--	GO:0046983//GO:0003674//GO:0005488//GO:0005515	protein dimerization activity//molecular_function//binding//protein binding	novel helix-loop-helix DNA binding domain protein	http://www.genome.jp/dbget-bin/www_bget?xtr:733709	-	novel helix-loop-helix DNA binding domain protein [Source:RefSeq peptide;Acc:NP_001037951]
ENSXETG00000015021	GL172799.1	-	1548796	1715375	94440	143	547	2662	2089	0.087561	0.318851	1.41706	1.34605	0.203206	1.38155	320.738	2455.69	-2.9367	4.66e-46	1.64e-43	DOWN	GO:0006941//GO:0016043//GO:0048747//GO:0032502//GO:0034622//GO:0030154//GO:0070925//GO:0006464//GO:0014866//GO:0007010//GO:0060537//GO:0055007//GO:0006461//GO:0031034//GO:0055008//GO:0060415//GO:0055006//GO:0048646//GO:0055003//GO:0006793//GO:0030241//GO:0055002//GO:0010927//GO:0065003//GO:0009888//GO:1902589//GO:0003012//GO:0044267//GO:0044085//GO:0048468//GO:0044260//GO:0048869//GO:0043412//GO:…	striated muscle contraction//cellular component organization//muscle fiber development//developmental process//cellular macromolecular complex assembly//cell differentiation//organelle assembly//cellular protein modification process//skeletal myofibril assembly//cytoskeleton organization//muscle tissue development//cardiac muscle cell differentiation//protein complex assembly//myosin filament ass…	GO:0005856//GO:0043228//GO:0044424//GO:0044422//GO:0031672//GO:0044444//GO:0016459//GO:0031674//GO:0030018//GO:0030017//GO:0005622//GO:0043232//GO:0044430//GO:0031430//GO:0005737//GO:0036379//GO:0030016//GO:0044446//GO:0015629//GO:0005623//GO:0043292//GO:0043229//GO:0043234//GO:0005859//GO:0005575//GO:0005865//GO:0044449//GO:0043226//GO:0032991//GO:0044464//GO:0016460	cytoskeleton//non-membrane-bounded organelle//intracellular part//organelle part//A band//cytoplasmic part//myosin complex//I band//Z disc//sarcomere//intracellular//intracellular non-membrane-bounded organelle//cytoskeletal part//M band//cytoplasm//myofilament//myofibril//intracellular organelle part//actin cytoskeleton//cell//contractile fiber//intracellular organelle//protein complex//muscle m…	GO:0005198//GO:0016740//GO:0008307//GO:0032403//GO:0051371//GO:0016773//GO:0005488//GO:0016301//GO:0032550//GO:0017076//GO:0051393//GO:0005515//GO:0043167//GO:0001883//GO:0003779//GO:0097159//GO:0004672//GO:0030554//GO:0003674//GO:0008092//GO:0035639//GO:0032549//GO:0032555//GO:0043168//GO:0000166//GO:0044877//GO:0051015//GO:0003824//GO:0097493//GO:0005524//GO:0032553//GO:0004713//GO:1901265//GO:…	structural molecule activity//transferase activity//structural constituent of muscle//protein complex binding//muscle alpha-actinin binding//phosphotransferase activity, alcohol group as acceptor//binding//kinase activity//purine ribonucleoside binding//purine nucleotide binding//alpha-actinin binding//protein binding//ion binding//purine nucleoside binding//actin binding//organic cyclic compound…	hmcn1; hemicentin-1; K17341 hemicentin	http://www.genome.jp/dbget-bin/www_bget?xtr:100135378	TTN	titin [Source:HGNC Symbol;Acc:HGNC:12403]
ENSXETG00000015050	GL172717.1	+	1278652	1289541	2747	590	633	100	62	12.4201	12.6853	1.83011	1.37345	12.5527	1.60178	581.313	82.6343	2.8145	3.76e-45	1.3e-42	UP	--	--	GO:0005886//GO:0016020//GO:0044464//GO:0005923//GO:0005623//GO:0031224//GO:0070160//GO:0005575//GO:0044425//GO:0016021//GO:0005911//GO:0043296//GO:0030054//GO:0071944	plasma membrane//membrane//cell part//bicellular tight junction//cell//intrinsic component of membrane//occluding junction//cellular_component//membrane part//integral component of membrane//cell-cell junction//apical junction complex//cell junction//cell periphery	GO:0003674//GO:0005198	molecular_function//structural molecule activity	cldn1, claudin-1, cld1, ilvasc, semp1; claudin 1; K06087 claudin	http://www.genome.jp/dbget-bin/www_bget?xtr:548421	cldn1	claudin 1 [Source:Xenbase;Acc:XB-GENE-951609]
Novel00286	GL172672.1	+	2966124	2997303	5789	256	266	8	7	5.31742	5.2598	0.144463	0.153006	5.28861	0.148734	248.274	7.8014	4.9921	2.85e-44	9.68e-42	UP	--	--	--	--	--	--	--	--	--	--
ENSXETG00000015923	GL172663.1	+	3503166	3513604	1365	182	433	1749	1360	7.71026	17.4627	64.4157	60.6298	12.5865	62.5228	287.952	1606.14	-2.4797	4.49e-43	1.5e-40	DOWN	GO:0006508//GO:0044238//GO:0043170//GO:0008152//GO:0071704//GO:0008150//GO:0019538	proteolysis//primary metabolic process//macromolecule metabolic process//metabolic process//organic substance metabolic process//biological_process//protein metabolic process	--	--	GO:0004175//GO:0046914//GO:0008233//GO:0046872//GO:0008270//GO:0008237//GO:0005488//GO:0043167//GO:0003674//GO:0004222//GO:0003824//GO:0043169//GO:0070011//GO:0016787	endopeptidase activity//transition metal ion binding//peptidase activity//metal ion binding//zinc ion binding//metallopeptidase activity//binding//ion binding//molecular_function//metalloendopeptidase activity//catalytic activity//cation binding//peptidase activity, acting on L-amino acid peptides//hydrolase activity	astacin-like metalloendopeptidase-like	http://www.genome.jp/dbget-bin/www_bget?xtr:100489456	-	high choriolytic enzyme 2 [Source:Xenbase;Acc:XB-GENE-5949053]
ENSXETG00000023649	GL173028.1	+	684774	695405	3871	513	522	1827	1551	7.66346	7.42342	23.7274	24.382	7.54344	24.0547	492.475	1753.85	-1.8324	2.26e-42	7.44e-40	DOWN	GO:1901293//GO:0009987//GO:0008152//GO:0006725//GO:0019438//GO:1901360//GO:0006807//GO:0009117//GO:1901362//GO:1901576//GO:0009058//GO:0044271//GO:0006753//GO:0071704//GO:0090407//GO:0008150//GO:0044711//GO:0044763//GO:0044710//GO:0034641//GO:0018130//GO:0046483//GO:0055086//GO:0009165//GO:0044249//GO:0006793//GO:0044281//GO:0044237//GO:0044699//GO:0006796//GO:0006139//GO:0034654//GO:0019637//GO:…	nucleoside phosphate biosynthetic process//cellular process//metabolic process//cellular aromatic compound metabolic process//aromatic compound biosynthetic process//organic cyclic compound metabolic process//nitrogen compound metabolic process//nucleotide metabolic process//organic cyclic compound biosynthetic process//organic substance biosynthetic process//biosynthetic process//cellular nitrog…	--	--	GO:0000166//GO:0003824//GO:0032553//GO:0005524//GO:0032555//GO:0019206//GO:0032549//GO:0043168//GO:0016772//GO:1901363//GO:0036094//GO:0001882//GO:1901265//GO:0097367//GO:0032559//GO:0016740//GO:0001883//GO:0019205//GO:0003674//GO:0030554//GO:0097159//GO:0035639//GO:0016301//GO:0005488//GO:0017076//GO:0032550//GO:0043167	nucleotide binding//catalytic activity//ribonucleotide binding//ATP binding//purine ribonucleotide binding//nucleoside kinase activity//ribonucleoside binding//anion binding//transferase activity, transferring phosphorus-containing groups//heterocyclic compound binding//small molecule binding//nucleoside binding//nucleoside phosphate binding//carbohydrate derivative binding//adenyl ribonucleotide…	dck.1, dck; deoxycytidine kinase, gene 1 (EC:2.7.1.74); K00893 deoxycitidine kinase [EC:2.7.1.74]	http://www.genome.jp/dbget-bin/www_bget?xtr:594934	dck.1	deoxycytidine kinase, gene 1 [Source:Xenbase;Acc:XB-GENE-956567]
ENSXETG00000019612	GL174877.1	-	5488	20051	2409	307	332	1335	1004	7.3694	7.58679	27.8599	25.3616	7.4781	26.6107	303.679	1206.07	-1.9897	6.06e-42	1.96e-39	DOWN	GO:0008152//GO:0008150	metabolic process//biological_process	GO:0005575//GO:0044425//GO:0016021//GO:0031224//GO:0016020	cellular_component//membrane part//integral component of membrane//intrinsic component of membrane//membrane	GO:0003824//GO:0016787//GO:0003674	catalytic activity//hydrolase activity//molecular_function	entpd2; ectonucleoside triphosphate diphosphohydrolase 2 (EC:3.6.1.-); K01509 adenosinetriphosphatase [EC:3.6.1.3]	http://www.genome.jp/dbget-bin/www_bget?xtr:407961	entpd2	ectonucleoside triphosphate diphosphohydrolase 2 [Source:Xenbase;Acc:XB-GENE-5810181]
ENSXETG00000016835	GL172881.1	+	359441	410463	3549	57	139	617	480	1.19685	2.77848	11.2631	10.6061	1.98767	10.9346	91.732	566.737	-2.6272	4.54e-41	1.44e-38	DOWN	GO:0044699//GO:0044765//GO:0006812//GO:0006810//GO:0008150//GO:1902578//GO:0051179//GO:0008152//GO:0006811//GO:0051234	single-organism process//single-organism transport//cation transport//transport//biological_process//single-organism localization//localization//metabolic process//ion transport//establishment of localization	GO:0016020//GO:0005575//GO:0016021//GO:0044425//GO:0031224	membrane//cellular_component//integral component of membrane//membrane part//intrinsic component of membrane	GO:0035639//GO:0017111//GO:0001883//GO:0003674//GO:0097159//GO:0030554//GO:0043167//GO:0005488//GO:0032550//GO:0017076//GO:0046872//GO:0016787//GO:1901363//GO:0036094//GO:0016818//GO:0016462//GO:0032559//GO:0097367//GO:0001882//GO:1901265//GO:0016887//GO:0043169//GO:0003824//GO:0032553//GO:0016817//GO:0005524//GO:0000166//GO:0043168//GO:0032555//GO:0032549	purine ribonucleoside triphosphate binding//nucleoside-triphosphatase activity//purine nucleoside binding//molecular_function//organic cyclic compound binding//adenyl nucleotide binding//ion binding//binding//purine ribonucleoside binding//purine nucleotide binding//metal ion binding//hydrolase activity//heterocyclic compound binding//small molecule binding//hydrolase activity, acting on acid anh…	atp13a5; ATPase type 13A5	http://www.genome.jp/dbget-bin/www_bget?xtr:100485018	atp13a5	ATPase type 13A5 [Source:Xenbase;Acc:XB-GENE-12441880]
ENSXETG00000018009	GL173328.1	+	157657	168963	912	401	539	1681	1373	27.1212	34.704	98.8408	97.7202	30.9126	98.2805	444.8	1582.14	-1.8307	1.53e-40	4.79e-38	DOWN	--	--	--	--	GO:0003674//GO:0005488//GO:0005515	molecular_function//binding//protein binding	fstl1, frp, fsl1; follistatin-like 1	http://www.genome.jp/dbget-bin/www_bget?xtr:734081	fstl1	follistatin-like 1 [Source:Xenbase;Acc:XB-GENE-853867]
ENSXETG00000021547	GL172760.1	-	693963	718186	4878	344	321	24	24	4.21898	3.74783	0.255897	0.309749	3.98341	0.282823	316.969	25.1552	3.6554	1.76e-40	5.41e-38	UP	GO:0006351//GO:0006355//GO:0065007//GO:0019438//GO:0051171//GO:0008152//GO:0006725//GO:0070646//GO:0051246//GO:0030163//GO:0009987//GO:0030162//GO:2000112//GO:0060255//GO:0031326//GO:0097659//GO:0044271//GO:1901362//GO:1901576//GO:0009058//GO:0006807//GO:0031323//GO:0019219//GO:0051252//GO:0009056//GO:1901360//GO:1903362//GO:0043170//GO:0008150//GO:0044248//GO:1901575//GO:0019538//GO:0034645//GO:…	transcription, DNA-templated//regulation of transcription, DNA-templated//biological regulation//aromatic compound biosynthetic process//regulation of nitrogen compound metabolic process//metabolic process//cellular aromatic compound metabolic process//protein modification by small protein removal//regulation of protein metabolic process//protein catabolic process//cellular process//regulation of…	GO:0005575//GO:0043229//GO:0005623//GO:0005634//GO:0005737//GO:0043231//GO:0044464//GO:0043226//GO:0043227//GO:0044424//GO:0005622	cellular_component//intracellular organelle//cell//nucleus//cytoplasm//intracellular membrane-bounded organelle//cell part//organelle//membrane-bounded organelle//intracellular part//intracellular	GO:0003824//GO:0008234//GO:0016787//GO:0070011//GO:0004843//GO:0008233//GO:0004197//GO:0004175//GO:0036459//GO:0003674//GO:0019783	catalytic activity//cysteine-type peptidase activity//hydrolase activity//peptidase activity, acting on L-amino acid peptides//ubiquitin-specific protease activity//peptidase activity//cysteine-type endopeptidase activity//endopeptidase activity//ubiquitinyl hydrolase activity//molecular_function//ubiquitin-like protein-specific protease activity	usp2, ubp41, usp9; ubiquitin specific peptidase 2 (EC:3.1.2.15); K11833 ubiquitin carboxyl-terminal hydrolase 2/21 [EC:3.4.19.12]	http://www.genome.jp/dbget-bin/www_bget?xtr:100216064	usp2	ubiquitin specific peptidase 2 [Source:Xenbase;Acc:XB-GENE-962796]
ENSXETG00000027672	GL173355.1	+	178160	181858	2292	6387	5703	426	268	161.144	136.976	9.34394	7.11541	149.06	8.22967	5767.7	354.287	4.025	2.54e-40	7.7e-38	UP	GO:0044237//GO:0090304//GO:0034654//GO:0044260//GO:0006139//GO:0044238//GO:0080090//GO:0044249//GO:0010468//GO:0046483//GO:1903506//GO:0018130//GO:0050794//GO:0009059//GO:0010556//GO:0010467//GO:0016070//GO:0009889//GO:0032774//GO:0019222//GO:0071704//GO:0008150//GO:0034645//GO:0050789//GO:2001141//GO:0034641//GO:0009987//GO:2000112//GO:0006351//GO:0006355//GO:0065007//GO:0019438//GO:0051171//GO:…	cellular metabolic process//nucleic acid metabolic process//nucleobase-containing compound biosynthetic process//cellular macromolecule metabolic process//nucleobase-containing compound metabolic process//primary metabolic process//regulation of primary metabolic process//cellular biosynthetic process//regulation of gene expression//heterocycle metabolic process//regulation of nucleic acid-templa…	GO:0005622//GO:0044424//GO:0043226//GO:0043231//GO:0044464//GO:0043227//GO:0043229//GO:0005575//GO:0005623//GO:0005634	intracellular//intracellular part//organelle//intracellular membrane-bounded organelle//cell part//membrane-bounded organelle//intracellular organelle//cellular_component//cell//nucleus	GO:0097159//GO:0003674//GO:0005488//GO:0003677//GO:0043565//GO:1901363//GO:0003676	organic cyclic compound binding//molecular_function//binding//DNA binding//sequence-specific DNA binding//heterocyclic compound binding//nucleic acid binding	mixer, tMixer; mix-like endodermal regulator	http://www.genome.jp/dbget-bin/www_bget?xtr:100038097	mixer	mix-like endodermal regulator [Source:Xenbase;Acc:XB-GENE-487318]
ENSXETG00000007690	GL173306.1	-	165639	191955	771	773	860	159	154	57.977	61.4046	10.3676	12.1548	59.6908	11.2612	775.629	163.735	2.244	4.9e-40	1.47e-37	UP	--	--	GO:0031224//GO:0044425//GO:0016021//GO:0005575//GO:0016020	intrinsic component of membrane//membrane part//integral component of membrane//cellular_component//membrane	--	--	reep3; receptor accessory protein 3; K17338 receptor expression-enhancing protein 1/2/3/4	http://www.genome.jp/dbget-bin/www_bget?xtr:100487120	reep3	receptor accessory protein 3 [Source:Xenbase;Acc:XB-GENE-958749]
ENSXETG00000021286	GL173271.1	-	130489	142943	2699	293	351	22	24	6.27762	7.15914	0.409784	0.541113	6.71838	0.475448	305.431	24.2262	3.6562	1.48e-39	4.36e-37	UP	GO:0050896//GO:0007368//GO:1902882//GO:0044707//GO:0009799//GO:0006950//GO:0080134//GO:0044699//GO:0044767//GO:1901031//GO:0007389//GO:0032501//GO:0032502//GO:0042221//GO:0009855//GO:0050789//GO:0000302//GO:0008150//GO:0007275//GO:1901700//GO:0065007//GO:0048583//GO:0006979	response to stimulus//determination of left/right symmetry//regulation of response to oxidative stress//single-multicellular organism process//specification of symmetry//response to stress//regulation of response to stress//single-organism process//single-organism developmental process//regulation of response to reactive oxygen species//pattern specification process//multicellular organismal proc…	GO:0005622//GO:0044424//GO:0043227//GO:0043231//GO:0044464//GO:0043226//GO:0005623//GO:0005634//GO:0005575//GO:0043229	intracellular//intracellular part//membrane-bounded organelle//intracellular membrane-bounded organelle//cell part//organelle//cell//nucleus//cellular_component//intracellular organelle	--	--	sesn1, XPA26, pa26, sest1; sestrin 1; K10141 sestrin	http://www.genome.jp/dbget-bin/www_bget?xtr:100170187	sesn1	sestrin 1 [Source:Xenbase;Acc:XB-GENE-491636]
ENSXETG00000005465	GL172714.1	+	1894937	1900807	1495	687	607	29	17	26.5733	22.3514	0.975195	0.691971	24.4624	0.833583	617.45	23.3919	4.7222	1.68e-39	4.87e-37	UP	--	--	--	--	GO:0003674//GO:0005515//GO:0005488	molecular_function//protein binding//binding	cdkn2b, cdk4l, ink4b, mts2, p15, p15ink4b, tp15; cyclin-dependent kinase inhibitor 2B (p15, inhibits CDK4); K04685 cyclin-dependent kinase inhibitor 2B	http://www.genome.jp/dbget-bin/www_bget?xtr:448767	cdkn2b	cyclin-dependent kinase inhibitor 2B (p15, inhibits CDK4) [Source:Xenbase;Acc:XB-GENE-478746]
Novel01343	GL173035.1	-	650086	651182	692	12	16	255	223	1.06105	1.34679	19.6019	20.7495	1.20392	20.1757	13.2515	248.597	-4.2296	3e-39	8.58e-37	DOWN	--	--	--	--	--	--	--	--	--	--
Novel00149	GL172653.1	-	2243009	2248127	2717	1689	1580	292	205	35.9477	32.0129	5.40291	4.59139	33.9803	4.99715	1558.07	255.276	2.6096	6.77e-39	1.91e-36	UP	--	--	--	--	--	--	uncharacterized LOC100494211	http://www.genome.jp/dbget-bin/www_bget?xtr:100494211	--	PREDICTED: uncharacterized protein LOC100494211 [Xenopus (Silurana) tropicalis]
ENSXETG00000019579	GL172891.1	+	1460026	1468283	1524	47	137	719	520	1.78338	4.94872	23.718	20.7634	3.36605	22.2407	85.8678	637.459	-2.8921	1.13e-38	3.15e-36	DOWN	--	--	GO:0005575//GO:0016021//GO:0044425//GO:0031224//GO:0016020	cellular_component//integral component of membrane//membrane part//intrinsic component of membrane//membrane	--	--	pmp22, cmt1a, cmt1e, dss, gas-3, hmsnia, hnpp, sp110; peripheral myelin protein 22	http://www.genome.jp/dbget-bin/www_bget?xtr:594946	pmp22	peripheral myelin protein 22 [Source:Xenbase;Acc:XB-GENE-1004858]
ENSXETG00000016467	GL172858.1	-	1308105	1372615	5940	1375	1672	446	350	18.7706	21.7289	5.29314	5.02796	20.2497	5.16055	1444.68	411.436	1.812	1.68e-38	4.61e-36	UP	GO:0034454//GO:0006996//GO:0009987//GO:0044763//GO:0000226//GO:0008150//GO:0007017//GO:0016043//GO:0072393//GO:0007010//GO:1902589//GO:0034453//GO:0044699//GO:0071840	microtubule anchoring at centrosome//organelle organization//cellular process//single-organism cellular process//microtubule cytoskeleton organization//biological_process//microtubule-based process//cellular component organization//microtubule anchoring at microtubule organizing center//cytoskeleton organization//single-organism organelle organization//microtubule anchoring//single-organism proce…	GO:0044446//GO:0005623//GO:0043229//GO:0005575//GO:0043226//GO:0044464//GO:0015630//GO:0005856//GO:0043228//GO:0005813//GO:0044424//GO:0005815//GO:0044422//GO:0005622//GO:0043232//GO:0044430	intracellular organelle part//cell//intracellular organelle//cellular_component//organelle//cell part//microtubule cytoskeleton//cytoskeleton//non-membrane-bounded organelle//centrosome//intracellular part//microtubule organizing center//organelle part//intracellular//intracellular non-membrane-bounded organelle//cytoskeletal part	GO:0043169//GO:0046872//GO:0005488//GO:0005509//GO:0043167//GO:0003674	cation binding//metal ion binding//binding//calcium ion binding//ion binding//molecular_function	nin, ninein; ninein (GSK3B interacting protein); K16476 ninein	http://www.genome.jp/dbget-bin/www_bget?xtr:779600	nin	ninein (GSK3B interacting protein) [Source:Xenbase;Acc:XB-GENE-954251]
Novel00475	GL172709.1	+	72728	74489	951	40	48	401	306	2.49523	2.85048	21.747	20.0873	2.67286	20.9172	41.7345	364.854	-3.128	2.49e-38	6.74e-36	DOWN	GO:0009059//GO:0050794//GO:0010468//GO:1903506//GO:0018130//GO:0046483//GO:0044249//GO:0019222//GO:0009889//GO:0032774//GO:0016070//GO:0010467//GO:0010556//GO:0090304//GO:0044237//GO:0080090//GO:0044238//GO:0044260//GO:0006139//GO:0034654//GO:0019438//GO:0008152//GO:0006725//GO:0051171//GO:0006355//GO:0006351//GO:0065007//GO:2000112//GO:0009987//GO:1901362//GO:1901576//GO:0009058//GO:0060255//GO:…	macromolecule biosynthetic process//regulation of cellular process//regulation of gene expression//regulation of nucleic acid-templated transcription//heterocycle biosynthetic process//heterocycle metabolic process//cellular biosynthetic process//regulation of metabolic process//regulation of biosynthetic process//RNA biosynthetic process//RNA metabolic process//gene expression//regulation of mac…	--	--	GO:0097159//GO:0003674//GO:0003677//GO:0005515//GO:0005488//GO:0046983//GO:0003676//GO:1901363	organic cyclic compound binding//molecular_function//DNA binding//protein binding//binding//protein dimerization activity//nucleic acid binding//heterocyclic compound binding	hes3; hairy and enhancer of split 3 (Drosophila); K09088 hairy and enhancer of split 3	http://www.genome.jp/dbget-bin/www_bget?xtr:100494165	--	PREDICTED: transcription factor HES-3 isoform X1 [Xenopus (Silurana) tropicalis]
Novel00801	GL172808.1	+	402520	424425	5536	280	286	24	10	3.22477	3.13569	0.240301	0.121196	3.18023	0.180749	269.294	16.984	3.9869	3.53e-38	9.41e-36	UP	--	--	--	--	--	--	uncharacterized LOC100495766	http://www.genome.jp/dbget-bin/www_bget?xtr:100495766	--	PREDICTED: uncharacterized protein K02A2.6-like [Strongylocentrotus purpuratus]
ENSXETG00000031207	GL172644.1	-	5624597	5639090	2061	1591	1514	383	293	48.169	43.6364	10.0809	9.335	45.9027	9.70796	1479.4	348.906	2.0841	3.79e-38	9.97e-36	UP	GO:0007017//GO:0016043//GO:0007010//GO:1902589//GO:0010457//GO:0044699//GO:0071840//GO:0006996//GO:0009987//GO:0051297//GO:0044763//GO:0000226//GO:0031023//GO:0008150	microtubule-based process//cellular component organization//cytoskeleton organization//single-organism organelle organization//centriole-centriole cohesion//single-organism process//cellular component organization or biogenesis//organelle organization//cellular process//centrosome organization//single-organism cellular process//microtubule cytoskeleton organization//microtubule organizing center …	GO:0005856//GO:0043228//GO:0005813//GO:0044424//GO:0005815//GO:0044422//GO:0005622//GO:0043232//GO:0044430//GO:0044446//GO:0005623//GO:0043229//GO:0005575//GO:0043226//GO:0044464//GO:0015630	cytoskeleton//non-membrane-bounded organelle//centrosome//intracellular part//microtubule organizing center//organelle part//intracellular//intracellular non-membrane-bounded organelle//cytoskeletal part//intracellular organelle part//cell//intracellular organelle//cellular_component//organelle//cell part//microtubule cytoskeleton	--	--	uncharacterized protein MGC145706; K16764 centrosomal protein CEP68	http://www.genome.jp/dbget-bin/www_bget?xtr:779751	cep68	centrosomal protein of 68 kDa [Source:RefSeq peptide;Acc:NP_001072298]
Novel00236	GL172666.1	+	1618335	1637023	3356	484	477	82	46	8.38977	7.87135	1.23573	0.839096	8.13056	1.03741	457.556	64.9352	2.8169	3.89e-38	1.01e-35	UP	--	--	--	--	--	--	sh2d6; SH2 domain containing 6	http://www.genome.jp/dbget-bin/www_bget?xtr:101734837	--	PREDICTED: SH2 domain-containing protein 6 isoform X1 [Xenopus (Silurana) tropicalis]
ENSXETG00000032663	GL172778.1	-	2112781	2116273	1053	242	257	13	10	13.8969	14.0495	0.649006	0.604297	13.9732	0.626651	237.232	11.8748	4.3203	1.19e-37	3.05e-35	UP	--	--	GO:0031224//GO:0005575//GO:0016021//GO:0044425//GO:0016020	intrinsic component of membrane//cellular_component//integral component of membrane//membrane part//membrane	GO:0005515//GO:0005488//GO:0003674	protein binding//binding//molecular_function	tapasin-related protein-like	http://www.genome.jp/dbget-bin/www_bget?xtr:100495163	--	--
ENSXETG00000021122	GL172890.1	-	373212	386235	1259	1022	961	186	106	47.3931	42.4242	7.49862	5.17272	44.9087	6.33567	945.042	148.26	2.6722	1.24e-37	3.13e-35	UP	GO:0055086//GO:0046483//GO:0006793//GO:0044281//GO:0044237//GO:0006796//GO:0044699//GO:0016311//GO:0006139//GO:0019637//GO:0044238//GO:0009987//GO:0006725//GO:0008152//GO:0006807//GO:0009117//GO:1901360//GO:0006753//GO:0071704//GO:0008150//GO:0044763//GO:0044710//GO:0034641	nucleobase-containing small molecule metabolic process//heterocycle metabolic process//phosphorus metabolic process//small molecule metabolic process//cellular metabolic process//phosphate-containing compound metabolic process//single-organism process//dephosphorylation//nucleobase-containing compound metabolic process//organophosphate metabolic process//primary metabolic process//cellular proces…	GO:0044424//GO:0005622//GO:0005575//GO:0005737//GO:0005623//GO:0044464	intracellular part//intracellular//cellular_component//cytoplasm//cell//cell part	GO:0046872//GO:0016788//GO:0003674//GO:0000287//GO:0097159//GO:0008253//GO:0008252//GO:0042578//GO:0005488//GO:0043167//GO:0000166//GO:0003824//GO:1901363//GO:0036094//GO:0016787//GO:0016791//GO:0043169//GO:1901265	metal ion binding//hydrolase activity, acting on ester bonds//molecular_function//magnesium ion binding//organic cyclic compound binding//5'-nucleotidase activity//nucleotidase activity//phosphoric ester hydrolase activity//binding//ion binding//nucleotide binding//catalytic activity//heterocyclic compound binding//small molecule binding//hydrolase activity//phosphatase activity//cation binding//…	nt5c3a, nt5c3; 5'-nucleotidase, cytosolic IIIA (EC:3.1.3.5); K01081 5'-nucleotidase [EC:3.1.3.5]	http://www.genome.jp/dbget-bin/www_bget?xtr:100145170	nt5c3a	5'-nucleotidase, cytosolic IIIA [Source:Xenbase;Acc:XB-GENE-1004833]
ENSXETG00000012911	GL172673.1	-	2544602	2550891	1329	391	961	5557	5134	17.0131	39.8066	210.208	235.077	28.4098	222.643	632.68	5577.59	-3.1401	8.47e-37	2.11e-34	DOWN	--	--	--	--	GO:0035639//GO:0003674//GO:0030554//GO:0097159//GO:0001883//GO:0043167//GO:0017076//GO:0032550//GO:0005488//GO:0032553//GO:0005524//GO:0000166//GO:0043168//GO:0032555//GO:0032549//GO:1901363//GO:0036094//GO:0097367//GO:0032559//GO:0001882//GO:1901265	purine ribonucleoside triphosphate binding//molecular_function//adenyl nucleotide binding//organic cyclic compound binding//purine nucleoside binding//ion binding//purine nucleotide binding//purine ribonucleoside binding//binding//ribonucleotide binding//ATP binding//nucleotide binding//anion binding//purine ribonucleotide binding//ribonucleoside binding//heterocyclic compound binding//small mole…	actc1, actc, cmd1r; actin, alpha, cardiac muscle 1; K12314 actin, alpha cardiac muscle	http://www.genome.jp/dbget-bin/www_bget?xtr:394698	actc1	actin, alpha, cardiac muscle 1 [Source:Xenbase;Acc:XB-GENE-480347]
ENSXETG00000015580	GL173134.1	+	572360	595152	1679	449	463	1664	1502	15.4642	15.1805	49.8239	54.4376	15.3223	52.1307	433.833	1649.54	-1.9269	1.04e-36	2.57e-34	DOWN	GO:0044699//GO:0071840//GO:0040008//GO:0040007//GO:0044238//GO:0016049//GO:0050794//GO:0016043//GO:0006508//GO:0071704//GO:0019538//GO:0008150//GO:0050789//GO:0044763//GO:0009987//GO:0008152//GO:0065007//GO:0051128//GO:0043170//GO:0001558	single-organism process//cellular component organization or biogenesis//regulation of growth//growth//primary metabolic process//cell growth//regulation of cellular process//cellular component organization//proteolysis//organic substance metabolic process//protein metabolic process//biological_process//regulation of biological process//single-organism cellular process//cellular process//metabolic…	GO:0005576//GO:0005575	extracellular region//cellular_component	GO:0003674//GO:0005488//GO:0017171//GO:0005515//GO:0008233//GO:0004252//GO:0004175//GO:0070011//GO:0016787//GO:0019838//GO:0005520//GO:0003824//GO:0008236	molecular_function//binding//serine hydrolase activity//protein binding//peptidase activity//serine-type endopeptidase activity//endopeptidase activity//peptidase activity, acting on L-amino acid peptides//hydrolase activity//growth factor binding//insulin-like growth factor binding//catalytic activity//serine-type peptidase activity	htra1, Xhtra1, htra, l56, prss11; HtrA serine peptidase 1 (EC:3.4.21.-); K08784 HtrA serine peptidase 1 [EC:3.4.21.-]	http://www.genome.jp/dbget-bin/www_bget?xtr:780187	htra1	HtrA serine peptidase 1 [Source:Xenbase;Acc:XB-GENE-487699]
ENSXETG00000017313	GL172663.1	-	1845767	1878837	3193	13	39	318	232	0.235585	0.672814	5.00997	4.42426	0.454199	4.71712	24.2562	283.112	-3.5449	2.73e-36	6.65e-34	DOWN	--	--	--	--	GO:0000166//GO:0032553//GO:0032555//GO:0032561//GO:0032549//GO:0043168//GO:1901363//GO:0036094//GO:0001882//GO:1901265//GO:0005525//GO:0097367//GO:0003674//GO:0097159//GO:0001883//GO:0035639//GO:0017076//GO:0032550//GO:0019001//GO:0005488//GO:0043167	nucleotide binding//ribonucleotide binding//purine ribonucleotide binding//guanyl ribonucleotide binding//ribonucleoside binding//anion binding//heterocyclic compound binding//small molecule binding//nucleoside binding//nucleoside phosphate binding//GTP binding//carbohydrate derivative binding//molecular_function//organic cyclic compound binding//purine nucleoside binding//purine ribonucleoside t…	srl; sarcalumenin	http://www.genome.jp/dbget-bin/www_bget?xtr:493203	srl	sarcalumenin [Source:Xenbase;Acc:XB-GENE-981745]
ENSXETG00000003735	GL172907.1	+	751136	756371	2940	393	626	1696	1356	7.72993	11.7215	29.001	28.0668	9.72573	28.5339	480.594	1579.19	-1.7163	2.8e-36	6.66e-34	DOWN	GO:0007156//GO:0008150//GO:0098742//GO:0022610//GO:0007155//GO:0098609	homophilic cell adhesion via plasma membrane adhesion molecules//biological_process//cell-cell adhesion via plasma-membrane adhesion molecules//biological adhesion//cell adhesion//cell-cell adhesion	GO:0071944//GO:0044464//GO:0005886//GO:0016020//GO:0005575//GO:0044425//GO:0016021//GO:0031224//GO:0005623	cell periphery//cell part//plasma membrane//membrane//cellular_component//membrane part//integral component of membrane//intrinsic component of membrane//cell	GO:0003674//GO:0043167//GO:0005488//GO:0005509//GO:0046872//GO:0043169	molecular_function//ion binding//binding//calcium ion binding//metal ion binding//cation binding	protocadherin-8-like; K16499 protocadherin delta 2	http://www.genome.jp/dbget-bin/www_bget?xtr:100498368	pcdh8l	protocadherin-8-like [Source:Xenbase;Acc:XB-GENE-11536541]
Novel02397	GL174259.1	+	6076	14938	3295	588	763	68	29	10.6959	13.2127	1.07536	0.555121	11.9543	0.815239	639.725	48.5104	3.7211	2.8e-36	6.66e-34	UP	GO:0008150//GO:0044763//GO:0009987//GO:0007049//GO:0044699	biological_process//single-organism cellular process//cellular process//cell cycle//single-organism process	GO:0032991//GO:0043226//GO:0044464//GO:0043231//GO:0005829//GO:0043227//GO:0016020//GO:0016021//GO:0044425//GO:0043229//GO:0017053//GO:0005575//GO:0043234//GO:0005737//GO:0016023//GO:0031224//GO:0005623//GO:0005622//GO:0031083//GO:0031982//GO:0031410//GO:0031082//GO:0031988//GO:0012505//GO:0044444//GO:0044424//GO:0030133//GO:0044445	macromolecular complex//organelle//cell part//intracellular membrane-bounded organelle//cytosol//membrane-bounded organelle//membrane//integral component of membrane//membrane part//intracellular organelle//transcriptional repressor complex//cellular_component//protein complex//cytoplasm//cytoplasmic membrane-bounded vesicle//intrinsic component of membrane//cell//intracellular//BLOC-1 complex//v…	GO:0070011//GO:0016787//GO:0070001//GO:0003824//GO:0003674//GO:0004190//GO:0008233//GO:0004175	peptidase activity, acting on L-amino acid peptides//hydrolase activity//aspartic-type peptidase activity//catalytic activity//molecular_function//aspartic-type endopeptidase activity//peptidase activity//endopeptidase activity	X-linked retinitis pigmentosa GTPase regulator-interacting protein 1-like	http://www.genome.jp/dbget-bin/www_bget?xtr:101732743	--	PREDICTED: uncharacterized protein LOC101732743 [Xenopus (Silurana) tropicalis]
ENSXETG00000014244	GL172651.1	-	686650	723311	5784	257	247	18	9	2.56942	2.35085	0.156451	0.0946878	2.46014	0.12557	240.088	13.6135	4.1405	3.56e-36	8.37e-34	UP	GO:0051234//GO:0006869//GO:0048856//GO:0008152//GO:0071702//GO:0033700//GO:0015918//GO:0006811//GO:0009987//GO:0015711//GO:1902578//GO:0048729//GO:0051179//GO:0033036//GO:0044763//GO:0002009//GO:0030301//GO:0008150//GO:0060429//GO:0032502//GO:0015914//GO:0055085//GO:0009888//GO:0033344//GO:0015850//GO:0006810//GO:0006820//GO:0010876//GO:0008544//GO:0015748//GO:0044767//GO:0044699//GO:0009653//GO:…	establishment of localization//lipid transport//anatomical structure development//metabolic process//organic substance transport//phospholipid efflux//sterol transport//ion transport//cellular process//organic anion transport//single-organism localization//tissue morphogenesis//localization//macromolecule localization//single-organism cellular process//morphogenesis of an epithelium//cholesterol …	GO:0031224//GO:0005623//GO:0005575//GO:0016021//GO:0044425//GO:0043229//GO:0005886//GO:0043227//GO:0016020//GO:0044464//GO:0043231//GO:0043226//GO:0044424//GO:0071944//GO:0031226//GO:0044459//GO:0005887//GO:0005622	intrinsic component of membrane//cell//cellular_component//integral component of membrane//membrane part//intracellular organelle//plasma membrane//membrane-bounded organelle//membrane//cell part//intracellular membrane-bounded organelle//organelle//intracellular part//cell periphery//intrinsic component of plasma membrane//plasma membrane part//integral component of plasma membrane//intracellular	GO:0043168//GO:0016820//GO:0042623//GO:0032555//GO:0032549//GO:0003824//GO:0032553//GO:0005524//GO:0016817//GO:0043492//GO:0000166//GO:0097367//GO:0032559//GO:0001882//GO:1901265//GO:0016887//GO:0015248//GO:0016787//GO:1901363//GO:0036094//GO:0016462//GO:0016818//GO:0005319//GO:0015399//GO:0005215//GO:0022804//GO:0005548//GO:0042626//GO:0017127//GO:0043167//GO:0015405//GO:0005488//GO:0022857//GO:…	anion binding//hydrolase activity, acting on acid anhydrides, catalyzing transmembrane movement of substances//ATPase activity, coupled//purine ribonucleotide binding//ribonucleoside binding//catalytic activity//ribonucleotide binding//ATP binding//hydrolase activity, acting on acid anhydrides//ATPase activity, coupled to movement of substances//nucleotide binding//carbohydrate derivative binding…	uncharacterized LOC101731410	http://www.genome.jp/dbget-bin/www_bget?xtr:101731410	ABCA12	ATP binding cassette subfamily A member 12 [Source:HGNC Symbol;Acc:HGNC:14637]
ENSXETG00000011866	GL173169.1	+	393363	393926	564	804	840	181	170	82.4342	81.9893	16.1337	18.3421	82.2117	17.2379	781.836	183.292	2.0927	4.03e-36	9.36e-34	UP	--	--	GO:0005622//GO:0043232//GO:0044422//GO:0044427//GO:0043228//GO:0044424//GO:0000786//GO:0005694//GO:0043226//GO:0032991//GO:0044464//GO:0043231//GO:0000785//GO:0032993//GO:0043227//GO:0043229//GO:0005575//GO:0043234//GO:0044815//GO:0005623//GO:0044446//GO:0005634	intracellular//intracellular non-membrane-bounded organelle//organelle part//chromosomal part//non-membrane-bounded organelle//intracellular part//nucleosome//chromosome//organelle//macromolecular complex//cell part//intracellular membrane-bounded organelle//chromatin//protein-DNA complex//membrane-bounded organelle//intracellular organelle//cellular_component//protein complex//DNA packaging comp…	GO:0003674//GO:0097159//GO:0005488//GO:0005515//GO:0003677//GO:0046982//GO:1901363//GO:0046983//GO:0003676	molecular_function//organic cyclic compound binding//binding//protein binding//DNA binding//protein heterodimerization activity//heterocyclic compound binding//protein dimerization activity//nucleic acid binding	hist1h2aa, hist1h2ah; histone cluster 1, H2aa; K11251 histone H2A	http://www.genome.jp/dbget-bin/www_bget?xtr:594915	hist1h2aa	histone cluster 1, H2aa [Source:Xenbase;Acc:XB-GENE-5901183]
Novel00399	GL172692.1	-	783963	797662	6521	250	247	18	8	2.21695	2.08516	0.138769	0.0746544	2.15106	0.106712	236.622	13.0298	4.1827	4.99e-36	1.14e-33	UP	--	--	--	--	--	--	--	--	--	--
ENSXETG00000022490	GL173023.1	+	854246	856071	1826	26	41	318	282	0.823385	1.23606	8.7551	9.39784	1.02972	9.07647	31.6055	312.294	-3.3047	5.62e-36	1.27e-33	DOWN	--	--	--	--	GO:0003674//GO:0005488//GO:0005515//GO:0046983	molecular_function//binding//protein binding//protein dimerization activity	olig3, bhlhb7; oligodendrocyte transcription factor 3; K09085 class B basic helix-loop-helix protein 1/6/7	http://www.genome.jp/dbget-bin/www_bget?xtr:493553	olig3	oligodendrocyte transcription factor 3 [Source:Xenbase;Acc:XB-GENE-919789]
ENSXETG00000000954	GL173081.1	-	871398	877752	2028	37	76	420	329	1.05555	2.06403	10.4167	9.87693	1.55979	10.1468	53.0439	387.103	-2.8675	1.54e-35	3.44e-33	DOWN	GO:0006811//GO:0051234//GO:0008150//GO:0051179//GO:1902578//GO:0006820//GO:0006810//GO:0044765//GO:0044699//GO:0044341//GO:0015698//GO:0006817	ion transport//establishment of localization//biological_process//localization//single-organism localization//anion transport//transport//single-organism transport//single-organism process//sodium-dependent phosphate transport//inorganic anion transport//phosphate ion transport	GO:0016021//GO:0044425//GO:0005575//GO:0005623//GO:0031224//GO:0044464//GO:0016020//GO:0005886//GO:0071944	integral component of membrane//membrane part//cellular_component//cell//intrinsic component of membrane//cell part//membrane//plasma membrane//cell periphery	GO:0015114//GO:0015321//GO:0015103//GO:0022891//GO:0008509//GO:0015075//GO:0005215//GO:0003674//GO:0022892//GO:0022857	phosphate ion transmembrane transporter activity//sodium-dependent phosphate transmembrane transporter activity//inorganic anion transmembrane transporter activity//substrate-specific transmembrane transporter activity//anion transmembrane transporter activity//ion transmembrane transporter activity//transporter activity//molecular_function//substrate-specific transporter activity//transmembrane …	slc34a2, napi-3b, napi-iib, npt2b, nptiib; solute carrier family 34 (type II sodium/phosphate cotransporter), member 2; K14683 solute carrier family 34 (sodium-dependent phosphate cotransporter)	http://www.genome.jp/dbget-bin/www_bget?xtr:394921	slc34a2	solute carrier family 34 (type II sodium/phosphate cotransporter), member 2 [Source:Xenbase;Acc:XB-GENE-483740]
ENSXETG00000007776	GL172666.1	-	3003160	3015005	1553	270	364	1227	878	10.0536	12.9029	39.7199	34.4035	11.4783	37.0617	299.985	1082.36	-1.8512	1.72e-35	3.81e-33	DOWN	GO:0060828//GO:0016055//GO:0030111//GO:0009968//GO:0065007//GO:0048583//GO:0048523//GO:0010646//GO:0023057//GO:0009987//GO:0050789//GO:0044763//GO:0048585//GO:0023052//GO:0008150//GO:0007275//GO:0032502//GO:0007165//GO:0007154//GO:0090090//GO:0009966//GO:0044700//GO:0010648//GO:0007166//GO:0050794//GO:0048519//GO:0050896//GO:0035567//GO:0044707//GO:0044767//GO:0044699//GO:0030178//GO:0023051//GO:…	regulation of canonical Wnt signaling pathway//Wnt signaling pathway//regulation of Wnt signaling pathway//negative regulation of signal transduction//biological regulation//regulation of response to stimulus//negative regulation of cellular process//regulation of cell communication//negative regulation of signaling//cellular process//regulation of biological process//single-organism cellular pro…	GO:0044421//GO:0005575//GO:0005615//GO:0005576	extracellular region part//cellular_component//extracellular space//extracellular region	GO:0005515//GO:0005488//GO:0017147//GO:0003674	protein binding//binding//Wnt-protein binding//molecular_function	sfrp1, XfrzA, frp, frp-1, frp1, frzA, sarp2; secreted frizzled-related protein 1; K02166 secreted frizzled-related protein 1	http://www.genome.jp/dbget-bin/www_bget?xtr:100038100	sfrp1	secreted frizzled-related protein 1 [Source:Xenbase;Acc:XB-GENE-488230]
ENSXETG00000016307	GL173258.1	+	588318	592059	852	1148	1415	346	254	77.9171	91.4268	20.416	18.1415	84.672	19.2788	1214.87	308.957	1.9753	2.26e-35	4.95e-33	UP	GO:0071840//GO:0071918//GO:0044699//GO:0044765//GO:0034220//GO:0032535//GO:0030104//GO:0008361//GO:0042592//GO:0015850//GO:0006810//GO:0009992//GO:0008643//GO:0015793//GO:0090066//GO:0065008//GO:0016043//GO:0042886//GO:0006833//GO:0055085//GO:0008150//GO:0051179//GO:0015840//GO:0019725//GO:0006884//GO:1902578//GO:0044763//GO:0055082//GO:0048878//GO:0015791//GO:0065007//GO:0071702//GO:0042044//GO:…	cellular component organization or biogenesis//urea transmembrane transport//single-organism process//single-organism transport//ion transmembrane transport//regulation of cellular component size//water homeostasis//regulation of cell size//homeostatic process//organic hydroxy compound transport//transport//cellular water homeostasis//carbohydrate transport//glycerol transport//regulation of anat…	GO:0005887//GO:0044459//GO:0031226//GO:0071944//GO:0044464//GO:0005886//GO:0016020//GO:0005575//GO:0044425//GO:0016021//GO:0005623//GO:0031224	integral component of plasma membrane//plasma membrane part//intrinsic component of plasma membrane//cell periphery//cell part//plasma membrane//membrane//cellular_component//membrane part//integral component of membrane//cell//intrinsic component of membrane	GO:0015267//GO:0022803//GO:0003674//GO:0022892//GO:0022838//GO:0015254//GO:0022857//GO:0015250//GO:0015168//GO:0015204//GO:0015665//GO:0005372//GO:0005215//GO:0042887//GO:1901618//GO:0022891//GO:0015166//GO:0015144//GO:1901476	channel activity//passive transmembrane transporter activity//molecular_function//substrate-specific transporter activity//substrate-specific channel activity//glycerol channel activity//transmembrane transporter activity//water channel activity//glycerol transmembrane transporter activity//urea transmembrane transporter activity//alcohol transmembrane transporter activity//water transmembrane tr…	aquaporin-3-like	http://www.genome.jp/dbget-bin/www_bget?xtr:100489930	--	--
ENSXETG00000021830	GL172737.1	+	1311539	1365790	5450	266	292	23	17	2.82238	2.94947	0.212161	0.189816	2.88592	0.200989	265.105	20.6051	3.6855	3.38e-35	7.24e-33	UP	GO:0034645//GO:0008150//GO:0071704//GO:0034641//GO:2001141//GO:0023052//GO:0050789//GO:0044763//GO:0019438//GO:0008152//GO:0006725//GO:0051171//GO:0006355//GO:0006351//GO:0065007//GO:2000112//GO:0009987//GO:0009058//GO:1901576//GO:1901362//GO:0031326//GO:0060255//GO:0097659//GO:0044271//GO:0051252//GO:1901360//GO:0043170//GO:0006807//GO:0019219//GO:0031323//GO:0044699//GO:0090304//GO:0044237//GO:…	cellular macromolecule biosynthetic process//biological_process//organic substance metabolic process//cellular nitrogen compound metabolic process//regulation of RNA biosynthetic process//signaling//regulation of biological process//single-organism cellular process//aromatic compound biosynthetic process//metabolic process//cellular aromatic compound metabolic process//regulation of nitrogen comp…	GO:0043231//GO:0044464//GO:0043226//GO:0043227//GO:0005575//GO:0043229//GO:0005634//GO:0005623//GO:0005737//GO:0005622//GO:0044424	intracellular membrane-bounded organelle//cell part//organelle//membrane-bounded organelle//cellular_component//intracellular organelle//nucleus//cell//cytoplasm//intracellular//intracellular part	GO:0060089//GO:1901363//GO:0004871//GO:0003676//GO:0097159//GO:0003674//GO:0003700//GO:0003677//GO:0005488//GO:0001071	molecular transducer activity//heterocyclic compound binding//signal transducer activity//nucleic acid binding//organic cyclic compound binding//molecular_function//transcription factor activity, sequence-specific DNA binding//DNA binding//binding//nucleic acid binding transcription factor activity	stat2, isgf-3, p113, stat113; signal transducer and activator of transcription 2, 113kDa; K11221 signal transducer and activator of transcription 2	http://www.genome.jp/dbget-bin/www_bget?xtr:100170174	stat2	signal transducer and activator of transcription 2, 113kDa [Source:Xenbase;Acc:XB-GENE-985264]
ENSXETG00000026087	GL172696.1	+	1142311	1149337	1476	609	580	2074	1864	23.8595	21.6321	70.6411	76.8492	22.7458	73.7451	566.5	2051.26	-1.8564	3.37e-35	7.24e-33	DOWN	GO:0048583//GO:0065007//GO:0023057//GO:0010646//GO:0048523//GO:0009987//GO:0016055//GO:0060828//GO:0030111//GO:0009968//GO:0008150//GO:0007275//GO:0023052//GO:0048585//GO:0044763//GO:0050789//GO:0007166//GO:0050794//GO:0048519//GO:0032502//GO:0007154//GO:0007165//GO:0044700//GO:0009966//GO:0090090//GO:0010648//GO:0044699//GO:0044767//GO:0023051//GO:0030178//GO:0060070//GO:0051716//GO:0032501//GO:…	regulation of response to stimulus//biological regulation//negative regulation of signaling//regulation of cell communication//negative regulation of cellular process//cellular process//Wnt signaling pathway//regulation of canonical Wnt signaling pathway//regulation of Wnt signaling pathway//negative regulation of signal transduction//biological_process//multicellular organismal development//sign…	GO:0005575//GO:0005615//GO:0044421//GO:0005576	cellular_component//extracellular space//extracellular region part//extracellular region	GO:0003674//GO:0005515//GO:0005488//GO:0017147	molecular_function//protein binding//binding//Wnt-protein binding	sfrp2, frp-2, sarp1, sdf-5, sfrp-2; secreted frizzled-related protein 2; K02176 secreted frizzled-related protein 2	http://www.genome.jp/dbget-bin/www_bget?xtr:394659	sfrp2	secreted frizzled-related protein 2 [Source:Xenbase;Acc:XB-GENE-485147]
ENSXETG00000033563	GL172876.1	-	923105	956868	4380	252	237	21	6	3.32703	2.97873	0.241035	0.0833599	3.15288	0.162197	233.043	13.2559	4.1359	6.82e-35	1.45e-32	UP	--	--	GO:0005576//GO:0031012//GO:0005575//GO:0044425//GO:0005578//GO:0016021//GO:0044421//GO:0031224//GO:0016020	extracellular region//extracellular matrix//cellular_component//membrane part//proteinaceous extracellular matrix//integral component of membrane//extracellular region part//intrinsic component of membrane//membrane	--	--	col17a1; collagen, type XVII, alpha 1; K07603 collagen, type XVII, alpha	http://www.genome.jp/dbget-bin/www_bget?xtr:100490199	COL17A1	collagen, type XVII, alpha 1 [Source:HGNC Symbol;Acc:HGNC:2194]
ENSXETG00000034246	GL173149.1	+	240277	241086	795	226	233	17	5	16.4389	16.1341	1.07502	0.382721	16.2865	0.728871	218.344	10.8144	4.3356	1.21e-34	2.54e-32	UP	--	--	--	--	--	--	vomeronasal type-2 receptor 26-like	http://www.genome.jp/dbget-bin/www_bget?xtr:101734568	--	--
ENSXETG00000009571	GL172952.1	-	991397	1033457	2739	305	274	18	19	6.4393	5.507	0.330381	0.422125	5.97315	0.376253	276.186	19.45	3.8278	3.41e-34	7.07e-32	UP	GO:0044238//GO:0006508//GO:0071704//GO:0019538//GO:0008150//GO:0008152//GO:0043170	primary metabolic process//proteolysis//organic substance metabolic process//protein metabolic process//biological_process//metabolic process//macromolecule metabolic process	--	--	GO:0008235//GO:0003674//GO:0005488//GO:0043167//GO:0046872//GO:0008233//GO:0008237//GO:0008270//GO:0046914//GO:0008238//GO:0070011//GO:0004180//GO:0016787//GO:0043169//GO:0003824//GO:0004181	metalloexopeptidase activity//molecular_function//binding//ion binding//metal ion binding//peptidase activity//metallopeptidase activity//zinc ion binding//transition metal ion binding//exopeptidase activity//peptidase activity, acting on L-amino acid peptides//carboxypeptidase activity//hydrolase activity//cation binding//catalytic activity//metallocarboxypeptidase activity	cpxm2; carboxypeptidase X (M14 family), member 2; K08639 carboxypeptidase X2	http://www.genome.jp/dbget-bin/www_bget?xtr:100127849	cpxm2	carboxypeptidase X (M14 family), member 2 [Source:Xenbase;Acc:XB-GENE-990652]
ENSXETG00000010510	GL172670.1	-	1519383	1530469	1202	357	413	57	40	17.1749	18.9148	2.38399	2.02505	18.0449	2.20452	365.443	49.8214	2.8748	1.14e-33	2.34e-31	UP	GO:0065007//GO:0009987//GO:0008150//GO:0023052//GO:0044763//GO:0050789//GO:0050794//GO:0007154//GO:0007165//GO:0044700//GO:0044699//GO:0051716//GO:0050896	biological regulation//cellular process//biological_process//signaling//single-organism cellular process//regulation of biological process//regulation of cellular process//cell communication//signal transduction//single organism signaling//single-organism process//cellular response to stimulus//response to stimulus	GO:0005575//GO:0044425//GO:0016021//GO:0031224//GO:0016020	cellular_component//membrane part//integral component of membrane//intrinsic component of membrane//membrane	GO:0003674//GO:0005515//GO:0005488	molecular_function//protein binding//binding	tnfrsf10b, cd262, dr5, killer, trailr2, trick2, trick2a, trick2b, trickb, xDR-M1, xDR-M2, ztnfr9; tumor necrosis factor receptor superfamily, member 10b	http://www.genome.jp/dbget-bin/www_bget?xtr:448240	tnfrsf10b	tumor necrosis factor receptor superfamily, member 10b [Source:Xenbase;Acc:XB-GENE-941760]
ENSXETG00000017954	GL173118.1	-	64191	94485	4059	1239	1365	422	294	17.6515	18.5127	5.22671	4.40766	18.0821	4.81718	1237.07	367.604	1.7507	1.15e-33	2.34e-31	UP	GO:0030154//GO:0022603//GO:0090066//GO:0008064//GO:0032502//GO:1902743//GO:0016043//GO:0022604//GO:0065008//GO:0048858//GO:0044267//GO:0044085//GO:0050794//GO:1902589//GO:0022008//GO:0050770//GO:0050767//GO:0031344//GO:0008154//GO:0006793//GO:0031175//GO:0044087//GO:0007010//GO:0006464//GO:0007409//GO:0045664//GO:0044238//GO:0061564//GO:0007015//GO:0030832//GO:0044707//GO:0016311//GO:0043412//GO:…	cell differentiation//regulation of anatomical structure morphogenesis//regulation of anatomical structure size//regulation of actin polymerization or depolymerization//developmental process//regulation of lamellipodium organization//cellular component organization//regulation of cell morphogenesis//regulation of biological quality//cell projection morphogenesis//cellular protein metabolic proces…	GO:0044424//GO:0005622//GO:0005623//GO:0005737//GO:0005575//GO:0044464	intracellular part//intracellular//cell//cytoplasm//cellular_component//cell part	GO:0016788//GO:0005515//GO:0003677//GO:0042578//GO:0005488//GO:0008092//GO:0003674//GO:0097159//GO:0003779//GO:0004721//GO:0003676//GO:0003824//GO:0016791//GO:1901363//GO:0004725//GO:0016787//GO:0008138	hydrolase activity, acting on ester bonds//protein binding//DNA binding//phosphoric ester hydrolase activity//binding//cytoskeletal protein binding//molecular_function//organic cyclic compound binding//actin binding//phosphoprotein phosphatase activity//nucleic acid binding//catalytic activity//phosphatase activity//heterocyclic compound binding//protein tyrosine phosphatase activity//hydrolase a…	ssh2; slingshot protein phosphatase 2; K05766 protein phosphatase slingshot [EC:3.1.3.16 3.1.3.48]	http://www.genome.jp/dbget-bin/www_bget?xtr:100488169	ssh2	slingshot protein phosphatase 2 [Source:Xenbase;Acc:XB-GENE-993093]
ENSXETG00000009400	GL173446.1	-	152075	180761	4320	171	208	10	1	2.28898	2.65055	0.116373	0.0140863	2.46977	0.0652295	179.694	5.2284	5.103	1.8e-33	3.62e-31	UP	GO:0010466//GO:0044237//GO:0050790//GO:0009892//GO:0044260//GO:0044238//GO:0080090//GO:0048519//GO:0043086//GO:0044267//GO:0050794//GO:0032269//GO:0006508//GO:0019222//GO:0044092//GO:0010605//GO:0071704//GO:0031324//GO:0008150//GO:0019538//GO:0050789//GO:0010951//GO:0032268//GO:0051246//GO:0030162//GO:0009987//GO:0052548//GO:0048523//GO:0065007//GO:0065009//GO:0045861//GO:0051346//GO:0008152//GO:…	negative regulation of peptidase activity//cellular metabolic process//regulation of catalytic activity//negative regulation of metabolic process//cellular macromolecule metabolic process//primary metabolic process//regulation of primary metabolic process//negative regulation of biological process//negative regulation of catalytic activity//cellular protein metabolic process//regulation of cellul…	GO:0005576//GO:0005615//GO:0005575//GO:0044421	extracellular region//extracellular space//cellular_component//extracellular region part	GO:0003674//GO:0061134//GO:0061135//GO:0004857//GO:0098772//GO:0030234//GO:0004866//GO:0030414	molecular_function//peptidase regulator activity//endopeptidase regulator activity//enzyme inhibitor activity//molecular function regulator//enzyme regulator activity//endopeptidase inhibitor activity//peptidase inhibitor activity	ovostatin-like	http://www.genome.jp/dbget-bin/www_bget?xtr:100487580	--	--
Novel00550	GL172730.1	+	1589673	1612728	5328	196	221	13	5	3.82392	4.1046	0.220496	0.102653	3.96426	0.161574	198.01	8.95646	4.4665	6.13e-33	1.22e-30	UP	--	--	--	--	GO:0003824//GO:0016787//GO:0016788//GO:0003674	catalytic activity//hydrolase activity//hydrolase activity, acting on ester bonds//molecular_function	--	--	--	--
ENSXETG00000001466	GL172832.1	+	1645188	1649273	889	2314	2768	919	743	150.519	171.404	51.9695	50.8589	160.962	51.4142	2410.32	860.51	1.486	6.31e-33	1.24e-30	UP	GO:0009987//GO:0006323//GO:0006996//GO:0031497//GO:0070271//GO:0006334//GO:0043933//GO:0071822//GO:0065004//GO:0071103//GO:0008150//GO:0022607//GO:0051276//GO:0006325//GO:0044085//GO:0065003//GO:0006333//GO:0006461//GO:0034622//GO:0016043//GO:0071840//GO:0034728//GO:0071824	cellular process//DNA packaging//organelle organization//chromatin assembly//protein complex biogenesis//nucleosome assembly//macromolecular complex subunit organization//protein complex subunit organization//protein-DNA complex assembly//DNA conformation change//biological_process//cellular component assembly//chromosome organization//chromatin organization//cellular component biogenesis//macrom…	GO:0005575//GO:0044815//GO:0043234//GO:0043229//GO:0005623//GO:0044446//GO:0005634//GO:0044464//GO:0043231//GO:0032991//GO:0043226//GO:0000785//GO:0032993//GO:0043227//GO:0044422//GO:0005694//GO:0044427//GO:0000786//GO:0044424//GO:0043228//GO:0043232//GO:0005622	cellular_component//DNA packaging complex//protein complex//intracellular organelle//cell//intracellular organelle part//nucleus//cell part//intracellular membrane-bounded organelle//macromolecular complex//organelle//chromatin//protein-DNA complex//membrane-bounded organelle//organelle part//chromosome//chromosomal part//nucleosome//intracellular part//non-membrane-bounded organelle//intracellul…	GO:0003676//GO:1901363//GO:0003674//GO:0097159//GO:0003677//GO:0005488	nucleic acid binding//heterocyclic compound binding//molecular_function//organic cyclic compound binding//DNA binding//binding	h1foo, b4, osH1; H1 histone family, member O, oocyte-specific	http://www.genome.jp/dbget-bin/www_bget?xtr:549145	h1foo	H1 histone family, member O, oocyte-specific [Source:Xenbase;Acc:XB-GENE-977795]
ENSXETG00000001353	GL172827.1	-	1836154	1900680	14919	1857	2455	6540	4748	7.19785	9.05876	22.038	19.3665	8.1283	20.7023	2041.07	5808.87	-1.5089	6.49e-33	1.27e-30	DOWN	--	--	--	--	GO:0046872//GO:0003674//GO:0005509//GO:0005488//GO:0043167//GO:0005515//GO:0043169	metal ion binding//molecular_function//calcium ion binding//binding//ion binding//protein binding//cation binding	hmcn2; hemicentin 2; K17341 hemicentin	http://www.genome.jp/dbget-bin/www_bget?xtr:100490941	hmcn2	hemicentin 2 [Source:Xenbase;Acc:XB-GENE-6034990]
ENSXETG00000004899	GL172651.1	-	3101952	3120451	2481	653	621	150	82	15.2201	13.7791	3.03948	2.01125	14.4996	2.52537	607.016	117.531	2.3687	8.18e-33	1.58e-30	UP	GO:0008152//GO:0008150	metabolic process//biological_process	--	--	GO:0016853//GO:0016866//GO:0003674//GO:0003824	isomerase activity//intramolecular transferase activity//molecular_function//catalytic activity	lss, xlss; lanosterol synthase (2,3-oxidosqualene-lanosterol cyclase) (EC:5.4.99.7); K01852 lanosterol synthase [EC:5.4.99.7]	http://www.genome.jp/dbget-bin/www_bget?xtr:733925	lss	lanosterol synthase (2,3-oxidosqualene-lanosterol cyclase) [Source:Xenbase;Acc:XB-GENE-5786978]
ENSXETG00000015687	GL172704.1	-	1513192	1515996	2020	1704	1488	4534	3953	48.7808	40.5516	112.84	119.085	44.6662	115.963	1523.46	4413.13	-1.5344	3.45e-32	6.61e-30	DOWN	GO:0016070//GO:0042221//GO:0021903//GO:0010467//GO:0010556//GO:0022037//GO:0043010//GO:0032502//GO:0019222//GO:0032774//GO:0009889//GO:0018130//GO:1903506//GO:0046483//GO:0010468//GO:0044249//GO:0043009//GO:0060322//GO:0021532//GO:0010033//GO:0009888//GO:0009059//GO:0050794//GO:0044260//GO:0006139//GO:0034654//GO:0044707//GO:0070887//GO:0007420//GO:0030917//GO:0080090//GO:0050896//GO:0044238//GO:…	RNA metabolic process//response to chemical//rostrocaudal neural tube patterning//gene expression//regulation of macromolecule biosynthetic process//metencephalon development//camera-type eye development//developmental process//regulation of metabolic process//RNA biosynthetic process//regulation of biosynthetic process//heterocycle biosynthetic process//regulation of nucleic acid-templated trans…	GO:0044424//GO:0005622//GO:0005634//GO:0005623//GO:0043229//GO:0005575//GO:0043227//GO:0043226//GO:0044464//GO:0043231	intracellular part//intracellular//nucleus//cell//intracellular organelle//cellular_component//membrane-bounded organelle//organelle//cell part//intracellular membrane-bounded organelle	GO:0001071//GO:0043565//GO:0005488//GO:0003677//GO:0003700//GO:0003674//GO:0097159//GO:0003676//GO:1901363	nucleic acid binding transcription factor activity//sequence-specific DNA binding//binding//DNA binding//transcription factor activity, sequence-specific DNA binding//molecular_function//organic cyclic compound binding//nucleic acid binding//heterocyclic compound binding	otx2, Xotx-2, Xotx2, mcops5, otx-2, otxA; orthodenticle homeobox 2; K18490 homeobox protein OTX2	http://www.genome.jp/dbget-bin/www_bget?xtr:548931	otx2	orthodenticle homeobox 2 [Source:Xenbase;Acc:XB-GENE-485220]
Novel02382	GL174179.1	-	37498	42156	3234	237	292	968	769	4.24698	4.98128	15.0803	14.5013	4.61413	14.7908	250.75	898.444	-1.8412	7.19e-32	1.36e-29	DOWN	--	--	--	--	--	--	--	--	--	--
ENSXETG00000019101	GL172667.1	+	3604387	3618253	2929	71	137	640	449	1.40175	2.57489	10.9849	9.32839	1.98832	10.1566	97.7485	559.326	-2.5165	7.71e-32	1.44e-29	DOWN	--	--	--	--	GO:1901363//GO:0003723//GO:0003676//GO:0097159//GO:0003674//GO:0005488	heterocyclic compound binding//RNA binding//nucleic acid binding//organic cyclic compound binding//molecular_function//binding	nova2, anova, nova3; neuro-oncological ventral antigen 2; K14944 RNA-binding protein Nova	http://www.genome.jp/dbget-bin/www_bget?xtr:595078	nova2	neuro-oncological ventral antigen 2 [Source:Xenbase;Acc:XB-GENE-489037]
ENSXETG00000020597	GL173110.1	-	656290	668926	1482	12	39	477	310	0.468235	1.44868	16.181	12.729	0.958459	14.455	23.7612	402.488	-4.0823	7.75e-32	1.44e-29	DOWN	--	--	--	--	GO:0043169//GO:0046872//GO:0003674//GO:0005488//GO:0005509//GO:0005515//GO:0043167	cation binding//metal ion binding//molecular_function//binding//calcium ion binding//protein binding//ion binding	efemp2; EGF containing fibulin-like extracellular matrix protein 2	http://www.genome.jp/dbget-bin/www_bget?xtr:100379809	efemp2	EGF containing fibulin-like extracellular matrix protein 2 [Source:Xenbase;Acc:XB-GENE-1013529]
ENSXETG00000002028	GL172648.1	+	880495	928737	3996	654	836	125	83	9.46418	11.517	1.5726	1.26396	10.4906	1.41828	705.754	106.503	2.7283	8.59e-32	1.58e-29	UP	GO:0044248//GO:0008150//GO:0010506//GO:0019538//GO:0022607//GO:0031668//GO:0031329//GO:0030030//GO:0007275//GO:0071704//GO:0048667//GO:0071496//GO:0048666//GO:0016236//GO:0048675//GO:0036211//GO:0032990//GO:0048731//GO:0048699//GO:0044710//GO:0000045//GO:0042594//GO:0050789//GO:0032989//GO:0044763//GO:0000902//GO:0048589//GO:0065007//GO:0006468//GO:0008152//GO:0009987//GO:0007399//GO:0006996//GO:…	cellular catabolic process//biological_process//regulation of autophagy//protein metabolic process//cellular component assembly//cellular response to extracellular stimulus//regulation of cellular catabolic process//cell projection organization//multicellular organismal development//organic substance metabolic process//cell morphogenesis involved in neuron differentiation//cellular response to ex…	GO:0005829//GO:0044464//GO:0016020//GO:0005575//GO:0005623//GO:0005737//GO:0005622//GO:0000407//GO:0044444//GO:0044424	cytosol//cell part//membrane//cellular_component//cell//cytoplasm//intracellular//pre-autophagosomal structure//cytoplasmic part//intracellular part	GO:0036094//GO:1901363//GO:0004674//GO:0016772//GO:0032559//GO:0097367//GO:1901265//GO:0001882//GO:0005524//GO:0032553//GO:0004713//GO:0003824//GO:0000166//GO:0043168//GO:0032549//GO:0032555//GO:0035639//GO:0097159//GO:0004672//GO:0030554//GO:0003674//GO:0001883//GO:0043167//GO:0032550//GO:0017076//GO:0016773//GO:0005488//GO:0016301//GO:0016740	small molecule binding//heterocyclic compound binding//protein serine/threonine kinase activity//transferase activity, transferring phosphorus-containing groups//adenyl ribonucleotide binding//carbohydrate derivative binding//nucleoside phosphate binding//nucleoside binding//ATP binding//ribonucleotide binding//protein tyrosine kinase activity//catalytic activity//nucleotide binding//anion bindin…	ulk1, atg1, unc51, unc51.1; unc-51 like autophagy activating kinase 1 (EC:2.7.11.1); K08269 serine/threonine-protein kinase ULK/ATG1 [EC:2.7.11.1]	http://www.genome.jp/dbget-bin/www_bget?xtr:100127200	ulk1	unc-51 like autophagy activating kinase 1 [Source:Xenbase;Acc:XB-GENE-492029]
ENSXETG00000031465	GL173037.1	+	800136	818041	1580	518	614	129	91	18.9585	21.3928	4.10457	3.50481	20.1756	3.80469	536.989	113.03	2.2482	1.72e-31	3.14e-29	UP	--	--	GO:0016021//GO:0044425//GO:0005575//GO:0031224//GO:0016020	integral component of membrane//membrane part//cellular_component//intrinsic component of membrane//membrane	--	--	wbp1l, c10orf26; WW domain binding protein 1-like	http://www.genome.jp/dbget-bin/www_bget?xtr:100037888	WBP1L	WW domain binding protein 1-like [Source:HGNC Symbol;Acc:HGNC:23510]
ENSXETG00000004294	GL172797.1	+	812964	816526	736	558	698	139	123	55.2525	65.796	11.9657	12.8166	60.5242	12.3911	595.173	136.352	2.126	3.82e-31	6.91e-29	UP	GO:0048856//GO:0051311//GO:1901360//GO:0051252//GO:0098813//GO:0043170//GO:0010558//GO:0006807//GO:0043154//GO:0019219//GO:0031323//GO:0007147//GO:0071822//GO:0072358//GO:0052547//GO:0007051//GO:0009058//GO:0043933//GO:0051641//GO:0070271//GO:1901576//GO:1901362//GO:0097285//GO:0007049//GO:0043523//GO:0010955//GO:2000026//GO:0000278//GO:0051094//GO:0051234//GO:0031326//GO:0051640//GO:0016567//GO:…	anatomical structure development//meiotic metaphase plate congression//organic cyclic compound metabolic process//regulation of RNA metabolic process//nuclear chromosome segregation//macromolecule metabolic process//negative regulation of macromolecule biosynthetic process//nitrogen compound metabolic process//negative regulation of cysteine-type endopeptidase activity involved in apoptotic proce…	GO:0005875//GO:0005874//GO:0005737//GO:0005634//GO:0044446//GO:0005623//GO:0043229//GO:0098687//GO:0043234//GO:0005575//GO:0043227//GO:0032133//GO:0000775//GO:0030496//GO:0000776//GO:0005876//GO:0043226//GO:0032991//GO:0000779//GO:0043231//GO:0000777//GO:0044464//GO:0015630//GO:0005856//GO:0043228//GO:0044424//GO:0044427//GO:0005694//GO:0044422//GO:0000793//GO:0005819//GO:0005622//GO:0043232//GO:…	microtubule associated complex//microtubule//cytoplasm//nucleus//intracellular organelle part//cell//intracellular organelle//chromosomal region//protein complex//cellular_component//membrane-bounded organelle//chromosome passenger complex//chromosome, centromeric region//midbody//kinetochore//spindle microtubule//organelle//macromolecular complex//condensed chromosome, centromeric region//intrac…	GO:0017016//GO:0031267//GO:0004866//GO:0051020//GO:0003824//GO:0030414//GO:0043169//GO:0004869//GO:0030234//GO:0019899//GO:0004857//GO:0098772//GO:0004842//GO:0061135//GO:0016740//GO:0046872//GO:0008536//GO:0005488//GO:0005515//GO:0019787//GO:0043167//GO:0061134//GO:0003674	Ras GTPase binding//small GTPase binding//endopeptidase inhibitor activity//GTPase binding//catalytic activity//peptidase inhibitor activity//cation binding//cysteine-type endopeptidase inhibitor activity//enzyme regulator activity//enzyme binding//enzyme inhibitor activity//molecular function regulator//ubiquitin-protein transferase activity//endopeptidase regulator activity//transferase activit…	birc5.1, BIR1, Su2, Survivin, Survivin1, XBIR1, api4, epr-1, svv1, xSurvivin1, xsurv; baculoviral IAP repeat-containing 5, gene 1; K08731 baculoviral IAP repeat-containing protein 5	http://www.genome.jp/dbget-bin/www_bget?xtr:733532	birc5.1	baculoviral IAP repeat-containing 5, gene 1 [Source:Xenbase;Acc:XB-GENE-5850943]
ENSXETG00000019220	GL172870.1	+	619931	682607	2408	113	131	589	547	2.85597	3.1519	12.9418	14.5483	3.00393	13.745	115.798	592.837	-2.356	4.59e-31	8.23e-29	DOWN	GO:0009653//GO:0044699//GO:0044767//GO:0051216//GO:0007178//GO:0006796//GO:0061036//GO:0009101//GO:0008283//GO:0002062//GO:0048518//GO:0035988//GO:0044237//GO:0051716//GO:0032501//GO:0061448//GO:0044238//GO:0050896//GO:0044260//GO:0048468//GO:0048869//GO:0043412//GO:0044707//GO:0016310//GO:0007166//GO:0006793//GO:0009888//GO:0050794//GO:0002063//GO:0009059//GO:0060348//GO:0044267//GO:0006464//GO:…	anatomical structure morphogenesis//single-organism process//single-organism developmental process//cartilage development//transmembrane receptor protein serine/threonine kinase signaling pathway//phosphate-containing compound metabolic process//positive regulation of cartilage development//glycoprotein biosynthetic process//cell proliferation//chondrocyte differentiation//positive regulation of …	GO:0016020//GO:0005575//GO:0044425//GO:0016021//GO:0031224	membrane//cellular_component//membrane part//integral component of membrane//intrinsic component of membrane	GO:0038023//GO:0035639//GO:0001883//GO:0097159//GO:0004672//GO:0030554//GO:0003674//GO:0004872//GO:0043167//GO:0016773//GO:0005488//GO:0016301//GO:0032550//GO:0017076//GO:0004675//GO:0016740//GO:0005057//GO:0004888//GO:0060089//GO:0036094//GO:1901363//GO:0004674//GO:0016772//GO:0019199//GO:0032559//GO:0097367//GO:0004702//GO:1901265//GO:0001882//GO:0003824//GO:0005524//GO:0032553//GO:0004713//GO:…	signaling receptor activity//purine ribonucleoside triphosphate binding//purine nucleoside binding//organic cyclic compound binding//protein kinase activity//adenyl nucleotide binding//molecular_function//receptor activity//ion binding//phosphotransferase activity, alcohol group as acceptor//binding//kinase activity//purine ribonucleoside binding//purine nucleotide binding//transmembrane receptor…	bmpr1b, alk-6, alk6, cdw293; bone morphogenetic protein receptor, type 1B (EC:2.7.11.30); K13578 bone morphogenetic protein receptor type-1B [EC:2.7.11.30]	http://www.genome.jp/dbget-bin/www_bget?xtr:780089	bmpr1b	bone morphogenetic protein receptor, type 1B [Source:Xenbase;Acc:XB-GENE-483455]
ENSXETG00000017823	GL173003.1	+	623245	656233	6273	1302	1603	3887	2969	12.0023	14.0674	31.1512	28.8015	13.0349	29.9763	1377.01	3538.29	-1.3615	5.26e-31	9.34e-29	DOWN	GO:0044699//GO:0051716//GO:0050896//GO:0050794//GO:0007166//GO:0007165//GO:0007154//GO:0044700//GO:0008150//GO:0050789//GO:0044763//GO:0023052//GO:0065007//GO:0009987//GO:0071526	single-organism process//cellular response to stimulus//response to stimulus//regulation of cellular process//cell surface receptor signaling pathway//signal transduction//cell communication//single organism signaling//biological_process//regulation of biological process//single-organism cellular process//signaling//biological regulation//cellular process//semaphorin-plexin signaling pathway	GO:0016020//GO:0005575//GO:0016021//GO:0044425//GO:0031224	membrane//cellular_component//integral component of membrane//membrane part//intrinsic component of membrane	GO:0038023//GO:0003674//GO:0004872//GO:0005515//GO:0005488//GO:0004888//GO:0017154//GO:0060089//GO:0004871	signaling receptor activity//molecular_function//receptor activity//protein binding//binding//transmembrane signaling receptor activity//semaphorin receptor activity//molecular transducer activity//signal transducer activity	plxnb1; plexin B1; K06821 plexin B	http://www.genome.jp/dbget-bin/www_bget?xtr:100498269	plxnb1	plexin B1 [Source:Xenbase;Acc:XB-GENE-856606]
ENSXETG00000017298	GL172663.1	-	2290768	2310978	2400	3332	3870	1521	1085	80.2831	88.768	31.8605	27.5105	84.5256	29.6855	3417.81	1339.73	1.3511	6.25e-30	1.1e-27	UP	GO:0050794//GO:0044700//GO:0007165//GO:0007154//GO:0051716//GO:0044699//GO:0050896//GO:0009987//GO:0065007//GO:0008150//GO:0050789//GO:0044763//GO:0023052	regulation of cellular process//single organism signaling//signal transduction//cell communication//cellular response to stimulus//single-organism process//response to stimulus//cellular process//biological regulation//biological_process//regulation of biological process//single-organism cellular process//signaling	GO:0044424//GO:0005622//GO:0005575//GO:0005737//GO:0005623//GO:0044464	intracellular part//intracellular//cellular_component//cytoplasm//cell//cell part	GO:0003674//GO:0005488//GO:0005515	molecular_function//binding//protein binding	arhgap17; Rho GTPase activating protein 17	http://www.genome.jp/dbget-bin/www_bget?xtr:549590	arhgap17	Rho GTPase activating protein 17 [Source:Xenbase;Acc:XB-GENE-981776]
ENSXETG00000027833	GL173322.1	+	54024	58470	1030	4647	4303	826	806	260.895	229.981	40.316	47.6187	245.438	43.9674	4266.63	854.084	2.3206	1.33e-29	2.33e-27	UP	--	--	--	--	--	--	gs17; gastrula-specific protein 17	http://www.genome.jp/dbget-bin/www_bget?xtr:549300	gs17	gastrula-specific protein 17 [Source:Xenbase;Acc:XB-GENE-484409]
Novel02125	GL173666.1	-	61009	67279	514	284	301	42	23	31.9511	32.2374	4.10791	2.72298	32.0943	3.41545	278.128	32.9321	3.0782	1.93e-29	3.34e-27	UP	--	--	GO:0005576//GO:0005575	extracellular region//cellular_component	--	--	ecm1; extracellular matrix protein 1	http://www.genome.jp/dbget-bin/www_bget?xtr:100495718	--	PREDICTED: extracellular matrix protein 1 [Xenopus (Silurana) tropicalis]
Novel02470	GL174768.1	-	18777	20357	1581	398	412	1256	1017	19.7895	19.5018	54.2931	53.2134	19.6456	53.7533	385.282	1176.96	-1.6111	2.67e-29	4.58e-27	DOWN	--	--	GO:0044424//GO:0005622//GO:0005634//GO:0005623//GO:0005575//GO:0043229//GO:0043227//GO:0043231//GO:0044464//GO:0043226	intracellular part//intracellular//nucleus//cell//cellular_component//intracellular organelle//membrane-bounded organelle//intracellular membrane-bounded organelle//cell part//organelle	--	--	slc27a6, acsvl2, facvl2, fatp6, slc27a2, vlcs-h1; solute carrier family 27 (fatty acid transporter), member 6; K08749 solute carrier family 27 (fatty acid transporter), member 6	http://www.genome.jp/dbget-bin/www_bget?xtr:496813	--	LOC100101306 protein [Xenopus laevis]
ENSXETG00000003938	GL172933.1	-	1118240	1198973	4095	556	705	1805	1426	7.85148	9.47746	22.1594	21.1907	8.66447	21.6751	597.382	1670.67	-1.4837	3.4e-29	5.74e-27	DOWN	--	--	GO:0016020//GO:0005575//GO:0044425//GO:0016021//GO:0031224	membrane//cellular_component//membrane part//integral component of membrane//intrinsic component of membrane	GO:0003674//GO:0005515//GO:0005488	molecular_function//protein binding//binding	robo3; roundabout, axon guidance receptor, homolog 3 (Drosophila); K06755 roundabout, axon guidance receptor 3	http://www.genome.jp/dbget-bin/www_bget?xtr:100493553	robo3	roundabout guidance receptor 3 [Source:Xenbase;Acc:XB-GENE-1032334]
Novel02064	GL173569.1	+	25901	30566	4207	7606	9388	20408	15301	104.548	122.845	243.872	221.323	113.696	232.598	8054.98	18409.5	-1.1925	3.39e-29	5.74e-27	DOWN	GO:0009987//GO:1901564//GO:0008152//GO:0006725//GO:1901360//GO:0019856//GO:0006807//GO:1901576//GO:1901362//GO:0009058//GO:0044271//GO:0071704//GO:0008150//GO:0044711//GO:0044763//GO:0044710//GO:0072528//GO:0034641//GO:1901566//GO:0046483//GO:0055086//GO:0018130//GO:0006206//GO:0044249//GO:0046112//GO:0044281//GO:0044237//GO:0009112//GO:0044699//GO:0006139//GO:0072527//GO:0044238	cellular process//organonitrogen compound metabolic process//metabolic process//cellular aromatic compound metabolic process//organic cyclic compound metabolic process//pyrimidine nucleobase biosynthetic process//nitrogen compound metabolic process//organic substance biosynthetic process//organic cyclic compound biosynthetic process//biosynthetic process//cellular nitrogen compound biosynthetic p…	--	--	--	--	--	--	--	--
ENSXETG00000020289	GL173287.1	+	194563	209234	3173	1599	1774	608	496	39.0149	41.2062	12.897	12.7354	40.1105	12.8162	1602.17	571.895	1.4862	7.3e-29	1.22e-26	UP	GO:0016310//GO:0044237//GO:0006796//GO:0006793//GO:0008150//GO:0009987//GO:0008152	phosphorylation//cellular metabolic process//phosphate-containing compound metabolic process//phosphorus metabolic process//biological_process//cellular process//metabolic process	--	--	GO:0016301//GO:0003674//GO:0016740//GO:0016772//GO:0003824	kinase activity//molecular_function//transferase activity//transferase activity, transferring phosphorus-containing groups//catalytic activity	pdk4; pyruvate dehydrogenase kinase, isozyme 4 (EC:2.7.11.2); K00898 pyruvate dehydrogenase kinase 2/3/4 [EC:2.7.11.2]	http://www.genome.jp/dbget-bin/www_bget?xtr:448511	pdk4	pyruvate dehydrogenase kinase, isozyme 4 [Source:Xenbase;Acc:XB-GENE-491645]
ENSXETG00000000593	GL172898.1	-	1481670	1510735	2073	144	207	687	552	4.01693	5.49703	16.6607	16.2039	4.75698	16.4323	165.872	641.273	-1.9509	8.71e-29	1.44e-26	DOWN	--	--	GO:0043234//GO:0005575//GO:0005576//GO:0032991//GO:0005581	protein complex//cellular_component//extracellular region//macromolecular complex//collagen trimer	GO:0003674//GO:0005515//GO:0005488	molecular_function//protein binding//binding	pcolce2; procollagen C-endopeptidase enhancer 2	http://www.genome.jp/dbget-bin/www_bget?xtr:448281	pcolce2	procollagen C-endopeptidase enhancer 2 [Source:Xenbase;Acc:XB-GENE-1015978]
Novel01644	GL173239.1	+	577734	613929	3275	230	217	18	16	4.13692	3.71566	0.281466	0.302844	3.92629	0.292155	213.013	17.6991	3.5892	1.15e-28	1.9e-26	UP	--	--	--	--	--	--	--	--	--	--
Novel01957	GL173471.1	+	346940	357403	4416	206	208	17	10	4.8602	4.67172	0.348691	0.248277	4.76596	0.298484	197.02	13.7326	3.8427	1.43e-28	2.33e-26	UP	GO:1901360//GO:0043170//GO:0006807//GO:0009058//GO:1901576//GO:0006278//GO:0009987//GO:0008152//GO:0006725//GO:0030153//GO:0044710//GO:0044763//GO:0034641//GO:0071704//GO:0034645//GO:0008150//GO:0009404//GO:0006260//GO:0006259//GO:0046483//GO:0044249//GO:0009059//GO:0006139//GO:0044260//GO:0019748//GO:0044238//GO:0044237//GO:0044699//GO:0090304	organic cyclic compound metabolic process//macromolecule metabolic process//nitrogen compound metabolic process//biosynthetic process//organic substance biosynthetic process//RNA-dependent DNA replication//cellular process//metabolic process//cellular aromatic compound metabolic process//bacteriocin immunity//single-organism metabolic process//single-organism cellular process//cellular nitrogen c…	--	--	GO:0003824//GO:0034061//GO:0016772//GO:0051087//GO:0015643//GO:0003964//GO:0016740//GO:0005488//GO:0016779//GO:0005515//GO:0003674	catalytic activity//DNA polymerase activity//transferase activity, transferring phosphorus-containing groups//chaperone binding//toxic substance binding//RNA-directed DNA polymerase activity//transferase activity//binding//nucleotidyltransferase activity//protein binding//molecular_function	uncharacterized LOC101733602	http://www.genome.jp/dbget-bin/www_bget?xtr:101733602	--	PREDICTED: uncharacterized protein LOC101730317 isoform X1 [Xenopus (Silurana) tropicalis]>gi|847168850|ref|XP_012808183.1| PREDICTED: uncharacterized protein LOC101730317 isoform X1 [Xenopus (Silurana) tropicalis]
ENSXETG00000016146	GL172727.1	+	1001360	1024929	2018	248	241	28	16	8.76059	8.10448	0.859893	0.594773	8.43254	0.727333	232.891	22.3438	3.3817	1.53e-28	2.47e-26	UP	GO:0006810//GO:0051179//GO:0008150//GO:0051234	transport//localization//biological_process//establishment of localization	GO:0005622//GO:0016020//GO:0044464//GO:0005623//GO:0031224//GO:0005575//GO:0016021//GO:0044425	intracellular//membrane//cell part//cell//intrinsic component of membrane//cellular_component//integral component of membrane//membrane part	GO:0003674//GO:0005215	molecular_function//transporter activity	sec14l3; SEC14-like 3	http://www.genome.jp/dbget-bin/www_bget?xtr:100145318	sec14l3	SEC14-like lipid binding 3 [Source:Xenbase;Acc:XB-GENE-951877]
ENSXETG00000005315	GL172968.1	-	224278	262484	4216	387	377	77	45	5.30812	4.92264	0.918174	0.649519	5.11538	0.783846	363.844	62.0292	2.5523	2.37e-28	3.8e-26	UP	GO:0071704//GO:0008150//GO:0019538//GO:0008152//GO:0043170//GO:0044238//GO:0006508	organic substance metabolic process//biological_process//protein metabolic process//metabolic process//macromolecule metabolic process//primary metabolic process//proteolysis	GO:0016020//GO:0016021//GO:0044425//GO:0005575//GO:0031224	membrane//integral component of membrane//membrane part//cellular_component//intrinsic component of membrane	GO:0070011//GO:0004180//GO:0008238//GO:0016787//GO:0043169//GO:0003824//GO:0003674//GO:0005488//GO:0043167//GO:0046872//GO:0008233//GO:0008237//GO:0008241	peptidase activity, acting on L-amino acid peptides//carboxypeptidase activity//exopeptidase activity//hydrolase activity//cation binding//catalytic activity//molecular_function//binding//ion binding//metal ion binding//peptidase activity//metallopeptidase activity//peptidyl-dipeptidase activity	ace, ace1, cd143, dcp, dcp1, xace; angiotensin I converting enzyme (EC:3.4.15.1); K01283 peptidyl-dipeptidase A [EC:3.4.15.1]	http://www.genome.jp/dbget-bin/www_bget?xtr:100144634	ace	angiotensin I converting enzyme [Source:Xenbase;Acc:XB-GENE-479789]
ENSXETG00000013733	GL173088.1	+	617489	625623	1230	18	41	266	210	0.846249	1.835	10.872	10.3895	1.34062	10.6308	27.6453	246.118	-3.1542	3.08e-28	4.89e-26	DOWN	GO:0008150//GO:0019538//GO:0071704//GO:0036211//GO:0008152//GO:0006468//GO:0009987//GO:0043170//GO:0006796//GO:0044237//GO:0044238//GO:0016310//GO:0043412//GO:0044260//GO:0044267//GO:0006793//GO:0006464	biological_process//protein metabolic process//organic substance metabolic process//protein modification process//metabolic process//protein phosphorylation//cellular process//macromolecule metabolic process//phosphate-containing compound metabolic process//cellular metabolic process//primary metabolic process//phosphorylation//macromolecule modification//cellular macromolecule metabolic process/…	--	--	GO:0004674//GO:1901363//GO:0036094//GO:0016772//GO:0097367//GO:0032559//GO:0001882//GO:1901265//GO:0004713//GO:0032553//GO:0005524//GO:0003824//GO:0000166//GO:0043168//GO:0032555//GO:0032549//GO:0035639//GO:0003674//GO:0030554//GO:0004672//GO:0097159//GO:0001883//GO:0043167//GO:0017076//GO:0032550//GO:0016301//GO:0005488//GO:0016773//GO:0016740	protein serine/threonine kinase activity//heterocyclic compound binding//small molecule binding//transferase activity, transferring phosphorus-containing groups//carbohydrate derivative binding//adenyl ribonucleotide binding//nucleoside binding//nucleoside phosphate binding//protein tyrosine kinase activity//ribonucleotide binding//ATP binding//catalytic activity//nucleotide binding//anion bindin…	serine/threonine-protein kinase H1-like	http://www.genome.jp/dbget-bin/www_bget?xtr:100497280	pskh2	protein serine kinase H2 [Source:Xenbase;Acc:XB-GENE-957157]
Novel00312	GL172675.1	-	1555607	1561773	6167	152	152	5	3	2.63559	2.50902	0.0753718	0.0547401	2.57231	0.0650559	144.7	4.07335	5.1507	3.11e-28	4.91e-26	UP	--	--	--	--	--	--	--	--	--	--
ENSXETG00000010326	GL172663.1	-	1319941	1344183	3378	1018	1272	298	267	17.4268	20.7293	4.43498	4.80985	19.0781	4.62241	1085.17	294.25	1.8828	1.83e-27	2.86e-25	UP	GO:0070727//GO:0006886//GO:0006810//GO:0015031//GO:0034613//GO:0051649//GO:0033036//GO:0051179//GO:0008104//GO:0045184//GO:0008150//GO:0051234//GO:0046907//GO:0051641//GO:0071702	cellular macromolecule localization//intracellular protein transport//transport//protein transport//cellular protein localization//establishment of localization in cell//macromolecule localization//localization//protein localization//establishment of protein localization//biological_process//establishment of localization//intracellular transport//cellular localization//organic substance transport	GO:0005622//GO:0044464//GO:0005623//GO:0005575	intracellular//cell part//cell//cellular_component	GO:0005515//GO:0005488//GO:0003674//GO:0008536//GO:0019899//GO:0051020//GO:0031267//GO:0017016	protein binding//binding//molecular_function//Ran GTPase binding//enzyme binding//GTPase binding//small GTPase binding//Ras GTPase binding	exportin-6-B-like	http://www.genome.jp/dbget-bin/www_bget?xtr:100491765	xpo6	exportin 6 [Source:Xenbase;Acc:XB-GENE-493618]
ENSXETG00000025625	GL172688.1	+	2408470	2412179	721	551	590	1717	1562	44.1923	45.0478	119.721	131.833	44.6201	125.777	542.358	1709.18	-1.656	2.18e-27	3.39e-25	DOWN	GO:0055123//GO:0002065//GO:0044707//GO:0048869//GO:0044767//GO:0044699//GO:0060575//GO:0032501//GO:0030154//GO:0032502//GO:0030855//GO:0009888//GO:0048565//GO:0048731//GO:0044763//GO:0008150//GO:0007275//GO:0060429//GO:0035295//GO:0048856//GO:0009987	digestive system development//columnar/cuboidal epithelial cell differentiation//single-multicellular organism process//cellular developmental process//single-organism developmental process//single-organism process//intestinal epithelial cell differentiation//multicellular organismal process//cell differentiation//developmental process//epithelial cell differentiation//tissue development//digesti…	--	--	--	--	agr2, ag2, gob-4, hag-2, np77, pdia17, xag-2, xagr2; anterior gradient 2	http://www.genome.jp/dbget-bin/www_bget?xtr:549381	agr2	anterior gradient 2, protein disulphide isomerase family member [Source:Xenbase;Acc:XB-GENE-971548]
ENSXETG00000003986	GL172718.1	+	391574	395061	1360	112	236	774	589	4.76222	9.55278	28.6113	26.3546	7.1575	27.4829	163.282	703.278	-2.1067	3.02e-27	4.66e-25	DOWN	GO:0060041//GO:0048856//GO:0072358//GO:0034101//GO:0061515//GO:0065007//GO:0048513//GO:0009987//GO:0048731//GO:0030097//GO:0001654//GO:0002262//GO:0048568//GO:0044763//GO:0030099//GO:0061299//GO:0008150//GO:0072359//GO:0007423//GO:0007275//GO:0009790//GO:0032502//GO:0061298//GO:0065008//GO:0002520//GO:0030154//GO:0061304//GO:0048514//GO:0048534//GO:0043010//GO:0009888//GO:0001944//GO:0030218//GO:…	retina development in camera-type eye//anatomical structure development//cardiovascular system development//erythrocyte homeostasis//myeloid cell development//biological regulation//organ development//cellular process//system development//hemopoiesis//eye development//myeloid cell homeostasis//embryonic organ development//single-organism cellular process//myeloid cell differentiation//retina vasc…	GO:0005634//GO:0005623//GO:0005575//GO:0043229//GO:0043227//GO:0044464//GO:0043231//GO:0043226//GO:0044424//GO:0005622	nucleus//cell//cellular_component//intracellular organelle//membrane-bounded organelle//cell part//intracellular membrane-bounded organelle//organelle//intracellular part//intracellular	GO:0003676//GO:0043169//GO:1901363//GO:0046914//GO:0008270//GO:0046872//GO:0003677//GO:0043167//GO:0005488//GO:0003674//GO:0097159	nucleic acid binding//cation binding//heterocyclic compound binding//transition metal ion binding//zinc ion binding//metal ion binding//DNA binding//ion binding//binding//molecular_function//organic cyclic compound binding	lmo2, LMO-2, rbtn2, rbtnl1, rhom2, ttg2, xlmo-2, xlmo2; LIM domain only 2 (rhombotin-like 1); K15612 rhombotin-2	http://www.genome.jp/dbget-bin/www_bget?xtr:496679	lmo2	LIM domain only 2 (rhombotin-like 1) [Source:Xenbase;Acc:XB-GENE-479144]
ENSXETG00000026097	GL172696.1	+	592285	596393	1716	107	197	618	473	3.60576	6.31984	18.1053	16.7735	4.9628	17.4394	142.986	563.116	-1.9776	4.11e-27	6.28e-25	DOWN	--	--	GO:0031224//GO:0005575//GO:0016021//GO:0044425//GO:0016020	intrinsic component of membrane//cellular_component//integral component of membrane//membrane part//membrane	--	--	lrat, lca14; lecithin retinol acyltransferase (phosphatidylcholine--retinol O-acyltransferase) (EC:2.3.1.135); K00678 phosphatidylcholine-retinol O-acyltransferase [EC:2.3.1.135]	http://www.genome.jp/dbget-bin/www_bget?xtr:394746	lrat	lecithin retinol acyltransferase (phosphatidylcholine--retinol O-acyltransferase) [Source:Xenbase;Acc:XB-GENE-1000465]
ENSXETG00000026458	GL173761.1	+	192166	217383	1479	133	192	635	498	5.20013	7.14644	21.5844	20.49	6.17329	21.0372	153.572	585.603	-1.931	7e-27	1.06e-24	DOWN	--	--	--	--	--	--	sox5, XSox-5, l-sox5; SRY (sex determining region Y)-box 5; K09269 transcription factor SOX5/6/13 (SOX group D)	http://www.genome.jp/dbget-bin/www_bget?xtr:100038209	sox5	SRY (sex determining region Y)-box 5 [Source:Xenbase;Acc:XB-GENE-487032]
ENSXETG00000020252	GL172843.1	+	869838	895492	2169	5232	5024	1876	1609	139.489	127.511	43.4819	45.1415	133.5	44.3117	4885.68	1810.46	1.4322	7.9e-27	1.19e-24	UP	--	--	--	--	--	--	plekhn1; pleckstrin homology domain containing, family N member 1	http://www.genome.jp/dbget-bin/www_bget?xtr:100491834	plekhn1	pleckstrin homology domain containing, family N member 1 [Source:Xenbase;Acc:XB-GENE-1004111]
ENSXETG00000027014	GL172941.1	-	1056964	1064369	2275	1641	1702	652	492	52.3409	51.6795	18.0794	16.5138	52.0102	17.2966	1590.06	589.997	1.4303	1.03e-26	1.54e-24	UP	GO:0016567//GO:0043170//GO:0008152//GO:0065007//GO:0009987//GO:0043067//GO:0036211//GO:0016265//GO:0050789//GO:0044763//GO:0023052//GO:0019538//GO:0006915//GO:0008150//GO:0012501//GO:0071704//GO:0007165//GO:0007154//GO:0032446//GO:0044700//GO:0010941//GO:0070647//GO:0050794//GO:0044267//GO:0008219//GO:0006464//GO:0050896//GO:0044238//GO:0043412//GO:0044260//GO:0044699//GO:0044237//GO:0042981//GO:…	protein ubiquitination//macromolecule metabolic process//metabolic process//biological regulation//cellular process//regulation of programmed cell death//protein modification process//death//regulation of biological process//single-organism cellular process//signaling//protein metabolic process//apoptotic process//biological_process//programmed cell death//organic substance metabolic process//sig…	--	--	GO:0003824//GO:0043169//GO:0004842//GO:0046914//GO:0016740//GO:0008270//GO:0046872//GO:0019787//GO:0043167//GO:0005515//GO:0005488//GO:0003674	catalytic activity//cation binding//ubiquitin-protein transferase activity//transition metal ion binding//transferase activity//zinc ion binding//metal ion binding//ubiquitin-like protein transferase activity//ion binding//protein binding//binding//molecular_function	traf4, cart1, mln62, rnf83, traf-4; TNF receptor-associated factor 4; K09848 TNF receptor-associated factor 4	http://www.genome.jp/dbget-bin/www_bget?xtr:448646	traf4	TNF receptor-associated factor 4 [Source:Xenbase;Acc:XB-GENE-990354]
ENSXETG00000016387	GL172817.1	+	1557248	1559425	2178	2146	2253	5075	4259	56.9774	56.9456	117.142	118.995	56.9615	118.069	2091.83	4843.01	-1.2111	1.81e-26	2.68e-24	DOWN	GO:0032869//GO:0060255//GO:0031326//GO:0097659//GO:0044271//GO:0001946//GO:0045893//GO:1901362//GO:1901576//GO:0071375//GO:1902680//GO:0009058//GO:0006807//GO:0001945//GO:0072358//GO:0019219//GO:0031323//GO:0051252//GO:1901360//GO:0048856//GO:0007169//GO:0043170//GO:1901700//GO:0006357//GO:0006355//GO:0006351//GO:0065007//GO:0032868//GO:0009725//GO:0007498//GO:0019438//GO:0008152//GO:0006725//GO:…	cellular response to insulin stimulus//regulation of macromolecule metabolic process//regulation of cellular biosynthetic process//nucleic acid-templated transcription//cellular nitrogen compound biosynthetic process//lymphangiogenesis//positive regulation of transcription, DNA-templated//organic cyclic compound biosynthetic process//organic substance biosynthetic process//cellular response to pe…	GO:0005623//GO:0005634//GO:0005575//GO:0043229//GO:0043227//GO:0043231//GO:0044464//GO:0043226//GO:0044424//GO:0005622	cell//nucleus//cellular_component//intracellular organelle//membrane-bounded organelle//intracellular membrane-bounded organelle//cell part//organelle//intracellular part//intracellular	GO:0003676//GO:0043566//GO:0000981//GO:0044877//GO:1901363//GO:0031490//GO:0001071//GO:0043565//GO:0003677//GO:0003700//GO:0005488//GO:0003682//GO:0097159//GO:0003674	nucleic acid binding//structure-specific DNA binding//RNA polymerase II transcription factor activity, sequence-specific DNA binding//macromolecular complex binding//heterocyclic compound binding//chromatin DNA binding//nucleic acid binding transcription factor activity//sequence-specific DNA binding//DNA binding//transcription factor activity, sequence-specific DNA binding//binding//chromatin bi…	foxc2, XFD-4, fd-4, fkh7, fkhl14, mfh-1, mfh1; forkhead box C2; K09396 forkhead box protein C	http://www.genome.jp/dbget-bin/www_bget?xtr:407875	foxc2	forkhead box C2 [Source:Xenbase;Acc:XB-GENE-481382]
ENSXETG00000015288	GL173433.1	-	49356	361907	10717	350	438	1187	921	1.8903	2.25197	5.57337	5.23446	2.07114	5.40391	373.402	1088.88	-1.544	2.33e-26	3.43e-24	DOWN	GO:0032501//GO:0051716//GO:0044767//GO:0044699//GO:0048869//GO:0048468//GO:0030182//GO:0044707//GO:0050896//GO:0044238//GO:0050794//GO:0022008//GO:0044700//GO:0032502//GO:0007154//GO:0097264//GO:0030154//GO:0007165//GO:0006508//GO:0048666//GO:0071704//GO:0007275//GO:0019538//GO:0008150//GO:0044763//GO:0050789//GO:0023052//GO:0048699//GO:0048731//GO:0007399//GO:0009987//GO:0008152//GO:0065007//GO:…	multicellular organismal process//cellular response to stimulus//single-organism developmental process//single-organism process//cellular developmental process//cell development//neuron differentiation//single-multicellular organism process//response to stimulus//primary metabolic process//regulation of cellular process//neurogenesis//single organism signaling//developmental process//cell communi…	GO:0005887//GO:0044459//GO:0031226//GO:0071944//GO:0044464//GO:0016020//GO:0005886//GO:0016021//GO:0044425//GO:0005575//GO:0031224//GO:0005623	integral component of plasma membrane//plasma membrane part//intrinsic component of plasma membrane//cell periphery//cell part//membrane//plasma membrane//integral component of membrane//membrane part//cellular_component//intrinsic component of membrane//cell	GO:0003674//GO:0005509//GO:0005488//GO:0043167//GO:0005515//GO:0046872//GO:0043169//GO:0003824	molecular_function//calcium ion binding//binding//ion binding//protein binding//metal ion binding//cation binding//catalytic activity	tenm4, odz4; teneurin transmembrane protein 4	http://www.genome.jp/dbget-bin/www_bget?xtr:100124701	tenm4	teneurin transmembrane protein 4 [Source:Xenbase;Acc:XB-GENE-1013972]
ENSXETG00000024887	GL172805.1	-	1057362	1065456	2043	572	675	184	123	16.1904	18.1883	4.52777	3.66367	17.1894	4.09572	591.594	157.253	1.9115	3.26e-26	4.76e-24	UP	GO:0032269//GO:0010212//GO:0071900//GO:0044700//GO:0007165//GO:0030154//GO:0007154//GO:0019222//GO:0032502//GO:0044092//GO:0035914//GO:0006464//GO:0048519//GO:0072331//GO:0043086//GO:0060537//GO:0050794//GO:0044267//GO:0006793//GO:0045859//GO:0043549//GO:0009888//GO:0044707//GO:0016310//GO:0031400//GO:0009892//GO:0044260//GO:0051348//GO:0009628//GO:0048869//GO:0035556//GO:0043412//GO:0080090//GO:…	negative regulation of cellular protein metabolic process//response to ionizing radiation//regulation of protein serine/threonine kinase activity//single organism signaling//signal transduction//cell differentiation//cell communication//regulation of metabolic process//developmental process//negative regulation of molecular function//skeletal muscle cell differentiation//cellular protein modifica…	GO:0044424//GO:0005622//GO:0005623//GO:0005634//GO:0043229//GO:0005575//GO:0043227//GO:0043226//GO:0043231//GO:0044464	intracellular part//intracellular//cell//nucleus//intracellular organelle//cellular_component//membrane-bounded organelle//organelle//intracellular membrane-bounded organelle//cell part	GO:0004860//GO:0004861//GO:0019887//GO:0019210//GO:0003674//GO:0019207//GO:0030291//GO:0016538//GO:0030234//GO:0004857//GO:0098772	protein kinase inhibitor activity//cyclin-dependent protein serine/threonine kinase inhibitor activity//protein kinase regulator activity//kinase inhibitor activity//molecular_function//kinase regulator activity//protein serine/threonine kinase inhibitor activity//cyclin-dependent protein serine/threonine kinase regulator activity//enzyme regulator activity//enzyme inhibitor activity//molecular f…	cdkn1a, cap20, cdkn1, cip1, mda-6, p16Xic2, p21, p21cip1, sdi1, waf1; cyclin-dependent kinase inhibitor 1A (p21, Cip1); K06625 cyclin-dependent kinase inhibitor 1A	http://www.genome.jp/dbget-bin/www_bget?xtr:100038054	cdkn1a	cyclin-dependent kinase inhibitor 1A (p21, Cip1) [Source:Xenbase;Acc:XB-GENE-487802]
Novel01321	GL173026.1	-	870337	897856	8353	460	430	99	45	5.57427	4.96049	1.04296	0.573841	5.26738	0.808403	424.199	72.2476	2.5537	3.67e-26	5.32e-24	UP	GO:0044281//GO:0009167//GO:0009126//GO:0006091//GO:0009119//GO:0046128//GO:0009259//GO:0006120//GO:0055086//GO:0046483//GO:0009144//GO:0015980//GO:0045333//GO:0006793//GO:0022900//GO:0046034//GO:0006139//GO:0009123//GO:0016310//GO:0055114//GO:0009141//GO:0019637//GO:0044238//GO:0044237//GO:1901657//GO:0042278//GO:0072521//GO:0044699//GO:0006796//GO:0009205//GO:1901360//GO:0009117//GO:0006807//GO:…	small molecule metabolic process//purine ribonucleoside monophosphate metabolic process//purine nucleoside monophosphate metabolic process//generation of precursor metabolites and energy//ribonucleoside metabolic process//purine ribonucleoside metabolic process//ribonucleotide metabolic process//mitochondrial electron transport, NADH to ubiquinone//nucleobase-containing small molecule metabolic p…	--	--	GO:0003954//GO:0008137//GO:0005488//GO:0005515//GO:0050136//GO:0003674//GO:0016651//GO:0003824//GO:0016491//GO:0016655	NADH dehydrogenase activity//NADH dehydrogenase (ubiquinone) activity//binding//protein binding//NADH dehydrogenase (quinone) activity//molecular_function//oxidoreductase activity, acting on NAD(P)H//catalytic activity//oxidoreductase activity//oxidoreductase activity, acting on NAD(P)H, quinone or similar compound as acceptor	ankrd65; ankyrin repeat domain 65	http://www.genome.jp/dbget-bin/www_bget?xtr:101731183	--	PREDICTED: ankyrin repeat domain-containing protein 65 [Xenopus (Silurana) tropicalis]>gi|847148897|ref|XP_012822594.1| PREDICTED: ankyrin repeat domain-containing protein 65 [Xenopus (Silurana) tropicalis]>gi|847148900|ref|XP_012822595.1| PREDICTED: ankyrin repeat domain-containing protein 65 [Xenopus (Silurana) tropicalis]>gi|847148903|ref|XP_012822596.1| PREDICTED: ankyrin repeat domain-contai…
ENSXETG00000017016	GL172716.1	+	1101365	1103013	822	1995	2561	491	369	140.347	171.512	30.0293	27.3171	155.929	28.6732	2157.82	443.427	2.2828	3.83e-26	5.51e-24	UP	--	--	--	--	--	--	novel protein similar to zygote arrest 1 zar1; K18762 zygote arrest protein 1	http://www.genome.jp/dbget-bin/www_bget?xtr:734032	XB-GENE-5931039	ZAR1-like protein [Source:Xenbase;Acc:XB-GENE-5931039]
Novel00388	GL172691.1	+	1841190	1845465	1052	149	171	11	3	8.59045	9.38538	0.551349	0.182012	8.98792	0.366681	151.897	6.86019	4.4687	4.17e-26	5.97e-24	UP	--	--	--	--	--	--	--	--	--	--
ENSXETG00000022112	GL173049.1	-	155254	233240	5016	334	404	1128	865	3.85052	4.43385	11.3054	10.4939	4.14218	10.8997	349.945	1028.79	-1.5558	4.6e-26	6.53e-24	DOWN	GO:0006464//GO:0007010//GO:1902589//GO:0050794//GO:0044267//GO:0006793//GO:0044700//GO:0007165//GO:0007154//GO:0016043//GO:0051716//GO:0044237//GO:0071840//GO:0006796//GO:0044699//GO:0016310//GO:0044260//GO:0043412//GO:0035556//GO:0044238//GO:0050896//GO:0009987//GO:0006996//GO:0065007//GO:0006468//GO:0008152//GO:0043170//GO:0030029//GO:0071704//GO:0008150//GO:0019538//GO:0023052//GO:0030036//GO:…	cellular protein modification process//cytoskeleton organization//single-organism organelle organization//regulation of cellular process//cellular protein metabolic process//phosphorus metabolic process//single organism signaling//signal transduction//cell communication//cellular component organization//cellular response to stimulus//cellular metabolic process//cellular component organization or …	GO:0005622//GO:0005575//GO:0005623//GO:0044464	intracellular//cellular_component//cell//cell part	GO:0046872//GO:0016740//GO:0097159//GO:0004672//GO:0030554//GO:0003674//GO:0001883//GO:0035639//GO:0032550//GO:0017076//GO:0016773//GO:0005488//GO:0016301//GO:0043167//GO:0000166//GO:0005524//GO:0032553//GO:0004713//GO:0003824//GO:0032549//GO:0032555//GO:0043168//GO:0016772//GO:0036094//GO:1901363//GO:0004674//GO:0043169//GO:1901265//GO:0001882//GO:0032559//GO:0097367	metal ion binding//transferase activity//organic cyclic compound binding//protein kinase activity//adenyl nucleotide binding//molecular_function//purine nucleoside binding//purine ribonucleoside triphosphate binding//purine ribonucleoside binding//purine nucleotide binding//phosphotransferase activity, alcohol group as acceptor//binding//kinase activity//ion binding//nucleotide binding//ATP bindi…	cdc42bpa; CDC42 binding protein kinase alpha (DMPK-like); K16307 serine/threonine-protein kinase MRCK [EC:2.7.11.1]	http://www.genome.jp/dbget-bin/www_bget?xtr:100497067	cdc42bpa	CDC42 binding protein kinase alpha (DMPK-like) [Source:Xenbase;Acc:XB-GENE-6037508]
ENSXETG00000003757	GL172675.1	-	1163231	1169432	1462	180	199	17	9	7.1196	7.49312	0.58457	0.374606	7.30636	0.479588	180.037	13.149	3.7753	5.61e-26	7.9e-24	UP	--	--	--	--	GO:0005488//GO:0005515//GO:0003674	binding//protein binding//molecular_function	tagln, sm22, smcc, tagln1, ws3-10; transgelin	http://www.genome.jp/dbget-bin/www_bget?xtr:594967	tagln	transgelin [Source:Xenbase;Acc:XB-GENE-489085]
ENSXETG00000034134	GL173126.1	+	316836	348235	3207	115	144	4	1	2.07362	2.47184	0.0627041	0.018975	2.27273	0.0408395	122.728	2.44156	5.6515	8.7e-26	1.22e-23	UP	--	--	--	--	--	--	uncharacterized LOC101734130	http://www.genome.jp/dbget-bin/www_bget?xtr:101734130	--	--
ENSXETG00000017135	GL173314.1	-	204016	297072	13773	3113	4059	8367	6260	13.0702	16.2236	30.5405	27.6583	14.6469	29.0994	3395.76	7539.96	-1.1508	1.13e-25	1.57e-23	DOWN	GO:0007156//GO:0098609//GO:0007155//GO:0098742//GO:0022610//GO:0008150	homophilic cell adhesion via plasma membrane adhesion molecules//cell-cell adhesion//cell adhesion//cell-cell adhesion via plasma-membrane adhesion molecules//biological adhesion//biological_process	GO:0071944//GO:0044424//GO:0005622//GO:0005623//GO:0031224//GO:0005634//GO:0005575//GO:0016021//GO:0044425//GO:0043229//GO:0005886//GO:0016020//GO:0043227//GO:0044464//GO:0043231//GO:0043226	cell periphery//intracellular part//intracellular//cell//intrinsic component of membrane//nucleus//cellular_component//integral component of membrane//membrane part//intracellular organelle//plasma membrane//membrane//membrane-bounded organelle//cell part//intracellular membrane-bounded organelle//organelle	GO:0016740//GO:0042054//GO:0046872//GO:0043167//GO:0005515//GO:0008168//GO:0005509//GO:0005488//GO:0008170//GO:0003674//GO:0018024//GO:0008757//GO:0016278//GO:0003824//GO:0016741//GO:0043169//GO:0016279//GO:0008276	transferase activity//histone methyltransferase activity//metal ion binding//ion binding//protein binding//methyltransferase activity//calcium ion binding//binding//N-methyltransferase activity//molecular_function//histone-lysine N-methyltransferase activity//S-adenosylmethionine-dependent methyltransferase activity//lysine N-methyltransferase activity//catalytic activity//transferase activity, t…	fat1; FAT atypical cadherin 1; K16506 protocadherin Fat 1/2/3	http://www.genome.jp/dbget-bin/www_bget?xtr:100489070	fat1	FAT atypical cadherin 1 [Source:Xenbase;Acc:XB-GENE-920279]
ENSXETG00000013025	GL173109.1	-	715997	720114	1044	659	737	1898	1720	36.5019	38.8619	91.3967	100.255	37.6819	95.8261	662.992	1885.46	-1.5079	1.64e-25	2.27e-23	DOWN	--	--	GO:0044464//GO:0043231//GO:0043226//GO:0043227//GO:0005575//GO:0043229//GO:0005634//GO:0005623//GO:0005622//GO:0044424	cell part//intracellular membrane-bounded organelle//organelle//membrane-bounded organelle//cellular_component//intracellular organelle//nucleus//cell//intracellular//intracellular part	GO:1901363//GO:0003676//GO:0003674//GO:0097159//GO:0003677//GO:0005488	heterocyclic compound binding//nucleic acid binding//molecular_function//organic cyclic compound binding//DNA binding//binding	otx1, xotx1; orthodenticle homeobox 1; K09326 homeobox protein OTX1	http://www.genome.jp/dbget-bin/www_bget?xtr:394824	otx1	orthodenticle homeobox 1 [Source:Xenbase;Acc:XB-GENE-939804]
ENSXETG00000008640	GL172642.1	-	1804479	1817493	1220	975	1075	3061	2799	47.8213	50.194	130.522	144.467	49.0076	137.495	973.868	3055.42	-1.6496	1.76e-25	2.41e-23	DOWN	GO:0006022//GO:0009057//GO:0046348//GO:0006026//GO:0044238//GO:1901564//GO:1901072//GO:0008152//GO:1901136//GO:0009056//GO:0043170//GO:0006807//GO:0006032//GO:0006040//GO:1901135//GO:0071704//GO:0008150//GO:1901575//GO:1901071//GO:1901565//GO:0005975//GO:0006030	aminoglycan metabolic process//macromolecule catabolic process//amino sugar catabolic process//aminoglycan catabolic process//primary metabolic process//organonitrogen compound metabolic process//glucosamine-containing compound catabolic process//metabolic process//carbohydrate derivative catabolic process//catabolic process//macromolecule metabolic process//nitrogen compound metabolic process//c…	GO:0005576//GO:0005575	extracellular region//cellular_component	GO:0008061//GO:0016798//GO:0004553//GO:0003674//GO:0005488//GO:0004568//GO:0003824//GO:0016787//GO:0097367	chitin binding//hydrolase activity, acting on glycosyl bonds//hydrolase activity, hydrolyzing O-glycosyl compounds//molecular_function//binding//chitinase activity//catalytic activity//hydrolase activity//carbohydrate derivative binding	ctbs, Chito; chitobiase, di-N-acetyl-; K12310 Di-N-acetylchitobiase [EC:3.2.1.-]	http://www.genome.jp/dbget-bin/www_bget?xtr:497004	ctbs	chitobiase, di-N-acetyl- [Source:Xenbase;Acc:XB-GENE-975891]
ENSXETG00000024618	GL172669.1	-	3642671	3653466	2541	868	1625	4496	3603	19.7536	35.2051	88.9522	86.2858	27.4793	87.619	1172.22	4191.2	-1.8381	2.07e-25	2.81e-23	DOWN	GO:0031032//GO:0060429//GO:0009790//GO:0048705//GO:0071704//GO:0007275//GO:0051147//GO:0033043//GO:0072359//GO:0008150//GO:0045595//GO:0007507//GO:0009887//GO:0001501//GO:0014706//GO:0022607//GO:0030036//GO:0002009//GO:0048738//GO:0050789//GO:0044763//GO:0032989//GO:0048704//GO:0048568//GO:0009952//GO:0048729//GO:0042692//GO:0034641//GO:0060297//GO:0048731//GO:0009792//GO:0009987//GO:0035282//GO:…	actomyosin structure organization//epithelium development//embryo development//skeletal system morphogenesis//organic substance metabolic process//multicellular organismal development//regulation of muscle cell differentiation//regulation of organelle organization//circulatory system development//biological_process//regulation of cell differentiation//heart development//organ morphogenesis//skele…	--	--	GO:0036094//GO:1901363//GO:1901265//GO:0000166//GO:0003676//GO:0097159//GO:0003674//GO:0005488	small molecule binding//heterocyclic compound binding//nucleoside phosphate binding//nucleotide binding//nucleic acid binding//organic cyclic compound binding//molecular_function//binding	rbm24, rbm24-a, rnpc1, rnpc6, seb-4, seb4, seb4-a, xseb4; RNA binding motif protein 24	http://www.genome.jp/dbget-bin/www_bget?xtr:394612	rbm24	RNA binding motif protein 24 [Source:Xenbase;Acc:XB-GENE-493647]
ENSXETG00000005147	GL172996.1	+	942583	944739	2157	154	181	603	514	4.12858	4.6194	14.0541	14.5008	4.37399	14.2774	158.941	580.078	-1.8678	2.4e-25	3.25e-23	DOWN	GO:0071698//GO:0071696//GO:0032502//GO:0048598//GO:0048646//GO:0009888//GO:0044707//GO:0021603//GO:0071697//GO:0032501//GO:0009653//GO:0044699//GO:0044767//GO:0048856//GO:0021627//GO:0021675//GO:0021545//GO:0021602//GO:0021628//GO:0007399//GO:0021553//GO:0002009//GO:0048729//GO:0048731//GO:0071699//GO:0009790//GO:0060429//GO:0007275//GO:0008150	olfactory placode development//ectodermal placode development//developmental process//embryonic morphogenesis//anatomical structure formation involved in morphogenesis//tissue development//single-multicellular organism process//cranial nerve formation//ectodermal placode morphogenesis//multicellular organismal process//anatomical structure morphogenesis//single-organism process//single-organism d…	GO:0031224//GO:0044425//GO:0016021//GO:0005575//GO:0016020	intrinsic component of membrane//membrane part//integral component of membrane//cellular_component//membrane	GO:0005488//GO:0005515//GO:0003674	binding//protein binding//molecular_function	leucine-rich repeat neuronal protein 1-like	http://www.genome.jp/dbget-bin/www_bget?xtr:100492182	lrrn1	leucine rich repeat neuronal 1 [Source:Xenbase;Acc:XB-GENE-492890]
ENSXETG00000021993	GL172970.1	-	572867	573865	732	30	75	336	237	2.36996	5.64036	23.0761	19.7023	4.00516	21.3892	49.1217	294.39	-2.5833	2.53e-25	3.4e-23	DOWN	GO:0007275//GO:0071704//GO:0034645//GO:0008150//GO:2001141//GO:0050789//GO:0034641//GO:2000112//GO:0009987//GO:0008152//GO:0006725//GO:0051171//GO:0019438//GO:0065007//GO:0006355//GO:0006351//GO:0043170//GO:0051252//GO:1901360//GO:0019219//GO:0031323//GO:0006807//GO:0009058//GO:1901576//GO:1901362//GO:0097659//GO:0044271//GO:0031326//GO:0060255//GO:0044237//GO:0032501//GO:0044767//GO:0044699//GO:…	multicellular organismal development//organic substance metabolic process//cellular macromolecule biosynthetic process//biological_process//regulation of RNA biosynthetic process//regulation of biological process//cellular nitrogen compound metabolic process//regulation of cellular macromolecule biosynthetic process//cellular process//metabolic process//cellular aromatic compound metabolic proces…	GO:0043226//GO:0044464//GO:0043231//GO:0043227//GO:0043229//GO:0005575//GO:0005634//GO:0005623//GO:0005622//GO:0044424	organelle//cell part//intracellular membrane-bounded organelle//membrane-bounded organelle//intracellular organelle//cellular_component//nucleus//cell//intracellular//intracellular part	GO:1901363//GO:0003676//GO:0003674//GO:0097159//GO:0005488//GO:0003700//GO:0003677//GO:0043565//GO:0001071	heterocyclic compound binding//nucleic acid binding//molecular_function//organic cyclic compound binding//binding//transcription factor activity, sequence-specific DNA binding//DNA binding//sequence-specific DNA binding//nucleic acid binding transcription factor activity	hoxb8; homeobox B8; K09308 homeobox protein HoxB/C/D8	http://www.genome.jp/dbget-bin/www_bget?xtr:100493882	hoxb8	homeobox B8 [Source:Xenbase;Acc:XB-GENE-990961]
ENSXETG00000009576	GL172952.1	-	1136998	1149660	1868	2720	3071	1203	1026	84.202	90.5023	32.376	33.4234	87.3522	32.8997	2749.75	1157.6	1.2482	2.6e-25	3.46e-23	UP	GO:0008152//GO:0008150	metabolic process//biological_process	--	--	GO:0008483//GO:0016740//GO:0048037//GO:0003674//GO:0097159//GO:0043167//GO:0005488//GO:0003824//GO:0016769//GO:0043168//GO:1901363//GO:0030170	transaminase activity//transferase activity//cofactor binding//molecular_function//organic cyclic compound binding//ion binding//binding//catalytic activity//transferase activity, transferring nitrogenous groups//anion binding//heterocyclic compound binding//pyridoxal phosphate binding	oat.1, hoga, oat; ornithine aminotransferase, gene 1 (EC:2.6.1.13); K00819 ornithine--oxo-acid transaminase [EC:2.6.1.13]	http://www.genome.jp/dbget-bin/www_bget?xtr:549690	oat.2	ornithine aminotransferase, gene 2 [Source:Xenbase;Acc:XB-GENE-1005707]
ENSXETG00000001628	GL173006.1	+	84810	132498	2109	1130	1485	3909	2784	30.9836	38.7621	93.1803	80.329	34.8728	86.7546	1237.94	3440.54	-1.4747	3.26e-25	4.32e-23	DOWN	GO:0044699//GO:0055114//GO:0008150//GO:0044710//GO:0008152	single-organism process//oxidation-reduction process//biological_process//single-organism metabolic process//metabolic process	--	--	GO:0003674//GO:0031406//GO:0005488//GO:0043167//GO:0046872//GO:0030246//GO:0048029//GO:0046914//GO:0036094//GO:0016705//GO:0016491//GO:0043169//GO:0043177//GO:0003824//GO:0005506//GO:0019842//GO:0031418//GO:0043168	molecular_function//carboxylic acid binding//binding//ion binding//metal ion binding//carbohydrate binding//monosaccharide binding//transition metal ion binding//small molecule binding//oxidoreductase activity, acting on paired donors, with incorporation or reduction of molecular oxygen//oxidoreductase activity//cation binding//organic acid binding//catalytic activity//iron ion binding//vitamin b…	plod2; procollagen-lysine, 2-oxoglutarate 5-dioxygenase 2; K13645 procollagen-lysine,2-oxoglutarate 5-dioxygenase 2 [EC:1.14.11.4]	http://www.genome.jp/dbget-bin/www_bget?xtr:100489636	plod2	procollagen-lysine, 2-oxoglutarate 5-dioxygenase 2 [Source:Xenbase;Acc:XB-GENE-1006449]
ENSXETG00000006075	GL172878.1	+	1317120	1355421	2481	391	451	97	71	9.1134	10.0071	1.96553	1.74145	9.56023	1.85349	399.638	86.4938	2.208	3.55e-25	4.66e-23	UP	GO:0044265//GO:0034641//GO:0071704//GO:0044270//GO:0044248//GO:0008150//GO:1901575//GO:0006401//GO:0006807//GO:0009056//GO:1901360//GO:0043170//GO:0009987//GO:0008152//GO:0006725//GO:0044260//GO:0006139//GO:0016071//GO:0044238//GO:0044237//GO:1901361//GO:0009057//GO:0006396//GO:0090304//GO:0019439//GO:0010467//GO:0016070//GO:0046700//GO:0090305//GO:0090501//GO:0034655//GO:0046483//GO:0006402//GO:…	cellular macromolecule catabolic process//cellular nitrogen compound metabolic process//organic substance metabolic process//cellular nitrogen compound catabolic process//cellular catabolic process//biological_process//organic substance catabolic process//RNA catabolic process//nitrogen compound metabolic process//catabolic process//organic cyclic compound metabolic process//macromolecule metabol…	--	--	GO:0008408//GO:0016772//GO:1901363//GO:0016787//GO:0003676//GO:0004527//GO:0004532//GO:0016896//GO:0003824//GO:0003723//GO:0005488//GO:0016779//GO:0097159//GO:0003674//GO:0004654//GO:0016796//GO:0000175//GO:0016740//GO:0004518//GO:0004540//GO:0016788	3'-5' exonuclease activity//transferase activity, transferring phosphorus-containing groups//heterocyclic compound binding//hydrolase activity//nucleic acid binding//exonuclease activity//exoribonuclease activity//exoribonuclease activity, producing 5'-phosphomonoesters//catalytic activity//RNA binding//binding//nucleotidyltransferase activity//organic cyclic compound binding//molecular_function/…	pnpt1; polyribonucleotide nucleotidyltransferase 1 (EC:2.7.7.8); K00962 polyribonucleotide nucleotidyltransferase [EC:2.7.7.8]	http://www.genome.jp/dbget-bin/www_bget?xtr:549787	pnpt1	polyribonucleotide nucleotidyltransferase 1 [Source:Xenbase;Acc:XB-GENE-967251]
Novel01021	GL172888.1	-	227595	243780	4178	223	280	821	649	3.08724	3.6902	9.88129	9.45497	3.38872	9.66813	238.336	760.128	-1.6732	4.51e-25	5.89e-23	DOWN	--	--	--	--	GO:0005515//GO:0005488//GO:0003674	protein binding//binding//molecular_function	uncharacterized LOC100497220	http://www.genome.jp/dbget-bin/www_bget?xtr:100497220	--	PREDICTED: uncharacterized protein KIAA1614 homolog isoform X1 [Xenopus (Silurana) tropicalis]>gi|847120284|ref|XP_012817082.1| PREDICTED: uncharacterized protein KIAA1614 homolog isoform X1 [Xenopus (Silurana) tropicalis]
ENSXETG00000016147	GL172727.1	+	1026794	1032301	891	646	725	205	164	41.9262	44.7937	11.5667	11.2007	43.36	11.3837	651.073	190.937	1.7697	5.84e-25	7.57e-23	UP	--	--	--	--	--	--	mtfp1, mtp18; mitochondrial fission process 1; K17981 mitochondrial fission process protein 1	http://www.genome.jp/dbget-bin/www_bget?xtr:100124873	mtfp1	mitochondrial fission process 1 [Source:Xenbase;Acc:XB-GENE-1001678]
ENSXETG00000017090	GL172850.1	-	98739	118094	3879	1918	2103	816	668	28.593	29.8453	10.5756	10.4794	29.2192	10.5275	1910.42	768.895	1.313	7.74e-25	9.98e-23	UP	GO:0044237//GO:0006796//GO:0044260//GO:0043412//GO:0016310//GO:0044238//GO:0006464//GO:0006793//GO:0044267//GO:0071704//GO:0019538//GO:0008150//GO:0036211//GO:0009987//GO:0006468//GO:0008152//GO:0043170	cellular metabolic process//phosphate-containing compound metabolic process//cellular macromolecule metabolic process//macromolecule modification//phosphorylation//primary metabolic process//cellular protein modification process//phosphorus metabolic process//cellular protein metabolic process//organic substance metabolic process//protein metabolic process//biological_process//protein modificatio…	--	--	GO:0001883//GO:0097159//GO:0030554//GO:0004672//GO:0003674//GO:0035639//GO:0016773//GO:0005488//GO:0016301//GO:0032550//GO:0017076//GO:0043167//GO:0016740//GO:0016772//GO:0036094//GO:1901363//GO:1901265//GO:0001882//GO:0032559//GO:0097367//GO:0000166//GO:0003824//GO:0005524//GO:0004713//GO:0032553//GO:0032549//GO:0032555//GO:0043168	purine nucleoside binding//organic cyclic compound binding//adenyl nucleotide binding//protein kinase activity//molecular_function//purine ribonucleoside triphosphate binding//phosphotransferase activity, alcohol group as acceptor//binding//kinase activity//purine ribonucleoside binding//purine nucleotide binding//ion binding//transferase activity//transferase activity, transferring phosphorus-co…	tyrosine-protein kinase SgK223-like; K17537 tyrosine-protein kinase SgK223 [EC:2.7.10.2]	http://www.genome.jp/dbget-bin/www_bget?xtr:100486686	sgk223	homolog of rat pragma of Rnd2 [Source:Xenbase;Acc:XB-GENE-5933625]
Novel01438	GL173091.1	-	971183	976751	3501	26	22	207	190	0.429449	0.345929	2.97244	3.30249	0.387689	3.13746	22.9235	207.041	-3.175	8.12e-25	1.04e-22	DOWN	GO:0008150//GO:0001503//GO:0044707//GO:0044699//GO:0032501	biological_process//ossification//single-multicellular organism process//single-organism process//multicellular organismal process	GO:0016020//GO:0043227//GO:0043231//GO:0044464//GO:0043226//GO:0005623//GO:0031224//GO:0005737//GO:0005575//GO:0044425//GO:0043229//GO:0016021//GO:0005783//GO:0005622//GO:0044424//GO:0044444//GO:0012505	membrane//membrane-bounded organelle//intracellular membrane-bounded organelle//cell part//organelle//cell//intrinsic component of membrane//cytoplasm//cellular_component//membrane part//intracellular organelle//integral component of membrane//endoplasmic reticulum//intracellular//intracellular part//cytoplasmic part//endomembrane system	--	--	tmem119; transmembrane protein 119	http://www.genome.jp/dbget-bin/www_bget?xtr:100379832	--	PREDICTED: transmembrane protein 119 [Xenopus (Silurana) tropicalis]
ENSXETG00000003936	GL172933.1	+	894092	927052	1254	191	243	19	24	8.80778	10.6676	0.761712	1.16465	9.73768	0.963179	205.588	22.8328	3.1706	1.15e-24	1.47e-22	UP	--	--	GO:0016020//GO:0044425//GO:0016021//GO:0005575//GO:0031224	membrane//membrane part//integral component of membrane//cellular_component//intrinsic component of membrane	GO:0003674//GO:0004872//GO:0005488//GO:0005515//GO:0060089	molecular_function//receptor activity//binding//protein binding//molecular transducer activity	hepacam; hepatic and glial cell adhesion molecule	http://www.genome.jp/dbget-bin/www_bget?xtr:100493229	hepacam	hepatic and glial cell adhesion molecule [Source:Xenbase;Acc:XB-GENE-6051119]
Novel00311	GL172675.1	-	1170715	1181662	4293	250	210	8	7	3.36752	2.69287	0.0936837	0.0992241	3.03019	0.0964539	219.715	7.8014	4.8158	1.19e-24	1.5e-22	UP	--	--	--	--	--	--	uncharacterized LOC101732307	http://www.genome.jp/dbget-bin/www_bget?xtr:101732307	--	Unknown (protein for MGC:197991) [Xenopus (Silurana) tropicalis]
Novel00476	GL172709.1	+	162752	163888	780	14	13	162	158	1.03792	0.917499	10.4413	12.3266	0.97771	11.3839	12.8707	167.463	-3.7017	1.44e-24	1.81e-22	DOWN	GO:0009987//GO:0065007//GO:0007186//GO:0008150//GO:0050789//GO:0044763//GO:0023052//GO:0050794//GO:0044700//GO:0007165//GO:0007154//GO:0051716//GO:0044699//GO:0050896	cellular process//biological regulation//G-protein coupled receptor signaling pathway//biological_process//regulation of biological process//single-organism cellular process//signaling//regulation of cellular process//single organism signaling//signal transduction//cell communication//cellular response to stimulus//single-organism process//response to stimulus	GO:0005575//GO:0016020	cellular_component//membrane	GO:0046983//GO:0004871//GO:0004930//GO:0060089//GO:0004888//GO:0003674//GO:0004872//GO:0038023//GO:0005488//GO:0005515	protein dimerization activity//signal transducer activity//G-protein coupled receptor activity//molecular transducer activity//transmembrane signaling receptor activity//molecular_function//receptor activity//signaling receptor activity//binding//protein binding	hes3; hairy and enhancer of split 3 (Drosophila); K09088 hairy and enhancer of split 3	http://www.genome.jp/dbget-bin/www_bget?xtr:100494165	--	PREDICTED: transcription factor HES-3 isoform X2 [Xenopus (Silurana) tropicalis]
ENSXETG00000021042	GL172916.1	+	950584	1067293	1822	49	85	489	325	1.67664	2.76878	14.5464	11.7024	2.22271	13.1244	63.0967	416.817	-2.7238	1.61e-24	2.01e-22	DOWN	GO:0021537//GO:0032502//GO:0021678//GO:0048565//GO:0060322//GO:0009888//GO:0021591//GO:0048794//GO:0048592//GO:0044707//GO:0061448//GO:0007420//GO:0055123//GO:0032501//GO:0051216//GO:0044767//GO:0009653//GO:0044699//GO:0048856//GO:0035295//GO:0030900//GO:0007417//GO:0090596//GO:0007399//GO:0030902//GO:0048513//GO:0048731//GO:0001654//GO:0021670//GO:0007423//GO:0007275//GO:0001501//GO:0009887//GO:…	telencephalon development//developmental process//third ventricle development//digestive tract development//head development//tissue development//ventricular system development//swim bladder development//eye morphogenesis//single-multicellular organism process//connective tissue development//brain development//digestive system development//multicellular organismal process//cartilage development//…	GO:0031224//GO:0016021//GO:0044425//GO:0005575//GO:0016020	intrinsic component of membrane//integral component of membrane//membrane part//cellular_component//membrane	GO:0005488//GO:0005515//GO:0003674	binding//protein binding//molecular_function	fgfrl1, XFGFRL1, Xndk, fgfr5, fhfr, ndk, nou-darake; fibroblast growth factor receptor-like 1 (EC:3.2.1.76)	http://www.genome.jp/dbget-bin/www_bget?xtr:496611	fgfrl1	fibroblast growth factor receptor-like 1 [Source:Xenbase;Acc:XB-GENE-482472]
ENSXETG00000006000	GL172661.1	-	4063521	4106721	2739	1600	1939	4124	3251	33.7799	38.9711	75.694	72.2279	36.3755	73.9609	1678.06	3812.97	-1.1841	1.7e-24	2.11e-22	DOWN	GO:0006796//GO:0044237//GO:0044238//GO:0016310//GO:0043412//GO:0044260//GO:0044267//GO:0006793//GO:0006464//GO:0008150//GO:0019538//GO:0071704//GO:0036211//GO:0008152//GO:0006468//GO:0009987//GO:0043170	phosphate-containing compound metabolic process//cellular metabolic process//primary metabolic process//phosphorylation//macromolecule modification//cellular macromolecule metabolic process//cellular protein metabolic process//phosphorus metabolic process//cellular protein modification process//biological_process//protein metabolic process//organic substance metabolic process//protein modificatio…	--	--	GO:0035639//GO:0003674//GO:0097159//GO:0004672//GO:0030554//GO:0001883//GO:0043167//GO:0032550//GO:0017076//GO:0016301//GO:0016773//GO:0005488//GO:0016740//GO:1901363//GO:0036094//GO:0016772//GO:0032559//GO:0097367//GO:0001882//GO:1901265//GO:0032553//GO:0004713//GO:0005524//GO:0003824//GO:0000166//GO:0043168//GO:0032555//GO:0032549	purine ribonucleoside triphosphate binding//molecular_function//organic cyclic compound binding//protein kinase activity//adenyl nucleotide binding//purine nucleoside binding//ion binding//purine ribonucleoside binding//purine nucleotide binding//kinase activity//phosphotransferase activity, alcohol group as acceptor//binding//transferase activity//heterocyclic compound binding//small molecule bi…	pkdcc.2, sgk493, vlk; protein kinase domain containing, cytoplasmic; K17548 protein kinase domain-containing protein, cytoplasmic	http://www.genome.jp/dbget-bin/www_bget?xtr:100145744	pkdcc.2	protein kinase domain containing, cytoplasmic [Source:Xenbase;Acc:XB-GENE-941501]
ENSXETG00000007588	GL172658.1	+	1184980	1273908	1525	686	640	195	154	26.0127	23.1029	6.42835	6.14513	24.5578	6.28674	632.034	180.456	1.8084	2.17e-24	2.67e-22	UP	--	--	--	--	GO:0003674//GO:0097159//GO:0005488//GO:1901363//GO:0003676	molecular_function//organic cyclic compound binding//binding//heterocyclic compound binding//nucleic acid binding	aen, isg20l1, xaen; apoptosis enhancing nuclease; K18340 apoptosis-enhancing nuclease [EC:3.1.-.-]	http://www.genome.jp/dbget-bin/www_bget?xtr:779853	aen	apoptosis enhancing nuclease [Source:Xenbase;Acc:XB-GENE-949418]
ENSXETG00000034090	GL172814.1	+	1869576	1882952	2607	4797	5364	2436	1760	165.511	176.186	73.0698	63.9026	170.848	68.4862	4825.7	2158.7	1.1606	2.74e-24	3.35e-22	UP	GO:0071704//GO:0019538//GO:0008150//GO:0036211//GO:0009987//GO:0008152//GO:0043170//GO:0016567//GO:0044237//GO:0044260//GO:0043412//GO:0044238//GO:0006464//GO:0000209//GO:0070647//GO:0044267//GO:0032446	organic substance metabolic process//protein metabolic process//biological_process//protein modification process//cellular process//metabolic process//macromolecule metabolic process//protein ubiquitination//cellular metabolic process//cellular macromolecule metabolic process//macromolecule modification//primary metabolic process//cellular protein modification process//protein polyubiquitination/…	GO:0044464//GO:0005575//GO:0005737//GO:0005623//GO:0005622//GO:0044424	cell part//cellular_component//cytoplasm//cell//intracellular//intracellular part	GO:0061659//GO:0019899//GO:0004842//GO:0003824//GO:0061630//GO:0031625//GO:0003674//GO:0005488//GO:0005515//GO:0019787//GO:0044389//GO:0016740	ubiquitin-like protein ligase activity//enzyme binding//ubiquitin-protein transferase activity//catalytic activity//ubiquitin protein ligase activity//ubiquitin protein ligase binding//molecular_function//binding//protein binding//ubiquitin-like protein transferase activity//ubiquitin-like protein ligase binding//transferase activity	ube2o, e2-230k; ubiquitin-conjugating enzyme E2O; K10581 ubiquitin-conjugating enzyme E2 O [EC:6.3.2.19]	http://www.genome.jp/dbget-bin/www_bget?xtr:100327234	UBE2O	ubiquitin conjugating enzyme E2O [Source:HGNC Symbol;Acc:HGNC:29554]
ENSXETG00000024138	GL172689.1	+	2430642	2460058	1489	753	1014	2215	1709	29.2436	37.4887	74.7849	69.8437	33.3661	72.3143	836.098	2026.28	-1.2771	4.73e-24	5.75e-22	DOWN	GO:0034645//GO:0008150//GO:0071704//GO:0030509//GO:0034641//GO:2001141//GO:0044763//GO:0050789//GO:0023052//GO:0007167//GO:0051171//GO:0008152//GO:0006725//GO:0019438//GO:0065007//GO:0006351//GO:0006355//GO:2000112//GO:0071363//GO:0009987//GO:0071310//GO:1901362//GO:1901576//GO:0009058//GO:0097659//GO:0044271//GO:0060255//GO:0031326//GO:0043170//GO:0006357//GO:0051252//GO:1901360//GO:0071772//GO:…	cellular macromolecule biosynthetic process//biological_process//organic substance metabolic process//BMP signaling pathway//cellular nitrogen compound metabolic process//regulation of RNA biosynthetic process//single-organism cellular process//regulation of biological process//signaling//enzyme linked receptor protein signaling pathway//regulation of nitrogen compound metabolic process//metaboli…	GO:0044464//GO:0005886//GO:0016020//GO:0005575//GO:0005623//GO:0071944	cell part//plasma membrane//membrane//cellular_component//cell//cell periphery	GO:0060089//GO:0004871//GO:0015026//GO:0038023//GO:0004872//GO:0003674	molecular transducer activity//signal transducer activity//coreceptor activity//signaling receptor activity//receptor activity//molecular_function	rgma, rgm; repulsive guidance molecule family member a; K06847 RGM domain family	http://www.genome.jp/dbget-bin/www_bget?xtr:394653	rgma	repulsive guidance molecule family member a [Source:Xenbase;Acc:XB-GENE-876346]
ENSXETG00000003737	GL172907.1	+	891476	917128	1362	15	17	215	216	0.641097	0.691684	7.98869	9.71484	0.666391	8.85177	15.1935	225.932	-3.8944	4.88e-24	5.9e-22	DOWN	GO:0044238//GO:0006508//GO:0019538//GO:0008150//GO:0071704//GO:0008152//GO:0043170	primary metabolic process//proteolysis//protein metabolic process//biological_process//organic substance metabolic process//metabolic process//macromolecule metabolic process	GO:0005576//GO:0005575//GO:0005615//GO:0044421	extracellular region//cellular_component//extracellular space//extracellular region part	GO:0008235//GO:0003674//GO:0043167//GO:0005488//GO:0008237//GO:0008270//GO:0046872//GO:0008233//GO:0046914//GO:0016787//GO:0008238//GO:0004180//GO:0070011//GO:0043169//GO:0003824//GO:0004181	metalloexopeptidase activity//molecular_function//ion binding//binding//metallopeptidase activity//zinc ion binding//metal ion binding//peptidase activity//transition metal ion binding//hydrolase activity//exopeptidase activity//carboxypeptidase activity//peptidase activity, acting on L-amino acid peptides//cation binding//catalytic activity//metallocarboxypeptidase activity	cpn1, cpn, scpn; carboxypeptidase N, polypeptide 1 (EC:3.4.17.3); K01292 carboxypeptidase N catalytic subunit [EC:3.4.17.3]	http://www.genome.jp/dbget-bin/www_bget?xtr:550020	cpn1	carboxypeptidase N, polypeptide 1 [Source:Xenbase;Acc:XB-GENE-967670]
ENSXETG00000007640	GL172860.1	-	851552	894722	3237	453	627	1523	1351	9.10202	11.9932	26.6038	28.5657	10.5476	27.5847	510.752	1495.92	-1.5503	5.46e-24	6.56e-22	DOWN	GO:1901362//GO:1901576//GO:0009058//GO:0060255//GO:0031326//GO:0044271//GO:0097659//GO:1901360//GO:0051252//GO:0043170//GO:0006807//GO:0019219//GO:0031323//GO:0019438//GO:0006725//GO:0008152//GO:0051171//GO:0006355//GO:0006351//GO:0065007//GO:2000112//GO:0009987//GO:0034641//GO:2001141//GO:0050789//GO:0034645//GO:0008150//GO:0007275//GO:0071704//GO:0019222//GO:0032502//GO:0009889//GO:0032774//GO:…	organic cyclic compound biosynthetic process//organic substance biosynthetic process//biosynthetic process//regulation of macromolecule metabolic process//regulation of cellular biosynthetic process//cellular nitrogen compound biosynthetic process//nucleic acid-templated transcription//organic cyclic compound metabolic process//regulation of RNA metabolic process//macromolecule metabolic process/…	GO:0005634//GO:0005623//GO:0005575//GO:0043229//GO:0043227//GO:0043231//GO:0044464//GO:0043226//GO:0044424//GO:0005622	nucleus//cell//cellular_component//intracellular organelle//membrane-bounded organelle//intracellular membrane-bounded organelle//cell part//organelle//intracellular part//intracellular	GO:0003676//GO:1901363//GO:0043565//GO:0003677//GO:0005488//GO:0097159//GO:0003674	nucleic acid binding//heterocyclic compound binding//sequence-specific DNA binding//DNA binding//binding//organic cyclic compound binding//molecular_function	pax3, cdhs, hup2, pax-3, ws1, xpax3; paired box 3; K09381 paired box protein 3/7	http://www.genome.jp/dbget-bin/www_bget?xtr:448464	pax3	paired box 3 [Source:Xenbase;Acc:XB-GENE-482740]
ENSXETG00000018597	GL172653.1	+	458177	467868	2102	432	536	124	100	11.8845	14.0375	2.96568	2.89499	12.961	2.93033	458.775	115.961	1.9841	6.65e-24	7.94e-22	UP	GO:0055114//GO:0044699//GO:0044237//GO:0006081//GO:0008152//GO:0009987//GO:0044763//GO:0044710//GO:0008150//GO:0071704	oxidation-reduction process//single-organism process//cellular metabolic process//cellular aldehyde metabolic process//metabolic process//cellular process//single-organism cellular process//single-organism metabolic process//biological_process//organic substance metabolic process	--	--	GO:0004030//GO:0003674//GO:0016620//GO:0016903//GO:0003824//GO:0016491//GO:0004028//GO:0004029	aldehyde dehydrogenase [NAD(P)+] activity//molecular_function//oxidoreductase activity, acting on the aldehyde or oxo group of donors, NAD or NADP as acceptor//oxidoreductase activity, acting on the aldehyde or oxo group of donors//catalytic activity//oxidoreductase activity//3-chloroallyl aldehyde dehydrogenase activity//aldehyde dehydrogenase (NAD) activity	aldh3b1; aldehyde dehydrogenase 3 family, member B1 (EC:1.2.1.5); K00129 aldehyde dehydrogenase (NAD(P)+) [EC:1.2.1.5]	http://www.genome.jp/dbget-bin/www_bget?xtr:548883	aldh3b1	aldehyde dehydrogenase 3 family, member B1 [Source:Xenbase;Acc:XB-GENE-5749635]
Novel01281	GL172998.1	-	814037	819075	4856	136	131	4	5	1.61954	1.48508	0.041411	0.0626572	1.55231	0.0520341	127.184	4.77619	4.7349	6.68e-24	7.94e-22	UP	--	--	GO:0044423//GO:0036338//GO:0019012//GO:0005575//GO:0019031	virion part//viral membrane//virion//cellular_component//viral envelope	--	--	rest, nrsf, xbr; RE1-silencing transcription factor; K09222 RE1-silencing transcription factor	http://www.genome.jp/dbget-bin/www_bget?xtr:734016	--	hypothetical protein BRAFLDRAFT_234265 [Branchiostoma floridae]>gi|229287455|gb|EEN58160.1| hypothetical protein BRAFLDRAFT_234265, partial [Branchiostoma floridae]
ENSXETG00000003663	GL172652.1	-	3502424	3519800	3849	173	229	689	535	2.7222	3.43032	9.42533	8.85883	3.07626	9.14208	190.28	632.28	-1.7324	6.92e-24	8.17e-22	DOWN	GO:0008150//GO:0098742//GO:0022610//GO:0098609//GO:0007155//GO:0007156	biological_process//cell-cell adhesion via plasma-membrane adhesion molecules//biological adhesion//cell-cell adhesion//cell adhesion//homophilic cell adhesion via plasma membrane adhesion molecules	GO:0044464//GO:0005886//GO:0016020//GO:0005575//GO:0016021//GO:0044425//GO:0005623//GO:0031224//GO:0071944	cell part//plasma membrane//membrane//cellular_component//integral component of membrane//membrane part//cell//intrinsic component of membrane//cell periphery	GO:0043169//GO:0003674//GO:0043167//GO:0005509//GO:0005488//GO:0046872	cation binding//molecular_function//ion binding//calcium ion binding//binding//metal ion binding	pcdh10; protocadherin 10; K16499 protocadherin delta 2	http://www.genome.jp/dbget-bin/www_bget?xtr:779938	pcdh10	protocadherin 10 [Source:Xenbase;Acc:XB-GENE-5866461]
ENSXETG00000009054	GL172971.1	+	202839	211451	1358	337	313	73	40	14.3503	12.6882	2.70245	1.79242	13.5193	2.24744	309.848	57.253	2.4361	1.55e-23	1.81e-21	UP	GO:0008202//GO:0051704//GO:0006694//GO:0044281//GO:0051707//GO:0009605//GO:0043207//GO:0006066//GO:0044699//GO:0009607//GO:0055114//GO:0001878//GO:0044238//GO:0050896//GO:0008610//GO:0046165//GO:0016125//GO:0008152//GO:1901360//GO:1901617//GO:0009620//GO:1901362//GO:1901576//GO:0006629//GO:0009058//GO:0071704//GO:1901615//GO:0008150//GO:0044711//GO:0016126//GO:0044710//GO:0044283	steroid metabolic process//multi-organism process//steroid biosynthetic process//small molecule metabolic process//response to other organism//response to external stimulus//response to external biotic stimulus//alcohol metabolic process//single-organism process//response to biotic stimulus//oxidation-reduction process//response to yeast//primary metabolic process//response to stimulus//lipid bio…	GO:0016021//GO:0044425//GO:0005575//GO:0031224//GO:0016020	integral component of membrane//membrane part//cellular_component//intrinsic component of membrane//membrane	GO:0003674//GO:0003824//GO:0016651//GO:0016491//GO:0016653//GO:0004128	molecular_function//catalytic activity//oxidoreductase activity, acting on NAD(P)H//oxidoreductase activity//oxidoreductase activity, acting on NAD(P)H, heme protein as acceptor//cytochrome-b5 reductase activity, acting on NAD(P)H	cyb5r2; cytochrome b5 reductase 2 (EC:1.6.2.2); K00326 cytochrome-b5 reductase [EC:1.6.2.2]	http://www.genome.jp/dbget-bin/www_bget?xtr:595026	cyb5r2	cytochrome b5 reductase 2 [Source:Xenbase;Acc:XB-GENE-1006041]
ENSXETG00000018291	GL172806.1	+	1549934	1553139	3206	99	93	425	332	1.78567	1.59689	6.66439	6.30165	1.69128	6.48302	91.5036	391.176	-2.0959	1.55e-23	1.81e-21	DOWN	GO:0009889//GO:0032774//GO:0019222//GO:0002520//GO:0032502//GO:0010556//GO:0010467//GO:0048534//GO:0016070//GO:0050794//GO:0009059//GO:0044249//GO:0010468//GO:0046483//GO:1903506//GO:0018130//GO:0044238//GO:0080090//GO:0044707//GO:0034654//GO:0060216//GO:0006139//GO:0044260//GO:0035162//GO:0090304//GO:0044699//GO:0016477//GO:0044767//GO:0002376//GO:0032501//GO:0044237//GO:0031326//GO:0060255//GO:…	regulation of biosynthetic process//RNA biosynthetic process//regulation of metabolic process//immune system development//developmental process//regulation of macromolecule biosynthetic process//gene expression//hematopoietic or lymphoid organ development//RNA metabolic process//regulation of cellular process//macromolecule biosynthetic process//cellular biosynthetic process//regulation of gene e…	--	--	GO:0001071//GO:0043565//GO:0003700//GO:0003677//GO:0005488//GO:0097159//GO:0003674//GO:0003676//GO:1901363	nucleic acid binding transcription factor activity//sequence-specific DNA binding//transcription factor activity, sequence-specific DNA binding//DNA binding//binding//organic cyclic compound binding//molecular_function//nucleic acid binding//heterocyclic compound binding	cebpa, C/EBP, C/EBPalpha, c/ebp-alpha, cebp, xC/EBP; CCAAT/enhancer binding protein (C/EBP), alpha; K09055 CCAAT/enhancer binding protein (C/EBP), alpha	http://www.genome.jp/dbget-bin/www_bget?xtr:496454	cebpa	CCAAT/enhancer binding protein (C/EBP), alpha [Source:Xenbase;Acc:XB-GENE-853397]
ENSXETG00000017911	GL173685.1	+	35626	98279	12474	2103	2644	5413	4114	9.74909	11.6684	21.8156	20.0696	10.7088	20.9426	2249.21	4915.37	-1.1279	1.7e-23	1.97e-21	DOWN	--	--	--	--	GO:0043169//GO:0005488//GO:0005509//GO:0005515//GO:0043167//GO:0003674//GO:0046872	cation binding//binding//calcium ion binding//protein binding//ion binding//molecular_function//metal ion binding	hspg2; heparan sulfate proteoglycan 2; K06255 heparan sulfate proteoglycan 2 (perlecan)	http://www.genome.jp/dbget-bin/www_bget?xtr:100494785	hspg2	heparan sulfate proteoglycan 2 [Source:Xenbase;Acc:XB-GENE-6465357]
ENSXETG00000025630	GL172688.1	+	1437289	1439651	1320	235	275	801	634	10.295	11.4687	30.5066	29.2277	10.8818	29.8672	241.991	742.083	-1.6166	1.76e-23	2.03e-21	DOWN	GO:0048731//GO:0050789//GO:0008150//GO:0051239//GO:0070167//GO:0001503//GO:0009790//GO:0007275//GO:2000026//GO:0048856//GO:0003002//GO:0050793//GO:0048513//GO:0065007//GO:0009792//GO:0031214//GO:0009953//GO:0044707//GO:0044699//GO:0044767//GO:0007389//GO:0032501//GO:0032502//GO:0030282//GO:0060037//GO:0009888//GO:0030500//GO:0030278//GO:0043009	system development//regulation of biological process//biological_process//regulation of multicellular organismal process//regulation of biomineral tissue development//ossification//embryo development//multicellular organismal development//regulation of multicellular organismal development//anatomical structure development//regionalization//regulation of developmental process//organ development//b…	--	--	GO:1901363//GO:0000975//GO:0001158//GO:0000976//GO:0003676//GO:0044212//GO:0046983//GO:0001067//GO:0003677//GO:0005515//GO:0005488//GO:0097159//GO:0003674//GO:0035326//GO:0043565	heterocyclic compound binding//regulatory region DNA binding//enhancer sequence-specific DNA binding//transcription regulatory region sequence-specific DNA binding//nucleic acid binding//transcription regulatory region DNA binding//protein dimerization activity//regulatory region nucleic acid binding//DNA binding//protein binding//binding//organic cyclic compound binding//molecular_function//enha…	twist1, X-twi, Xtwi, Xtwist, acs3, bpes2, bpes3, scs, twist; twist family bHLH transcription factor 1; K09069 twist	http://www.genome.jp/dbget-bin/www_bget?xtr:395054	twist1	twist family bHLH transcription factor 1 [Source:Xenbase;Acc:XB-GENE-479802]
ENSXETG00000012981	GL172658.1	+	2526093	2560463	3987	55	96	356	302	0.797714	1.32551	4.48889	4.60936	1.06161	4.54912	71.0933	341.618	-2.2646	1.97e-23	2.26e-21	DOWN	--	--	--	--	--	--	KIAA1199 ortholog; K19031 cell migration-inducing and hyaluronan-binding protein [EC:3.2.1.35]	http://www.genome.jp/dbget-bin/www_bget?xtr:100492102	cemip	cell migration inducing protein, hyaluronan binding [Source:Xenbase;Acc:XB-GENE-6048265]
ENSXETG00000006932	GL172720.1	+	1618823	1652320	2580	260	335	847	756	5.82753	7.14796	16.5044	17.8313	6.48774	17.1678	281.784	834.655	-1.5666	2.17e-23	2.47e-21	DOWN	GO:0030154//GO:0070925//GO:0035107//GO:0007154//GO:0061053//GO:0007165//GO:0097485//GO:0022603//GO:0007398//GO:0060271//GO:0045216//GO:0032502//GO:0002064//GO:0007156//GO:0016043//GO:0009605//GO:0016337//GO:0042490//GO:0001756//GO:0042074//GO:0043010//GO:0048858//GO:0001754//GO:0090248//GO:0001764//GO:1990399//GO:0044700//GO:0048593//GO:0009966//GO:0042221//GO:0007413//GO:0044085//GO:0034332//GO:…	cell differentiation//organelle assembly//appendage morphogenesis//cell communication//somite development//signal transduction//neuron projection guidance//regulation of anatomical structure morphogenesis//ectoderm development//cilium morphogenesis//cell-cell junction organization//developmental process//epithelial cell development//homophilic cell adhesion via plasma membrane adhesion molecules/…	GO:0098805//GO:0071944//GO:0044424//GO:0044444//GO:0016342//GO:0045202//GO:0044456//GO:0098797//GO:0098796//GO:0044459//GO:0097060//GO:0005622//GO:0005623//GO:0031224//GO:0005737//GO:0042734//GO:0019897//GO:0005575//GO:0043234//GO:0048471//GO:0016021//GO:0044425//GO:0019898//GO:0005886//GO:0098589//GO:0097458//GO:0016020//GO:0044464//GO:0098590//GO:0032991	whole membrane//cell periphery//intracellular part//cytoplasmic part//catenin complex//synapse//synapse part//plasma membrane protein complex//membrane protein complex//plasma membrane part//synaptic membrane//intracellular//cell//intrinsic component of membrane//cytoplasm//presynaptic membrane//extrinsic component of plasma membrane//cellular_component//protein complex//perinuclear region of cyt…	GO:0046872//GO:0043167//GO:0005509//GO:0005488//GO:0003674//GO:0043169	metal ion binding//ion binding//calcium ion binding//binding//molecular_function//cation binding	cdh2, N-cadherin, cadherin-2, cdhn, cdw325, ncad; cadherin 2, type 1, N-cadherin (neuronal); K06736 cadherin 2, type 1, N-cadherin	http://www.genome.jp/dbget-bin/www_bget?xtr:100151712	cdh2	cadherin 2, type 1, N-cadherin (neuronal) [Source:Xenbase;Acc:XB-GENE-951659]
ENSXETG00000001434	GL173016.1	+	723929	736300	2945	3025	3118	1427	1047	59.5191	58.4028	24.4095	21.6784	58.9609	23.044	2922.21	1273.9	1.1978	2.27e-23	2.57e-21	UP	GO:0008150//GO:0006915//GO:0012501//GO:0043067//GO:0010564//GO:0010948//GO:0016265//GO:0044763//GO:0050789//GO:0065007//GO:0043066//GO:0048523//GO:0022402//GO:0045786//GO:0009987//GO:0007049//GO:0010165//GO:0009314//GO:0071156//GO:0044699//GO:0007050//GO:0042981//GO:0051726//GO:0050896//GO:0060548//GO:0009628//GO:0043069//GO:0071157//GO:0050794//GO:0048519//GO:0008219//GO:0010212//GO:0010941	biological_process//apoptotic process//programmed cell death//regulation of programmed cell death//regulation of cell cycle process//negative regulation of cell cycle process//death//single-organism cellular process//regulation of biological process//biological regulation//negative regulation of apoptotic process//negative regulation of cellular process//cell cycle process//negative regulation of…	GO:0043231//GO:0044464//GO:0043226//GO:0043227//GO:0005575//GO:0043229//GO:0005634//GO:0005623//GO:0005622//GO:0044424	intracellular membrane-bounded organelle//cell part//organelle//membrane-bounded organelle//cellular_component//intracellular organelle//nucleus//cell//intracellular//intracellular part	GO:0043169//GO:0003674//GO:0005515//GO:0043167//GO:0005488//GO:0008270//GO:0046872//GO:0046914	cation binding//molecular_function//protein binding//ion binding//binding//zinc ion binding//metal ion binding//transition metal ion binding	mdm2, Xdm2, hdm2; MDM2 proto-oncogene, E3 ubiquitin protein ligase; K06643 E3 ubiquitin-protein ligase Mdm2 [EC:6.3.2.19]	http://www.genome.jp/dbget-bin/www_bget?xtr:394853	mdm2	MDM2 proto-oncogene, E3 ubiquitin protein ligase [Source:Xenbase;Acc:XB-GENE-482711]
ENSXETG00000022341	GL172773.1	+	946326	1088192	6159	27	51	277	267	0.253504	0.455845	2.26102	2.63804	0.354674	2.44953	36.6699	284.496	-2.9557	2.92e-23	3.29e-21	DOWN	--	--	GO:0032991//GO:0044421//GO:0005575//GO:0043234//GO:0031012//GO:0005578//GO:0005581//GO:0005576	macromolecular complex//extracellular region part//cellular_component//protein complex//extracellular matrix//proteinaceous extracellular matrix//collagen trimer//extracellular region	GO:0003674//GO:0005198//GO:0005201	molecular_function//structural molecule activity//extracellular matrix structural constituent	col5a1; collagen, type V, alpha 1; K06236 collagen, type I/II/III/V/XI/XXIV/XXVII, alpha	http://www.genome.jp/dbget-bin/www_bget?xtr:100038277	col5a1	collagen, type V, alpha 1 [Source:Xenbase;Acc:XB-GENE-5954567]
ENSXETG00000017378	GL172705.1	-	1987293	1994685	3738	6422	6203	2802	2005	99.3486	91.3523	37.6846	32.6404	95.3504	35.1625	6013.5	2471.69	1.2827	4.04e-23	4.53e-21	UP	GO:0006692//GO:0044255//GO:0006979//GO:0003008//GO:0009987//GO:0008217//GO:0019371//GO:0008152//GO:0065007//GO:0009058//GO:0006629//GO:1901576//GO:1901570//GO:0006082//GO:0006633//GO:0071704//GO:0046457//GO:0072330//GO:1901568//GO:0006636//GO:0008150//GO:0044711//GO:0044763//GO:0044710//GO:0044283//GO:0003013//GO:0032787//GO:0006693//GO:0044249//GO:0001516//GO:0008015//GO:0019752//GO:0044281//GO:…	prostanoid metabolic process//cellular lipid metabolic process//response to oxidative stress//system process//cellular process//regulation of blood pressure//cyclooxygenase pathway//metabolic process//biological regulation//biosynthetic process//lipid metabolic process//organic substance biosynthetic process//fatty acid derivative biosynthetic process//organic acid metabolic process//fatty acid b…	--	--	GO:0046906//GO:0016684//GO:0003824//GO:0004666//GO:0016705//GO:1901363//GO:0020037//GO:0016491//GO:0004601//GO:0003674//GO:0097159//GO:0005488//GO:0016209//GO:0005515	tetrapyrrole binding//oxidoreductase activity, acting on peroxide as acceptor//catalytic activity//prostaglandin-endoperoxide synthase activity//oxidoreductase activity, acting on paired donors, with incorporation or reduction of molecular oxygen//heterocyclic compound binding//heme binding//oxidoreductase activity//peroxidase activity//molecular_function//organic cyclic compound binding//binding…	ptgs2, cox-2, cox2, gripghs, hcox-2, pgg/hs, pghs-2, phs-2; prostaglandin-endoperoxide synthase 2 (prostaglandin G/H synthase and cyclooxygenase) (EC:1.14.99.1); K11987 prostaglandin-endoperoxide synthase 2 [EC:1.14.99.1]	http://www.genome.jp/dbget-bin/www_bget?xtr:595089	ptgs2	prostaglandin-endoperoxide synthase 2 (prostaglandin G/H synthase and cyclooxygenase) [Source:Xenbase;Acc:XB-GENE-482133]
ENSXETG00000015127	GL173407.1	+	319707	330280	1462	8074	8042	3789	3194	362.496	343.72	147.892	150.903	353.108	149.397	7671.61	3624.1	1.0819	4.94e-23	5.51e-21	UP	--	--	--	--	GO:0046914//GO:0008270//GO:0046872//GO:0005515//GO:0043167//GO:0005488//GO:0003674//GO:0043169	transition metal ion binding//zinc ion binding//metal ion binding//protein binding//ion binding//binding//molecular_function//cation binding	mkrn3, makorin-3, rnf63, zfp127, znf127; makorin ring finger protein 3	http://www.genome.jp/dbget-bin/www_bget?xtr:100216134	mkrn3	makorin ring finger protein 3 [Source:Xenbase;Acc:XB-GENE-5958700]
Novel02381	GL174179.1	-	6904	25838	5231	127	191	597	421	1.65257	2.36601	6.7536	5.76485	2.00929	6.25922	150.145	523.011	-1.8005	9.99e-23	1.11e-20	DOWN	--	--	GO:0036338//GO:0044423//GO:0019031//GO:0005575//GO:0019012	viral membrane//virion part//viral envelope//cellular_component//virion	--	--	synaptonemal complex protein 1-like	http://www.genome.jp/dbget-bin/www_bget?xtr:101734241	--	PREDICTED: synaptonemal complex protein 1 [Xenopus (Silurana) tropicalis]
ENSXETG00000025927	GL172975.1	-	773177	785623	4524	3392	4268	8176	6635	43.3575	51.9348	90.8559	89.2479	47.6461	90.0519	3629.38	7670.12	-1.0795	1.07e-22	1.18e-20	DOWN	GO:0006298//GO:0046483//GO:0006259//GO:0050896//GO:0044238//GO:0006139//GO:0044260//GO:0006950//GO:0090304//GO:0044699//GO:0033554//GO:0051716//GO:0044237//GO:0006807//GO:1901360//GO:0006974//GO:0043170//GO:0008152//GO:0006725//GO:0009987//GO:0034641//GO:0044710//GO:0044763//GO:0008150//GO:0006281//GO:0071704	mismatch repair//heterocycle metabolic process//DNA metabolic process//response to stimulus//primary metabolic process//nucleobase-containing compound metabolic process//cellular macromolecule metabolic process//response to stress//nucleic acid metabolic process//single-organism process//cellular response to stress//cellular response to stimulus//cellular metabolic process//nitrogen compound meta…	--	--	GO:0016798//GO:0030983//GO:0003690//GO:0003677//GO:0005488//GO:0097159//GO:0003674//GO:0003676//GO:0043566//GO:0003824//GO:0016799//GO:1901363//GO:0016787	hydrolase activity, acting on glycosyl bonds//mismatched DNA binding//double-stranded DNA binding//DNA binding//binding//organic cyclic compound binding//molecular_function//nucleic acid binding//structure-specific DNA binding//catalytic activity//hydrolase activity, hydrolyzing N-glycosyl compounds//heterocyclic compound binding//hydrolase activity	tdg; thymine-DNA glycosylase; K03649 TDG/mug DNA glycosylase family protein [EC:3.2.2.-]	http://www.genome.jp/dbget-bin/www_bget?xtr:448432	tdg	thymine DNA glycosylase [Source:Xenbase;Acc:XB-GENE-1006128]
ENSXETG00000024055	GL172650.1	+	2413529	2424644	1764	964	957	335	296	31.6016	29.8655	9.54731	10.2111	30.7336	9.87921	914.503	328.362	1.4777	1.23e-22	1.35e-20	UP	GO:0036211//GO:0071704//GO:0019538//GO:0008150//GO:0043170//GO:0009987//GO:0008152//GO:0006468//GO:0043412//GO:0044260//GO:0016310//GO:0044238//GO:0044237//GO:0006796//GO:0006464//GO:0006793//GO:0044267	protein modification process//organic substance metabolic process//protein metabolic process//biological_process//macromolecule metabolic process//cellular process//metabolic process//protein phosphorylation//macromolecule modification//cellular macromolecule metabolic process//phosphorylation//primary metabolic process//cellular metabolic process//phosphate-containing compound metabolic process/…	--	--	GO:0001882//GO:1901265//GO:0032559//GO:0097367//GO:0016772//GO:0004674//GO:1901363//GO:0036094//GO:0032555//GO:0032549//GO:0043168//GO:0000166//GO:0003824//GO:0004713//GO:0032553//GO:0005524//GO:0016301//GO:0016773//GO:0005488//GO:0032550//GO:0017076//GO:0043167//GO:0001883//GO:0003674//GO:0097159//GO:0030554//GO:0004672//GO:0035639//GO:0016740	nucleoside binding//nucleoside phosphate binding//adenyl ribonucleotide binding//carbohydrate derivative binding//transferase activity, transferring phosphorus-containing groups//protein serine/threonine kinase activity//heterocyclic compound binding//small molecule binding//purine ribonucleotide binding//ribonucleoside binding//anion binding//nucleotide binding//catalytic activity//protein tyros…	eif2ak1; eukaryotic translation initiation factor 2-alpha kinase 1 (EC:2.7.11.1); K16194 eukaryotic translation initiation factor 2-alpha kinase 1 [EC:2.7.11.1]	http://www.genome.jp/dbget-bin/www_bget?xtr:733794	eif2ak1	eukaryotic translation initiation factor 2-alpha kinase 1 [Source:Xenbase;Acc:XB-GENE-962479]
ENSXETG00000006354	GL172839.1	-	863848	892307	3617	1767	1950	865	556	28.25	29.6786	12.0227	9.35419	28.9643	10.6885	1765.76	726.284	1.2817	1.28e-22	1.39e-20	UP	--	--	--	--	--	--	fam214a, kiaa1370; family with sequence similarity 214, member A	http://www.genome.jp/dbget-bin/www_bget?xtr:548419	fam214a	family with sequence similarity 214, member A [Source:Xenbase;Acc:XB-GENE-5816685]
ENSXETG00000002822	GL173097.1	+	545921	561538	2403	306	377	76	54	7.36374	8.63663	1.58999	1.36748	8.00018	1.47873	323.747	66.8176	2.2766	1.35e-22	1.47e-20	UP	GO:0023052//GO:0050789//GO:0044763//GO:0008150//GO:0065007//GO:0009987//GO:0050896//GO:0044699//GO:0051716//GO:0007165//GO:0007154//GO:0044700//GO:0050794	signaling//regulation of biological process//single-organism cellular process//biological_process//biological regulation//cellular process//response to stimulus//single-organism process//cellular response to stimulus//signal transduction//cell communication//single organism signaling//regulation of cellular process	--	--	--	--	rho GTPase-activating protein 11A-like	http://www.genome.jp/dbget-bin/www_bget?xtr:100495220	arhgap11a.2	Rho GTPase activating protein 11A, gene 2 [Source:Xenbase;Acc:XB-GENE-5843957]
ENSXETG00000021211	GL172735.1	+	159325	178379	3033	730	1291	3834	2794	13.9181	23.4321	63.5499	56.0575	18.6751	59.8037	951.286	3411.54	-1.8425	1.44e-22	1.55e-20	DOWN	--	--	--	--	--	--	uncharacterized LOC100491211	http://www.genome.jp/dbget-bin/www_bget?xtr:100491211	--	--
Novel00251	GL172667.1	+	729537	747611	4050	226	212	27	25	4.2891	3.83019	0.445478	0.499284	4.05965	0.472381	208.749	27.1323	2.9437	1.5e-22	1.61e-20	UP	--	--	--	--	--	--	--	--	--	--
ENSXETG00000011499	GL173614.1	-	172478	186311	3261	797	911	2039	1647	14.1331	15.3789	31.4341	30.7343	14.756	31.0842	810.814	1908.35	-1.2349	2.6e-22	2.77e-20	DOWN	GO:0050794//GO:0009059//GO:0010468//GO:0018130//GO:1903506//GO:0046483//GO:0044249//GO:0019222//GO:0009889//GO:0032774//GO:0016070//GO:0010467//GO:0010556//GO:0090304//GO:0044237//GO:0044238//GO:0080090//GO:0006139//GO:0044260//GO:0034654//GO:0019438//GO:0006725//GO:0008152//GO:0051171//GO:0006355//GO:0006351//GO:0065007//GO:2000112//GO:0009987//GO:0009058//GO:1901576//GO:1901362//GO:0031326//GO:…	regulation of cellular process//macromolecule biosynthetic process//regulation of gene expression//heterocycle biosynthetic process//regulation of nucleic acid-templated transcription//heterocycle metabolic process//cellular biosynthetic process//regulation of metabolic process//regulation of biosynthetic process//RNA biosynthetic process//RNA metabolic process//gene expression//regulation of mac…	GO:0044424//GO:0005622//GO:0005575//GO:0043229//GO:0005634//GO:0005623//GO:0043231//GO:0044464//GO:0043226//GO:0043227	intracellular part//intracellular//cellular_component//intracellular organelle//nucleus//cell//intracellular membrane-bounded organelle//cell part//organelle//membrane-bounded organelle	GO:0008270//GO:0046872//GO:0046914//GO:0001071//GO:0003674//GO:0003700//GO:0043167//GO:0005488//GO:0043169	zinc ion binding//metal ion binding//transition metal ion binding//nucleic acid binding transcription factor activity//molecular_function//transcription factor activity, sequence-specific DNA binding//ion binding//binding//cation binding	myelin transcription factor 1-like	http://www.genome.jp/dbget-bin/www_bget?xtr:100490628	myt1	myelin transcription factor 1 [Source:Xenbase;Acc:XB-GENE-1009975]
ENSXETG00000019275	GL172713.1	-	2736114	2743792	1377	7	10	145	113	0.293964	0.399782	5.29382	4.99372	0.346873	5.14377	8.03464	133.302	-4.0523	2.91e-22	3.08e-20	DOWN	GO:0007015//GO:0044699//GO:0071840//GO:0016043//GO:0044085//GO:1902589//GO:0007010//GO:0044763//GO:0030036//GO:0022607//GO:0008150//GO:0043933//GO:0030029//GO:0061572//GO:0071822//GO:0051017//GO:0006996//GO:0009987	actin filament organization//single-organism process//cellular component organization or biogenesis//cellular component organization//cellular component biogenesis//single-organism organelle organization//cytoskeleton organization//single-organism cellular process//actin cytoskeleton organization//cellular component assembly//biological_process//macromolecular complex subunit organization//actin …	GO:0043232//GO:0044430//GO:0005622//GO:0043228//GO:0044424//GO:0005856//GO:0044422//GO:0045111//GO:0044464//GO:0005882//GO:0032991//GO:0043226//GO:0044446//GO:0005623//GO:0005575//GO:0043234//GO:0043229	intracellular non-membrane-bounded organelle//cytoskeletal part//intracellular//non-membrane-bounded organelle//intracellular part//cytoskeleton//organelle part//intermediate filament cytoskeleton//cell part//intermediate filament//macromolecular complex//organelle//intracellular organelle part//cell//cellular_component//protein complex//intracellular organelle	GO:0005515//GO:0005488//GO:0008092//GO:0003674//GO:0005519//GO:0005198	protein binding//binding//cytoskeletal protein binding//molecular_function//cytoskeletal regulatory protein binding//structural molecule activity	des.1, cmd1i, cmd1l, csm1, csm2, des, desm; desmin, gene 1; K07610 desmin	http://www.genome.jp/dbget-bin/www_bget?xtr:394739	des.1	desmin, gene 1 [Source:Xenbase;Acc:XB-GENE-494931]
ENSXETG00000027350	GL172970.1	-	578562	589462	1497	70	105	379	312	2.78972	3.98363	13.1313	13.0848	3.38668	13.108	82.6312	358.137	-2.1158	4.06e-22	4.28e-20	DOWN	GO:0090304//GO:0044237//GO:0080090//GO:0044238//GO:0034654//GO:0006139//GO:0044260//GO:0009059//GO:0050794//GO:0044249//GO:0018130//GO:1903506//GO:0046483//GO:0010468//GO:0032774//GO:0009889//GO:0019222//GO:0010467//GO:0010556//GO:0016070//GO:0008150//GO:0034645//GO:0071704//GO:0034641//GO:0050789//GO:2001141//GO:0065007//GO:0006355//GO:0006351//GO:0008152//GO:0006725//GO:0051171//GO:0019438//GO:…	nucleic acid metabolic process//cellular metabolic process//regulation of primary metabolic process//primary metabolic process//nucleobase-containing compound biosynthetic process//nucleobase-containing compound metabolic process//cellular macromolecule metabolic process//macromolecule biosynthetic process//regulation of cellular process//cellular biosynthetic process//heterocycle biosynthetic pr…	GO:0005622//GO:0044424//GO:0044464//GO:0043231//GO:0043226//GO:0043227//GO:0005575//GO:0043229//GO:0005623//GO:0005634	intracellular//intracellular part//cell part//intracellular membrane-bounded organelle//organelle//membrane-bounded organelle//cellular_component//intracellular organelle//cell//nucleus	GO:0003674//GO:0097159//GO:0003677//GO:0005488//GO:0043565//GO:1901363//GO:0003676	molecular_function//organic cyclic compound binding//DNA binding//binding//sequence-specific DNA binding//heterocyclic compound binding//nucleic acid binding	hoxb9, hox-2.5, hox2, hox2e, xhoxb9; homeobox B9; K09294 homeobox protein HoxA/B/C/D9	http://www.genome.jp/dbget-bin/www_bget?xtr:394474	hoxb9	homeobox B9 [Source:Xenbase;Acc:XB-GENE-963094]
Novel01817	GL173352.1	+	143225	150731	6492	209	169	4	2	1.89582	1.45936	0.0315438	0.019091	1.67759	0.0253174	180.684	3.02521	5.9003	4.15e-22	4.35e-20	UP	GO:0044237//GO:0043436//GO:0090304//GO:0044699//GO:1901605//GO:0006139//GO:0044260//GO:0006525//GO:0044238//GO:0009064//GO:0055114//GO:0044249//GO:0006259//GO:0046483//GO:0009059//GO:0019752//GO:0006260//GO:0044281//GO:0006520//GO:0071704//GO:0008150//GO:0034645//GO:0044710//GO:0044763//GO:0034641//GO:1901564//GO:0009987//GO:0006725//GO:0008152//GO:0006807//GO:1901360//GO:0043170//GO:0006082//GO:…	cellular metabolic process//oxoacid metabolic process//nucleic acid metabolic process//single-organism process//alpha-amino acid metabolic process//nucleobase-containing compound metabolic process//cellular macromolecule metabolic process//arginine metabolic process//primary metabolic process//glutamine family amino acid metabolic process//oxidation-reduction process//cellular biosynthetic proces…	--	--	GO:0097159//GO:0003674//GO:0005488//GO:0043167//GO:0003677//GO:0016779//GO:0046872//GO:0008270//GO:0016788//GO:0016740//GO:0004518//GO:0046914//GO:0016772//GO:0034061//GO:0016810//GO:0036094//GO:1901363//GO:0016787//GO:0016747//GO:0008408//GO:0043169//GO:0016491//GO:1901265//GO:0016746//GO:0016813//GO:0000166//GO:0009015//GO:0003824//GO:0003723//GO:0003676//GO:0003887//GO:0004527	organic cyclic compound binding//molecular_function//binding//ion binding//DNA binding//nucleotidyltransferase activity//metal ion binding//zinc ion binding//hydrolase activity, acting on ester bonds//transferase activity//nuclease activity//transition metal ion binding//transferase activity, transferring phosphorus-containing groups//DNA polymerase activity//hydrolase activity, acting on carbon-…	uncharacterized LOC100492666	http://www.genome.jp/dbget-bin/www_bget?xtr:100492666	--	PREDICTED: uncharacterized protein LOC105945892 [Xenopus (Silurana) tropicalis]
ENSXETG00000010876	GL172944.1	-	1352504	1388383	2313	1771	1781	698	669	44.5074	42.6093	15.2501	17.6925	43.5584	16.4713	1690.51	714.671	1.2421	4.62e-22	4.8e-20	UP	GO:0008150//GO:0008152	biological_process//metabolic process	GO:0016459//GO:0005622//GO:0044430//GO:0043232//GO:0044424//GO:0043228//GO:0005856//GO:0044422//GO:0043226//GO:0032991//GO:0044464//GO:0015629//GO:0005623//GO:0044446//GO:0043229//GO:0005575//GO:0043234	myosin complex//intracellular//cytoskeletal part//intracellular non-membrane-bounded organelle//intracellular part//non-membrane-bounded organelle//cytoskeleton//organelle part//organelle//macromolecular complex//cell part//actin cytoskeleton//cell//intracellular organelle part//intracellular organelle//cellular_component//protein complex	GO:0003674//GO:0017111//GO:0003774//GO:0016818//GO:0016462//GO:0016787//GO:0016817//GO:0003824	molecular_function//nucleoside-triphosphatase activity//motor activity//hydrolase activity, acting on acid anhydrides, in phosphorus-containing anhydrides//pyrophosphatase activity//hydrolase activity//hydrolase activity, acting on acid anhydrides//catalytic activity	cgn; cingulin; K06102 cingulin	http://www.genome.jp/dbget-bin/www_bget?xtr:100145755	cgnl1	cingulin-like 1 [Source:Xenbase;Acc:XB-GENE-5754486]
ENSXETG00000023749	GL172735.1	+	2017263	2018284	891	103	86	0	1	6.68483	5.31346	0	0.0682971	5.99914	0.0341485	90.2851	0.583658	7.2732	4.61e-22	4.8e-20	UP	GO:0007186//GO:0009987//GO:0065007//GO:0044763//GO:0050789//GO:0023052//GO:0008150//GO:0044700//GO:0007154//GO:0007165//GO:0050794//GO:0050896//GO:0051716//GO:0044699	G-protein coupled receptor signaling pathway//cellular process//biological regulation//single-organism cellular process//regulation of biological process//signaling//biological_process//single organism signaling//cell communication//signal transduction//regulation of cellular process//response to stimulus//cellular response to stimulus//single-organism process	GO:0031224//GO:0016021//GO:0044425//GO:0005575//GO:0016020	intrinsic component of membrane//integral component of membrane//membrane part//cellular_component//membrane	GO:0004871//GO:0004930//GO:0060089//GO:0004888//GO:0004872//GO:0003674//GO:0038023	signal transducer activity//G-protein coupled receptor activity//molecular transducer activity//transmembrane signaling receptor activity//receptor activity//molecular_function//signaling receptor activity	gpr20; G protein-coupled receptor 20; K04317 G protein-coupled receptor 20	http://www.genome.jp/dbget-bin/www_bget?xtr:100491718	gpr20	G protein-coupled receptor 20 [Source:Xenbase;Acc:XB-GENE-6040269]
Novel02707	GL177773.1	-	12	528	310	279	303	56	43	52.0443	53.8069	9.08158	8.44086	52.9256	8.76122	276.567	51.1079	2.436	4.86e-22	5.02e-20	UP	GO:0009185//GO:0009116//GO:0009132//GO:0009161//GO:0071704//GO:1901135//GO:0046939//GO:1901575//GO:0008150//GO:0046496//GO:0009179//GO:0044710//GO:0044763//GO:0009199//GO:0005975//GO:0006090//GO:0034641//GO:1901564//GO:0009987//GO:0019693//GO:0006725//GO:0008152//GO:1901360//GO:0009056//GO:0044712//GO:0009117//GO:0006732//GO:0006807//GO:0044724//GO:0006163//GO:0009150//GO:0006753//GO:0006082//GO:…	ribonucleoside diphosphate metabolic process//nucleoside metabolic process//nucleoside diphosphate metabolic process//ribonucleoside monophosphate metabolic process//organic substance metabolic process//carbohydrate derivative metabolic process//nucleotide phosphorylation//organic substance catabolic process//biological_process//nicotinamide nucleotide metabolic process//purine ribonucleoside dip…	GO:0032991//GO:0044464//GO:0000015//GO:0005829//GO:0043234//GO:0005575//GO:0005737//GO:0005623//GO:0005622//GO:1902494//GO:0044444//GO:0044424//GO:0044445	macromolecular complex//cell part//phosphopyruvate hydratase complex//cytosol//protein complex//cellular_component//cytoplasm//cell//intracellular//catalytic complex//cytoplasmic part//intracellular part//cytosolic part	GO:0004634//GO:0016836//GO:0043169//GO:0003824//GO:0016829//GO:0000287//GO:0003674//GO:0005488//GO:0043167//GO:0046872//GO:0016835	phosphopyruvate hydratase activity//hydro-lyase activity//cation binding//catalytic activity//lyase activity//magnesium ion binding//molecular_function//binding//ion binding//metal ion binding//carbon-oxygen lyase activity	mgc108129; beta enolase; K01689 enolase [EC:4.2.1.11]	http://www.genome.jp/dbget-bin/www_bget?xtr:613089	--	beta enolase [Xenopus (Silurana) tropicalis]>gi|66396624|gb|AAH96516.1| hypothetical protein mgc108129 [Xenopus (Silurana) tropicalis]>gi|163916262|gb|AAI57779.1| mgc108129 protein [Xenopus (Silurana) tropicalis]
ENSXETG00000034387	NC_006839	+	11859	13676	1818	3218	4095	7911	6087	102.358	123.999	218.762	203.746	113.178	211.254	3464.19	7227.19	-1.0609	4.99e-22	5.12e-20	DOWN	GO:1901564//GO:0009987//GO:0042773//GO:0019693//GO:0008152//GO:0006725//GO:0006807//GO:0009117//GO:1901360//GO:0006753//GO:0009150//GO:0006163//GO:0009161//GO:0022904//GO:0071704//GO:1901135//GO:0009116//GO:0008150//GO:0006119//GO:0044710//GO:0044763//GO:0009199//GO:0034641//GO:0015980//GO:0009144//GO:0046483//GO:0055086//GO:0022900//GO:0006793//GO:0045333//GO:0009167//GO:0044281//GO:0009259//GO:…	organonitrogen compound metabolic process//cellular process//ATP synthesis coupled electron transport//ribose phosphate metabolic process//metabolic process//cellular aromatic compound metabolic process//nitrogen compound metabolic process//nucleotide metabolic process//organic cyclic compound metabolic process//nucleoside phosphate metabolic process//purine ribonucleotide metabolic process//puri…	GO:0044425//GO:0043229//GO:0016021//GO:0005575//GO:0005737//GO:0005623//GO:0031090//GO:0044446//GO:0031224//GO:0043226//GO:0043231//GO:0044464//GO:0044429//GO:0016020//GO:0043227//GO:0005743//GO:0019866//GO:0044422//GO:0044444//GO:0031975//GO:0044424//GO:0031967//GO:0031966//GO:0005622//GO:0005739//GO:0070469//GO:0005740	membrane part//intracellular organelle//integral component of membrane//cellular_component//cytoplasm//cell//organelle membrane//intracellular organelle part//intrinsic component of membrane//organelle//intracellular membrane-bounded organelle//cell part//mitochondrial part//membrane//membrane-bounded organelle//mitochondrial inner membrane//organelle inner membrane//organelle part//cytoplasmic p…	GO:0003824//GO:0016651//GO:0016655//GO:0016491//GO:0003954//GO:0003674//GO:0008137//GO:0050136	catalytic activity//oxidoreductase activity, acting on NAD(P)H//oxidoreductase activity, acting on NAD(P)H, quinone or similar compound as acceptor//oxidoreductase activity//NADH dehydrogenase activity//molecular_function//NADH dehydrogenase (ubiquinone) activity//NADH dehydrogenase (quinone) activity	ND5; NADH dehydrogenase subunit 5; K03883 NADH-ubiquinone oxidoreductase chain 5 [EC:1.6.5.3]	http://www.genome.jp/dbget-bin/www_bget?xtr:3283502	nad5	NADH dehydrogenase subunit 5 (mitochondrion) [Source:RefSeq peptide;Acc:YP_203380]
ENSXETG00000007765	GL172666.1	-	3306775	3311056	2720	20	37	316	319	0.425198	0.748841	5.84054	7.13677	0.58702	6.48865	26.8075	332.961	-3.6346	8.1e-22	8.27e-20	DOWN	GO:0044237//GO:0090304//GO:0006139//GO:0044260//GO:0034654//GO:0044238//GO:0080090//GO:0010468//GO:0046483//GO:0018130//GO:1903506//GO:0044249//GO:0050794//GO:0009059//GO:0016070//GO:0010556//GO:0010467//GO:0019222//GO:0009889//GO:0032774//GO:0071704//GO:0034645//GO:0008150//GO:2001141//GO:0050789//GO:0034641//GO:2000112//GO:0009987//GO:0019438//GO:0051171//GO:0006725//GO:0008152//GO:0006351//GO:…	cellular metabolic process//nucleic acid metabolic process//nucleobase-containing compound metabolic process//cellular macromolecule metabolic process//nucleobase-containing compound biosynthetic process//primary metabolic process//regulation of primary metabolic process//regulation of gene expression//heterocycle metabolic process//heterocycle biosynthetic process//regulation of nucleic acid-tem…	GO:0005622//GO:0044424//GO:0043226//GO:0043231//GO:0044464//GO:0043227//GO:0043229//GO:0005575//GO:0005634//GO:0005623	intracellular//intracellular part//organelle//intracellular membrane-bounded organelle//cell part//membrane-bounded organelle//intracellular organelle//cellular_component//nucleus//cell	GO:0097159//GO:0003674//GO:0005488//GO:0003677//GO:0043565//GO:1901363//GO:0003676	organic cyclic compound binding//molecular_function//binding//DNA binding//sequence-specific DNA binding//heterocyclic compound binding//nucleic acid binding	nkx3-1, Xbagpipe, Xbap, bagpipe, koza, nkx3.1, nkx3a; NK3 homeobox 1; K09348 homeobox protein Nkx-3.1	http://www.genome.jp/dbget-bin/www_bget?xtr:100038192	nkx3-1	NK3 homeobox 1 [Source:Xenbase;Acc:XB-GENE-479027]
ENSXETG00000001769	GL172843.1	-	1143438	1145416	1300	2849	2925	5983	5139	132.222	129.23	241.399	250.981	130.726	246.19	2746.9	5778.37	-1.0729	8.78e-22	8.92e-20	DOWN	GO:0008152//GO:0006725//GO:0060485//GO:0007517//GO:0060538//GO:0051171//GO:0021915//GO:0019438//GO:0010721//GO:0050793//GO:0065007//GO:0048513//GO:0000902//GO:0006355//GO:0006351//GO:0007519//GO:0048523//GO:2000112//GO:0043066//GO:0007399//GO:0009987//GO:0009792//GO:0016202//GO:0045596//GO:0002088//GO:0048642//GO:2000026//GO:0001837//GO:0009058//GO:1901576//GO:1901362//GO:0061061//GO:0097659//GO:…	metabolic process//cellular aromatic compound metabolic process//mesenchyme development//muscle organ development//skeletal muscle organ development//regulation of nitrogen compound metabolic process//neural tube development//aromatic compound biosynthetic process//negative regulation of cell development//regulation of developmental process//biological regulation//organ development//cell morphoge…	GO:0005575//GO:0043229//GO:0005634//GO:0005623//GO:0044464//GO:0043231//GO:0043226//GO:0043227//GO:0044424//GO:0005622	cellular_component//intracellular organelle//nucleus//cell//cell part//intracellular membrane-bounded organelle//organelle//membrane-bounded organelle//intracellular part//intracellular	GO:0046983//GO:0003676//GO:1901363//GO:0043565//GO:0046982//GO:0003674//GO:0097159//GO:0003677//GO:0005515//GO:0005488	protein dimerization activity//nucleic acid binding//heterocyclic compound binding//sequence-specific DNA binding//protein heterodimerization activity//molecular_function//organic cyclic compound binding//DNA binding//protein binding//binding	hes4, XHairy2a, Xhairy2, Xhairy2b, hairy2, hairy2a, hairy2b, hes1, hes4a, hes4b; hes family bHLH transcription factor 4; K06054 hairy and enhancer of split 1	http://www.genome.jp/dbget-bin/www_bget?xtr:394465	hes4	hes family bHLH transcription factor 4 [Source:Xenbase;Acc:XB-GENE-487830]
Novel02402	GL174289.1	-	34431	36687	470	439	518	1194	1048	54.0129	60.6721	127.715	135.689	57.3425	131.702	454.015	1166.26	-1.3611	8.87e-22	8.97e-20	DOWN	GO:0019438//GO:0051171//GO:0008152//GO:0006725//GO:0006351//GO:0006355//GO:0065007//GO:2000112//GO:0009987//GO:1901362//GO:1901576//GO:0009058//GO:0060255//GO:0031326//GO:0097659//GO:0044271//GO:0051252//GO:1901360//GO:0043170//GO:0006807//GO:0031323//GO:0019219//GO:0034645//GO:0008150//GO:0071704//GO:0034641//GO:2001141//GO:0050789//GO:0009059//GO:0050794//GO:0010468//GO:0046483//GO:0018130//GO:…	aromatic compound biosynthetic process//regulation of nitrogen compound metabolic process//metabolic process//cellular aromatic compound metabolic process//transcription, DNA-templated//regulation of transcription, DNA-templated//biological regulation//regulation of cellular macromolecule biosynthetic process//cellular process//organic cyclic compound biosynthetic process//organic substance biosy…	GO:0005575//GO:0043229//GO:0005634//GO:0005623//GO:0043231//GO:0044464//GO:0043226//GO:0043227//GO:0044424//GO:0005622	cellular_component//intracellular organelle//nucleus//cell//intracellular membrane-bounded organelle//cell part//organelle//membrane-bounded organelle//intracellular part//intracellular	GO:0001071//GO:0003674//GO:0003700	nucleic acid binding transcription factor activity//molecular_function//transcription factor activity, sequence-specific DNA binding	MGC79458, tbx6; t-box 6; K10180 T-box protein 6	http://www.genome.jp/dbget-bin/www_bget?xtr:493357	--	T-box transcription factor tbx6 [Xenopus laevis]
Novel01766	GL173320.1	-	242451	247418	4188	112	127	5	3	1.54647	1.66938	0.0600203	0.0435908	1.60792	0.0518055	113.475	4.07335	4.8	1.18e-21	1.19e-19	UP	GO:0051179//GO:0015931//GO:1902578//GO:1901264//GO:0008150//GO:0051234//GO:0071702//GO:0071705//GO:0015858//GO:0034258//GO:0044699//GO:0044765//GO:0006810	localization//nucleobase-containing compound transport//single-organism localization//carbohydrate derivative transport//biological_process//establishment of localization//organic substance transport//nitrogen compound transport//nucleoside transport//nicotinamide riboside transport//single-organism process//single-organism transport//transport	GO:0016020//GO:0005575	membrane//cellular_component	GO:0015932//GO:1901505//GO:0022891//GO:0005337//GO:0034257//GO:0022857//GO:0022892//GO:0003674//GO:0005215	nucleobase-containing compound transmembrane transporter activity//carbohydrate derivative transporter activity//substrate-specific transmembrane transporter activity//nucleoside transmembrane transporter activity//nicotinamide riboside transmembrane transporter activity//transmembrane transporter activity//substrate-specific transporter activity//molecular_function//transporter activity	--	--	--	--
ENSXETG00000010248	GL172673.1	+	1405902	1488379	3820	1288	1360	536	436	19.4977	19.5989	7.05401	6.94549	19.5483	6.99975	1259.04	503.433	1.3225	1.27e-21	1.27e-19	UP	GO:0001568//GO:0044707//GO:0016310//GO:0043412//GO:0035556//GO:0044260//GO:0050896//GO:0044238//GO:0032501//GO:0051716//GO:0044237//GO:0006796//GO:1901342//GO:0044767//GO:0044699//GO:1901490//GO:0009653//GO:0036303//GO:0048514//GO:0044700//GO:0007165//GO:0007154//GO:0022603//GO:0032502//GO:0001944//GO:0006464//GO:0050794//GO:0044267//GO:0045765//GO:0048646//GO:0006793//GO:0050789//GO:0044763//GO:…	blood vessel development//single-multicellular organism process//phosphorylation//macromolecule modification//intracellular signal transduction//cellular macromolecule metabolic process//response to stimulus//primary metabolic process//multicellular organismal process//cellular response to stimulus//cellular metabolic process//phosphate-containing compound metabolic process//regulation of vascula…	GO:0005622//GO:0044424//GO:0044464//GO:0005737//GO:0005623//GO:0005575	intracellular//intracellular part//cell part//cytoplasm//cell//cellular_component	GO:0032550//GO:0017076//GO:0016301//GO:0016773//GO:0005488//GO:0043167//GO:0003674//GO:0097159//GO:0030554//GO:0004672//GO:0001883//GO:0004697//GO:0035639//GO:0016740//GO:0046872//GO:0043169//GO:0001882//GO:1901265//GO:0032559//GO:0097367//GO:0016772//GO:0004674//GO:1901363//GO:0036094//GO:0032555//GO:0032549//GO:0043168//GO:0000166//GO:0004713//GO:0032553//GO:0005524//GO:0003824	purine ribonucleoside binding//purine nucleotide binding//kinase activity//phosphotransferase activity, alcohol group as acceptor//binding//ion binding//molecular_function//organic cyclic compound binding//adenyl nucleotide binding//protein kinase activity//purine nucleoside binding//protein kinase C activity//purine ribonucleoside triphosphate binding//transferase activity//metal ion binding//ca…	prkd1, pkc-mu, pkcm, pkd, prkcm; protein kinase D1 (EC:2.7.11.13); K06070 protein kinase D [EC:2.7.11.13]	http://www.genome.jp/dbget-bin/www_bget?xtr:100151704	prkd1	protein kinase D1 [Source:Xenbase;Acc:XB-GENE-487626]
ENSXETG00000032992	GL173192.1	-	431832	464150	5043	139	240	635	551	1.6015	2.63239	6.3605	6.68058	2.11695	6.52054	178.476	616.537	-1.7885	1.61e-21	1.6e-19	DOWN	GO:0048519//GO:0043086//GO:0044267//GO:0050794//GO:0032269//GO:0019222//GO:0044092//GO:0006508//GO:0010466//GO:0044237//GO:0050790//GO:0044260//GO:0009892//GO:0080090//GO:0044238//GO:0052548//GO:0048523//GO:0009987//GO:0030162//GO:0051246//GO:0045861//GO:0065009//GO:0008152//GO:0051336//GO:0051346//GO:0065007//GO:0043170//GO:0031323//GO:0052547//GO:0060255//GO:0051248//GO:0031324//GO:0010605//GO:…	negative regulation of biological process//negative regulation of catalytic activity//cellular protein metabolic process//regulation of cellular process//negative regulation of cellular protein metabolic process//regulation of metabolic process//negative regulation of molecular function//proteolysis//negative regulation of peptidase activity//cellular metabolic process//regulation of catalytic ac…	GO:0005576//GO:0005615//GO:0005575//GO:0044421	extracellular region//extracellular space//cellular_component//extracellular region part	GO:0061135//GO:0061134//GO:0003674//GO:0005488//GO:0005515//GO:0004866//GO:0030414//GO:0004857//GO:0098772//GO:0030234	endopeptidase regulator activity//peptidase regulator activity//molecular_function//binding//protein binding//endopeptidase inhibitor activity//peptidase inhibitor activity//enzyme inhibitor activity//molecular function regulator//enzyme regulator activity	c3; complement C3	http://www.genome.jp/dbget-bin/www_bget?xtr:100170611	--	--
ENSXETG00000006108	GL173919.1	-	47528	66409	2043	153	220	617	483	4.33066	5.92804	15.1828	14.3866	5.12935	14.7847	176.267	568.488	-1.6894	1.65e-21	1.63e-19	DOWN	--	--	--	--	--	--	col9a3; collagen, type IX, alpha 3; K08131 collagen, type IX, alpha	http://www.genome.jp/dbget-bin/www_bget?xtr:100145619	col9a3	collagen, type IX, alpha 3 [Source:Xenbase;Acc:XB-GENE-997413]
ENSXETG00000012279	GL172681.1	-	3661240	3687927	5346	1998	3168	7763	6758	21.6121	32.6222	73.0021	76.9253	27.1171	74.9637	2436.67	7550.08	-1.6316	1.98e-21	1.95e-19	DOWN	GO:0006996//GO:0009987//GO:0051017//GO:0061572//GO:0071822//GO:0043933//GO:0030029//GO:0022607//GO:0008150//GO:0030036//GO:0044763//GO:0007010//GO:1902589//GO:0044085//GO:0016043//GO:0044699//GO:0071840//GO:0007015	organelle organization//cellular process//actin filament bundle assembly//actin filament bundle organization//protein complex subunit organization//macromolecular complex subunit organization//actin filament-based process//cellular component assembly//biological_process//actin cytoskeleton organization//single-organism cellular process//cytoskeleton organization//single-organism organelle organiz…	--	--	GO:0043169//GO:0046872//GO:0005519//GO:0003674//GO:0008092//GO:0005488//GO:0005509//GO:0005515//GO:0043167	cation binding//metal ion binding//cytoskeletal regulatory protein binding//molecular_function//cytoskeletal protein binding//binding//calcium ion binding//protein binding//ion binding	lamb1; laminin, beta 1; K05636 laminin, beta 1	http://www.genome.jp/dbget-bin/www_bget?xtr:100495516	lamb1	laminin, beta 1 [Source:Xenbase;Acc:XB-GENE-1011014]
ENSXETG00000004029	GL174308.1	+	93	7313	1911	3630	3529	1739	1306	109.844	101.659	45.7482	41.5875	105.752	43.6678	3409.51	1569.98	1.1188	2.03e-21	1.99e-19	UP	GO:0071702//GO:0008152//GO:0009987//GO:0030163//GO:0043328//GO:0051234//GO:0046907//GO:0051641//GO:0007034//GO:0072665//GO:0009056//GO:0043170//GO:1901575//GO:0044248//GO:0008150//GO:0019538//GO:0071704//GO:0006511//GO:0051179//GO:0033036//GO:0045324//GO:1902578//GO:0008104//GO:0044265//GO:0045184//GO:0016482//GO:0006810//GO:0044267//GO:0006623//GO:0072594//GO:0015031//GO:1902580//GO:0051649//GO:…	organic substance transport//metabolic process//cellular process//protein catabolic process//protein targeting to vacuole involved in ubiquitin-dependent protein catabolic process via the multivesicular body sorting pathway//establishment of localization//intracellular transport//cellular localization//vacuolar transport//protein localization to vacuole//catabolic process//macromolecule metabolic…	GO:0043234//GO:0005575//GO:0044425//GO:0043229//GO:0005623//GO:0000813//GO:0031090//GO:0044446//GO:0005737//GO:0036452//GO:0043231//GO:0044464//GO:0043226//GO:0032991//GO:0005768//GO:0016020//GO:0044440//GO:0043227//GO:0044444//GO:0012505//GO:0098796//GO:0098588//GO:0044422//GO:0098805//GO:0044424//GO:0010008//GO:0005622	protein complex//cellular_component//membrane part//intracellular organelle//cell//ESCRT I complex//organelle membrane//intracellular organelle part//cytoplasm//ESCRT complex//intracellular membrane-bounded organelle//cell part//organelle//macromolecular complex//endosome//membrane//endosomal part//membrane-bounded organelle//cytoplasmic part//endomembrane system//membrane protein complex//boundi…	GO:0044877//GO:0032403//GO:0003674//GO:0005515//GO:0005488	macromolecular complex binding//protein complex binding//molecular_function//protein binding//binding	vps28; vacuolar protein sorting 28 homolog; K12184 ESCRT-I complex subunit VPS28	http://www.genome.jp/dbget-bin/www_bget?xtr:549068	vps28	vacuolar protein sorting 28 homolog [Source:Xenbase;Acc:XB-GENE-5776981]
ENSXETG00000001473	GL172832.1	-	1749376	1808181	1971	1597	1522	603	393	46.8542	42.5094	15.3803	12.1335	44.6818	13.7569	1486.03	509.456	1.5444	3.41e-21	3.33e-19	UP	--	--	GO:0031224//GO:0044425//GO:0016021//GO:0005575//GO:0016020	intrinsic component of membrane//membrane part//integral component of membrane//cellular_component//membrane	--	--	tmcc1; transmembrane and coiled-coil domain family 1	http://www.genome.jp/dbget-bin/www_bget?xtr:100170168	tmcc1	transmembrane and coiled-coil domain family 1 [Source:Xenbase;Acc:XB-GENE-5881367]
ENSXETG00000020467	GL172702.1	-	594915	618359	2385	181	195	570	526	4.38855	4.50094	12.0149	13.4208	4.44474	12.7178	178.704	571.755	-1.6778	3.46e-21	3.36e-19	DOWN	GO:0044763//GO:0032989//GO:0032990//GO:0048731//GO:0042330//GO:0048699//GO:0001654//GO:0007423//GO:0048666//GO:0030030//GO:0007275//GO:0048667//GO:0008150//GO:0048856//GO:0007155//GO:0098609//GO:0040011//GO:0060041//GO:0007399//GO:0022610//GO:0009987//GO:0098742//GO:0000902//GO:0048513//GO:0006928//GO:0043583//GO:0030182//GO:0048468//GO:0048869//GO:0044707//GO:0061564//GO:0050896//GO:0000904//GO:…	single-organism cellular process//cellular component morphogenesis//cell part morphogenesis//system development//taxis//generation of neurons//eye development//sensory organ development//neuron development//cell projection organization//multicellular organismal development//cell morphogenesis involved in neuron differentiation//biological_process//anatomical structure development//cell adhesion//…	GO:0016020//GO:0005886//GO:0044464//GO:0031224//GO:0005623//GO:0044425//GO:0016021//GO:0005575//GO:0071944	membrane//plasma membrane//cell part//intrinsic component of membrane//cell//membrane part//integral component of membrane//cellular_component//cell periphery	GO:0043169//GO:0005488//GO:0005509//GO:0043167//GO:0003674//GO:0046872	cation binding//binding//calcium ion binding//ion binding//molecular_function//metal ion binding	cdh11, OB-cadherin, Xcad-11, cad11, cadherin-11, cdhob, osf-4; cadherin 11, type 2, OB-cadherin (osteoblast); K06803 cadherin 11, type 2, OB-cadherin	http://www.genome.jp/dbget-bin/www_bget?xtr:548575	cdh11	cadherin 11, type 2, OB-cadherin (osteoblast) [Source:Xenbase;Acc:XB-GENE-483599]
ENSXETG00000025052	GL173076.1	-	247444	258508	1555	1302	2550	8346	5974	48.4185	90.2748	269.825	233.784	69.3467	251.805	1809.74	7363.28	-2.0246	3.53e-21	3.41e-19	DOWN	--	--	GO:0005622//GO:0044430//GO:0043232//GO:0044422//GO:0005856//GO:0044424//GO:0043228//GO:0032991//GO:0043226//GO:0005882//GO:0044464//GO:0045111//GO:0043229//GO:0043234//GO:0005575//GO:0044446//GO:0005623	intracellular//cytoskeletal part//intracellular non-membrane-bounded organelle//organelle part//cytoskeleton//intracellular part//non-membrane-bounded organelle//macromolecular complex//organelle//intermediate filament//cell part//intermediate filament cytoskeleton//intracellular organelle//protein complex//cellular_component//intracellular organelle part//cell	GO:0003674//GO:0005198	molecular_function//structural molecule activity	krt19, ck19, k19, k1cs, krt15, krt9; keratin 19; K07604 type I keratin, acidic	http://www.genome.jp/dbget-bin/www_bget?xtr:394514	krt19	keratin 19, type I [Source:Xenbase;Acc:XB-GENE-490360]
ENSXETG00000014729	GL173226.1	-	145154	194813	2496	222	189	11	16	5.14327	4.16845	0.221556	0.390081	4.65586	0.305819	196.259	14.4478	3.7638	3.68e-21	3.54e-19	UP	GO:1901564//GO:1901293//GO:0009987//GO:0072522//GO:0052652//GO:0065007//GO:0006468//GO:0019438//GO:0006725//GO:0008152//GO:0019693//GO:0006807//GO:0006182//GO:0009117//GO:1901360//GO:0046390//GO:0043170//GO:0006753//GO:0009150//GO:0044271//GO:0046068//GO:1901576//GO:0009187//GO:1901362//GO:0009058//GO:0006163//GO:1901135//GO:0071704//GO:0008150//GO:0090407//GO:0019538//GO:0044710//GO:0023052//GO:…	organonitrogen compound metabolic process//nucleoside phosphate biosynthetic process//cellular process//purine-containing compound biosynthetic process//cyclic purine nucleotide metabolic process//biological regulation//protein phosphorylation//aromatic compound biosynthetic process//cellular aromatic compound metabolic process//metabolic process//ribose phosphate metabolic process//nitrogen comp…	GO:0044425//GO:0016021//GO:0043234//GO:0005575//GO:0005737//GO:0005623//GO:0031224//GO:0032991//GO:0005829//GO:0044464//GO:0016020//GO:0005886//GO:0044444//GO:0071944//GO:0008074//GO:0044424//GO:0044445//GO:0005622	membrane part//integral component of membrane//protein complex//cellular_component//cytoplasm//cell//intrinsic component of membrane//macromolecular complex//cytosol//cell part//membrane//plasma membrane//cytoplasmic part//cell periphery//guanylate cyclase complex, soluble//intracellular part//cytosolic part//intracellular	GO:0000166//GO:0016849//GO:0005524//GO:0032553//GO:0004713//GO:0003824//GO:0032549//GO:0032555//GO:0016829//GO:0043168//GO:0016772//GO:0036094//GO:1901363//GO:0004383//GO:1901265//GO:0001882//GO:0009975//GO:0097367//GO:0032559//GO:0016740//GO:0004672//GO:0030554//GO:0097159//GO:0003674//GO:0001883//GO:0035639//GO:0017076//GO:0032550//GO:0005488//GO:0016773//GO:0016301//GO:0043167	nucleotide binding//phosphorus-oxygen lyase activity//ATP binding//ribonucleotide binding//protein tyrosine kinase activity//catalytic activity//ribonucleoside binding//purine ribonucleotide binding//lyase activity//anion binding//transferase activity, transferring phosphorus-containing groups//small molecule binding//heterocyclic compound binding//guanylate cyclase activity//nucleoside phosphate…	atrial natriuretic peptide receptor 2-like	http://www.genome.jp/dbget-bin/www_bget?xtr:101732945	--	--
Novel00996	GL172879.1	+	1073003	1082597	9212	108	164	482	400	0.724935	1.04796	2.81272	2.82543	0.886448	2.81908	128.402	457.34	-1.8326	4.07e-21	3.89e-19	DOWN	GO:0044238//GO:0006508//GO:0071704//GO:0008150//GO:0019538//GO:0043170//GO:0008152	primary metabolic process//proteolysis//organic substance metabolic process//biological_process//protein metabolic process//macromolecule metabolic process//metabolic process	--	--	GO:0017171//GO:0003674//GO:0008233//GO:0070011//GO:0016787//GO:0008236//GO:0003824	serine hydrolase activity//molecular_function//peptidase activity//peptidase activity, acting on L-amino acid peptides//hydrolase activity//serine-type peptidase activity//catalytic activity	focad, kiaa1797; focadhesin	http://www.genome.jp/dbget-bin/www_bget?xtr:549009	--	Unknown (protein for MGC:197991) [Xenopus (Silurana) tropicalis]
ENSXETG00000010910	GL172651.1	-	1407202	1434970	4122	8189	8607	4245	3309	114.882	114.948	51.7731	48.8505	114.915	50.3118	7986.71	3903.02	1.033	4.2e-21	4e-19	UP	GO:0061462//GO:0009892//GO:0010508//GO:0035556//GO:0040008//GO:0050896//GO:1901699//GO:0031929//GO:0070727//GO:0070887//GO:0040007//GO:0009719//GO:0033365//GO:0051716//GO:0048518//GO:0048522//GO:0044237//GO:0008283//GO:0043087//GO:0071840//GO:0023051//GO:0044699//GO:0050790//GO:1902532//GO:0010648//GO:0042127//GO:0042221//GO:0009966//GO:0010243//GO:0044700//GO:0043200//GO:0007165//GO:0007154//GO:…	protein localization to lysosome//negative regulation of metabolic process//positive regulation of autophagy//intracellular signal transduction//regulation of growth//response to stimulus//cellular response to nitrogen compound//TOR signaling//cellular macromolecule localization//cellular response to chemical stimulus//growth//response to endogenous stimulus//protein localization to organelle//ce…	GO:0030135//GO:0005622//GO:0044424//GO:0030136//GO:0098805//GO:0031410//GO:0031982//GO:0044444//GO:0012505//GO:0031988//GO:0016020//GO:0043227//GO:0098589//GO:0043226//GO:0044464//GO:0043231//GO:0016023//GO:0005737//GO:0005623//GO:0005634//GO:0005905//GO:0043229//GO:0044425//GO:0005575	coated vesicle//intracellular//intracellular part//clathrin-coated vesicle//whole membrane//cytoplasmic vesicle//vesicle//cytoplasmic part//endomembrane system//membrane-bounded vesicle//membrane//membrane-bounded organelle//membrane region//organelle//cell part//intracellular membrane-bounded organelle//cytoplasmic membrane-bounded vesicle//cytoplasm//cell//nucleus//coated pit//intracellular org…	GO:0005488//GO:0005515//GO:0003674//GO:0030695//GO:0060589//GO:0030234//GO:0005092//GO:0098772	binding//protein binding//molecular_function//GTPase regulator activity//nucleoside-triphosphatase regulator activity//enzyme regulator activity//GDP-dissociation inhibitor activity//molecular function regulator	sh3bp4, bog25, ttp; SH3-domain binding protein 4	http://www.genome.jp/dbget-bin/www_bget?xtr:496599	sh3bp4	SH3-domain binding protein 4 [Source:Xenbase;Acc:XB-GENE-970857]
ENSXETG00000030336	GL172704.1	+	1030066	1045947	3822	6266	5796	1911	1496	94.8048	83.4823	25.1365	23.8188	89.1436	24.4777	5750.3	1760.76	1.7074	4.28e-21	4.05e-19	UP	--	--	--	--	GO:0005488//GO:0005515//GO:0003674	binding//protein binding//molecular_function	fbxo34; F-box protein 34; K10311 F-box protein 34	http://www.genome.jp/dbget-bin/www_bget?xtr:100127842	FBXO34	F-box protein 34 [Source:HGNC Symbol;Acc:HGNC:20201]
ENSXETG00000025116	GL172638.1	-	956730	960934	1616	3760	4255	8110	6909	134.548	144.949	252.298	260.168	139.748	256.233	3805.61	7799.38	-1.0352	4.92e-21	4.64e-19	DOWN	--	--	GO:0043229//GO:0070161//GO:0005575//GO:0005737//GO:0005623//GO:0043226//GO:0044464//GO:0097433//GO:0016020//GO:0005924//GO:0005886//GO:0044444//GO:0005856//GO:0043228//GO:0044424//GO:0071944//GO:0005925//GO:0030054//GO:0005622//GO:0043232//GO:0030055//GO:0005912	intracellular organelle//anchoring junction//cellular_component//cytoplasm//cell//organelle//cell part//dense body//membrane//cell-substrate adherens junction//plasma membrane//cytoplasmic part//cytoskeleton//non-membrane-bounded organelle//intracellular part//cell periphery//focal adhesion//cell junction//intracellular//intracellular non-membrane-bounded organelle//cell-substrate junction//adher…	GO:0000166//GO:0005524//GO:0032553//GO:0032549//GO:0032555//GO:0043168//GO:0036094//GO:1901363//GO:1901265//GO:0001882//GO:0032559//GO:0097367//GO:0001883//GO:0097159//GO:0030554//GO:0003674//GO:0035639//GO:0005488//GO:0032550//GO:0017076//GO:0043167	nucleotide binding//ATP binding//ribonucleotide binding//ribonucleoside binding//purine ribonucleotide binding//anion binding//small molecule binding//heterocyclic compound binding//nucleoside phosphate binding//nucleoside binding//adenyl ribonucleotide binding//carbohydrate derivative binding//purine nucleoside binding//organic cyclic compound binding//adenyl nucleotide binding//molecular_functi…	actb, beta-actin, ps1tp5bp1; actin, beta; K05692 actin beta/gamma 1	http://www.genome.jp/dbget-bin/www_bget?xtr:407952	actb	actin, beta [Source:Xenbase;Acc:XB-GENE-490883]
ENSXETG00000001935	GL172916.1	+	516316	521622	2523	240	291	832	773	5.58715	6.44909	16.8386	18.9369	6.01812	17.8877	251.778	837.611	-1.7341	6.26e-21	5.88e-19	DOWN	GO:0090304//GO:0044767//GO:0009653//GO:0044699//GO:0032501//GO:0044237//GO:0044238//GO:0080090//GO:0034654//GO:0044707//GO:0048869//GO:0044260//GO:0006139//GO:0050794//GO:0009059//GO:0044249//GO:0018130//GO:1903506//GO:0046483//GO:0010468//GO:0030154//GO:0032774//GO:0009889//GO:0006366//GO:0032502//GO:0019222//GO:0010467//GO:0010556//GO:0043010//GO:0016070//GO:0008150//GO:0034645//GO:0007275//GO:…	nucleic acid metabolic process//single-organism developmental process//anatomical structure morphogenesis//single-organism process//multicellular organismal process//cellular metabolic process//primary metabolic process//regulation of primary metabolic process//nucleobase-containing compound biosynthetic process//single-multicellular organism process//cellular developmental process//cellular macr…	GO:0005622//GO:0044424//GO:0044464//GO:0043231//GO:0043226//GO:0043227//GO:0005575//GO:0043229//GO:0005623//GO:0005634	intracellular//intracellular part//cell part//intracellular membrane-bounded organelle//organelle//membrane-bounded organelle//cellular_component//intracellular organelle//cell//nucleus	GO:0003674//GO:0097159//GO:0003677//GO:0003700//GO:0005488//GO:0043565//GO:0001071//GO:1901363//GO:0000981//GO:0003676	molecular_function//organic cyclic compound binding//DNA binding//transcription factor activity, sequence-specific DNA binding//binding//sequence-specific DNA binding//nucleic acid binding transcription factor activity//heterocyclic compound binding//RNA polymerase II transcription factor activity, sequence-specific DNA binding//nucleic acid binding	foxi4.1, foxI1c, foxi2.2, xfd-10; forkhead box I4, gene 1; K09401 forkhead box protein I	http://www.genome.jp/dbget-bin/www_bget?xtr:549541	foxi4.1	forkhead box I4, gene 1 [Source:Xenbase;Acc:XB-GENE-5996107]
ENSXETG00000016932	GL172727.1	-	2501481	2507340	3530	37	49	243	213	0.973873	1.22779	5.56046	5.89969	1.10083	5.73008	40.7063	237.186	-2.5427	6.69e-21	6.25e-19	DOWN	GO:0009987//GO:1901564//GO:0072522//GO:0006725//GO:0008152//GO:0019438//GO:0006807//GO:1901360//GO:0044271//GO:0009058//GO:1901576//GO:1901362//GO:0071704//GO:1901135//GO:0009116//GO:0008150//GO:0044763//GO:0044710//GO:0043101//GO:0034641//GO:1901566//GO:0044249//GO:0055086//GO:0046483//GO:0018130//GO:0043094//GO:0044281//GO:0044237//GO:1901657//GO:0072521//GO:0044699//GO:0034654//GO:0006139//GO:…	cellular process//organonitrogen compound metabolic process//purine-containing compound biosynthetic process//cellular aromatic compound metabolic process//metabolic process//aromatic compound biosynthetic process//nitrogen compound metabolic process//organic cyclic compound metabolic process//cellular nitrogen compound biosynthetic process//biosynthetic process//organic substance biosynthetic pr…	GO:0005575//GO:0005737//GO:0005623//GO:0044464//GO:0044424//GO:0005622	cellular_component//cytoplasm//cell//cell part//intracellular part//intracellular	GO:0003824//GO:0016763//GO:0004731//GO:0016740//GO:0003674//GO:0016757	catalytic activity//transferase activity, transferring pentosyl groups//purine-nucleoside phosphorylase activity//transferase activity//molecular_function//transferase activity, transferring glycosyl groups	pnp, np, punp; purine nucleoside phosphorylase (EC:2.4.2.1); K03783 purine-nucleoside phosphorylase [EC:2.4.2.1]	http://www.genome.jp/dbget-bin/www_bget?xtr:448370	pnp	purine nucleoside phosphorylase [Source:Xenbase;Acc:XB-GENE-1011598]
ENSXETG00000014993	GL172647.1	+	465314	525932	6933	44	173	734	680	0.49329	1.84638	7.15401	8.02246	1.16984	7.58823	100.833	737.812	-2.8713	6.87e-21	6.39e-19	DOWN	--	--	GO:0005575//GO:0005576	cellular_component//extracellular region	GO:0098772//GO:0004857//GO:0030234//GO:0030414//GO:0004866//GO:0061134//GO:0003674//GO:0005515//GO:0005488//GO:0004867//GO:0061135	molecular function regulator//enzyme inhibitor activity//enzyme regulator activity//peptidase inhibitor activity//endopeptidase inhibitor activity//peptidase regulator activity//molecular_function//protein binding//binding//serine-type endopeptidase inhibitor activity//endopeptidase regulator activity	kcp; kielin/chordin-like protein	http://www.genome.jp/dbget-bin/www_bget?xtr:100491140	kcp	kielin/chordin-like protein [Source:Xenbase;Acc:XB-GENE-486713]
ENSXETG00000008277	GL172643.1	+	673133	704689	1853	65	132	551	376	2.02847	3.92153	14.949	12.3479	2.975	13.6484	92.4936	475.381	-2.3617	8.69e-21	8.04e-19	DOWN	GO:0044699//GO:0045454//GO:0042592//GO:0055114//GO:0050794//GO:0065008//GO:0008150//GO:0044710//GO:0044763//GO:0050789//GO:0019725//GO:0009987//GO:0008152//GO:0065007	single-organism process//cell redox homeostasis//homeostatic process//oxidation-reduction process//regulation of cellular process//regulation of biological quality//biological_process//single-organism metabolic process//single-organism cellular process//regulation of biological process//cellular homeostasis//cellular process//metabolic process//biological regulation	GO:0005575//GO:0005623	cellular_component//cell	GO:0048037//GO:0051537//GO:0097159//GO:0003674//GO:0005488//GO:0043167//GO:0046872//GO:0051540//GO:0050662//GO:0036094//GO:1901363//GO:1901265//GO:0016491//GO:0043169//GO:0000166//GO:0050660//GO:0003824//GO:0051536//GO:0043168	cofactor binding//2 iron, 2 sulfur cluster binding//organic cyclic compound binding//molecular_function//binding//ion binding//metal ion binding//metal cluster binding//coenzyme binding//small molecule binding//heterocyclic compound binding//nucleoside phosphate binding//oxidoreductase activity//cation binding//nucleotide binding//flavin adenine dinucleotide binding//catalytic activity//iron-sulf…	apoptosis-inducing factor 3-like	http://www.genome.jp/dbget-bin/www_bget?xtr:100493696	aifm3	apoptosis-inducing factor, mitochondrion-associated, 3 [Source:Xenbase;Acc:XB-GENE-5763104]
ENSXETG00000000496	GL172721.1	+	2545480	2574802	2795	482	720	1488	1194	10.1392	14.4183	27.2122	26.4307	12.2788	26.8215	567.604	1388.03	-1.2901	8.8e-21	8.11e-19	DOWN	GO:0044699//GO:0008150//GO:0034220//GO:0044765//GO:1902578//GO:0098661//GO:0051179//GO:0044763//GO:0015698//GO:0006821//GO:0098656//GO:0006810//GO:0006820//GO:0006811//GO:0009987//GO:0051234//GO:0055085//GO:0098660//GO:1902476	single-organism process//biological_process//ion transmembrane transport//single-organism transport//single-organism localization//inorganic anion transmembrane transport//localization//single-organism cellular process//inorganic anion transport//chloride transport//anion transmembrane transport//transport//anion transport//ion transport//cellular process//establishment of localization//transmemb…	GO:0044464//GO:0005887//GO:0005886//GO:0044459//GO:0016020//GO:0031226//GO:0005575//GO:0016021//GO:0044425//GO:0031224//GO:0005623//GO:0071944	cell part//integral component of plasma membrane//plasma membrane//plasma membrane part//membrane//intrinsic component of plasma membrane//cellular_component//integral component of membrane//membrane part//intrinsic component of membrane//cell//cell periphery	GO:0022803//GO:0015267//GO:0005254//GO:0022892//GO:0003674//GO:0015108//GO:0005229//GO:0022838//GO:0022891//GO:0022839//GO:0022857//GO:0022836//GO:0015103//GO:0015075//GO:0008509//GO:0005253//GO:0005215//GO:0005216	passive transmembrane transporter activity//channel activity//chloride channel activity//substrate-specific transporter activity//molecular_function//chloride transmembrane transporter activity//intracellular calcium activated chloride channel activity//substrate-specific channel activity//substrate-specific transmembrane transporter activity//ion gated channel activity//transmembrane transporter…	clca3p; epithelial chloride channel protein	http://www.genome.jp/dbget-bin/www_bget?xtr:100158554	-	epithelial chloride channel protein [Source:Xenbase;Acc:XB-GENE-5813523]
ENSXETG00000020576	GL173110.1	+	446901	452749	3986	129	123	9	3	1.88138	1.70773	0.114113	0.0460424	1.79456	0.0800776	120.063	5.93124	4.3393	1.01e-20	9.22e-19	UP	GO:0010468//GO:0009891//GO:1903506//GO:0018130//GO:0046483//GO:0044249//GO:0045935//GO:0050794//GO:0009059//GO:0016070//GO:0010604//GO:0051173//GO:0010467//GO:0010556//GO:0019222//GO:0006366//GO:0009889//GO:0032774//GO:0044237//GO:0048522//GO:0048518//GO:0010557//GO:0031328//GO:0090304//GO:0044260//GO:0051254//GO:0006139//GO:0034654//GO:1903508//GO:0044238//GO:0080090//GO:2000112//GO:0009987//GO:…	regulation of gene expression//positive regulation of biosynthetic process//regulation of nucleic acid-templated transcription//heterocycle biosynthetic process//heterocycle metabolic process//cellular biosynthetic process//positive regulation of nucleobase-containing compound metabolic process//regulation of cellular process//macromolecule biosynthetic process//RNA metabolic process//positive re…	GO:0044424//GO:0005622//GO:0043229//GO:0005575//GO:0005634//GO:0005623//GO:0043226//GO:0043231//GO:0044464//GO:0043227	intracellular part//intracellular//intracellular organelle//cellular_component//nucleus//cell//organelle//intracellular membrane-bounded organelle//cell part//membrane-bounded organelle	GO:0001071//GO:0097159//GO:0003674//GO:0005488//GO:0003677//GO:0003700//GO:0005515//GO:0000981//GO:0046983//GO:0003676//GO:1901363	nucleic acid binding transcription factor activity//organic cyclic compound binding//molecular_function//binding//DNA binding//transcription factor activity, sequence-specific DNA binding//protein binding//RNA polymerase II transcription factor activity, sequence-specific DNA binding//protein dimerization activity//nucleic acid binding//heterocyclic compound binding	npas4; neuronal PAS domain protein 4	http://www.genome.jp/dbget-bin/www_bget?xtr:780368	npas4	neuronal PAS domain protein 4 [Source:Xenbase;Acc:XB-GENE-993002]
ENSXETG00000008104	GL172719.1	+	2183331	2185333	1331	1494	1442	655	446	69.1148	63.5056	26.3431	21.7122	66.3102	24.0276	1398.49	564.542	1.3087	1.27e-20	1.16e-18	UP	GO:0019438//GO:0051171//GO:0008152//GO:0006725//GO:0006351//GO:0006355//GO:0065007//GO:2000112//GO:0009987//GO:1901576//GO:1901362//GO:0009058//GO:0016055//GO:0060255//GO:0031326//GO:0097659//GO:0044271//GO:0051252//GO:1901360//GO:0048856//GO:0043170//GO:0006807//GO:0031323//GO:0019219//GO:0034645//GO:0008150//GO:0009790//GO:0071704//GO:0007275//GO:0034641//GO:2001141//GO:0023052//GO:0044763//GO:…	aromatic compound biosynthetic process//regulation of nitrogen compound metabolic process//metabolic process//cellular aromatic compound metabolic process//transcription, DNA-templated//regulation of transcription, DNA-templated//biological regulation//regulation of cellular macromolecule biosynthetic process//cellular process//organic substance biosynthetic process//organic cyclic compound biosy…	GO:0005575//GO:0043229//GO:0005634//GO:0005623//GO:0043231//GO:0044464//GO:0043226//GO:0043227//GO:0044424//GO:0005622	cellular_component//intracellular organelle//nucleus//cell//intracellular membrane-bounded organelle//cell part//organelle//membrane-bounded organelle//intracellular part//intracellular	GO:0003676//GO:1901363//GO:0097159//GO:0003674//GO:0003677//GO:0005488	nucleic acid binding//heterocyclic compound binding//organic cyclic compound binding//molecular_function//DNA binding//binding	sox17b.1, Xsox17, Xsox17-beta, sox17, sox17-beta, sox17beta, tSox17beta; SRY (sex determining region Y)-box 17 beta, gene 1	http://www.genome.jp/dbget-bin/www_bget?xtr:394440	sox17b.2	SRY (sex determining region Y)-box 17 beta, gene 2 [Source:Xenbase;Acc:XB-GENE-495335]
ENSXETG00000028096	GL173519.1	-	249074	251261	738	209	357	1089	774	16.3765	26.6299	74.1833	63.8211	21.5032	69.0022	266.59	957.564	-1.8447	1.61e-20	1.46e-18	DOWN	--	--	GO:0044425//GO:0016021//GO:0005575//GO:0031224//GO:0016020	membrane part//integral component of membrane//cellular_component//intrinsic component of membrane//membrane	--	--	novel protein similar to pqlc2	http://www.genome.jp/dbget-bin/www_bget?xtr:733474	XB-GENE-5947742	novel protein similar to pqlc2 [Source:Xenbase;Acc:XB-GENE-5947742]
ENSXETG00000008578	GL173569.1	-	31657	61477	1497	1934	2560	4963	3696	74.7077	94.1402	166.67	150.242	84.4239	158.456	2127.16	4462.39	-1.0689	1.74e-20	1.58e-18	DOWN	GO:0044237//GO:0032501//GO:0009719//GO:0033993//GO:0007389//GO:0051716//GO:0044767//GO:0016477//GO:0044699//GO:0090304//GO:0048869//GO:0043401//GO:0044260//GO:0006139//GO:0014070//GO:0034654//GO:0044707//GO:0070887//GO:0007420//GO:0030917//GO:0050896//GO:0080090//GO:0044238//GO:0018130//GO:1903506//GO:0046483//GO:0010468//GO:0044249//GO:0043009//GO:0060322//GO:0021532//GO:0010033//GO:0009888//GO:…	cellular metabolic process//multicellular organismal process//response to endogenous stimulus//response to lipid//pattern specification process//cellular response to stimulus//single-organism developmental process//cell migration//single-organism process//nucleic acid metabolic process//cellular developmental process//steroid hormone mediated signaling pathway//cellular macromolecule metabolic pr…	GO:0005622//GO:0044424//GO:0043226//GO:0044464//GO:0043231//GO:0043227//GO:0043229//GO:0005575//GO:0005737//GO:0005634//GO:0005623	intracellular//intracellular part//organelle//cell part//intracellular membrane-bounded organelle//membrane-bounded organelle//intracellular organelle//cellular_component//cytoplasm//nucleus//cell	GO:0004872//GO:0003674//GO:0097159//GO:0038023//GO:0005488//GO:0003677//GO:0003700//GO:0043167//GO:0005515//GO:0046872//GO:0043565//GO:0008270//GO:0042802//GO:0001071//GO:0046914//GO:0060089//GO:1901363//GO:0043169//GO:0042803//GO:0046983//GO:0003676//GO:0003707//GO:0004871	receptor activity//molecular_function//organic cyclic compound binding//signaling receptor activity//binding//DNA binding//transcription factor activity, sequence-specific DNA binding//ion binding//protein binding//metal ion binding//sequence-specific DNA binding//zinc ion binding//identical protein binding//nucleic acid binding transcription factor activity//transition metal ion binding//molecul…	nr6a1, gcnf, gcnf1, nr61, rtr, xEmGCNF, xGCNF; nuclear receptor subfamily 6, group A, member 1; K08561 germ cell nuclear factor	http://www.genome.jp/dbget-bin/www_bget?xtr:493367	nr6a1	nuclear receptor subfamily 6, group A, member 1 [Source:Xenbase;Acc:XB-GENE-487592]
ENSXETG00000008178	GL173035.1	-	432545	455912	829	290	345	89	38	20.229	22.9098	5.39722	2.78939	21.5694	4.09331	301.204	63.5172	2.2455	1.89e-20	1.68e-18	UP	GO:0008150//GO:0019538//GO:0071704//GO:0008152//GO:0043170//GO:0044238//GO:0006508	biological_process//protein metabolic process//organic substance metabolic process//metabolic process//macromolecule metabolic process//primary metabolic process//proteolysis	GO:0043231//GO:0044464//GO:0043226//GO:0005743//GO:0044429//GO:0016020//GO:0043227//GO:0005575//GO:0043229//GO:0005623//GO:0031090//GO:0044446//GO:0005737//GO:0005739//GO:0031966//GO:0005622//GO:0005740//GO:0044444//GO:0031975//GO:0019866//GO:0044422//GO:0031967//GO:0044424	intracellular membrane-bounded organelle//cell part//organelle//mitochondrial inner membrane//mitochondrial part//membrane//membrane-bounded organelle//cellular_component//intracellular organelle//cell//organelle membrane//intracellular organelle part//cytoplasm//mitochondrion//mitochondrial membrane//intracellular//mitochondrial envelope//cytoplasmic part//envelope//organelle inner membrane//org…	GO:0016787//GO:0070011//GO:0008236//GO:0003824//GO:0003674//GO:0017171//GO:0008233	hydrolase activity//peptidase activity, acting on L-amino acid peptides//serine-type peptidase activity//catalytic activity//molecular_function//serine hydrolase activity//peptidase activity	immp1l; IMP1 inner mitochondrial membrane peptidase-like; K09647 mitochondrial inner membrane protease subunit 1 [EC:3.4.21.-]	http://www.genome.jp/dbget-bin/www_bget?xtr:549343	immp1l	inner mitochondrial membrane peptidase subunit 1 [Source:Xenbase;Acc:XB-GENE-5806212]
ENSXETG00000017089	GL172654.1	-	5089930	5177840	5217	22	51	226	190	0.243855	0.538154	2.17782	2.21622	0.391005	2.19702	34.1948	215.866	-2.6583	1.88e-20	1.68e-18	DOWN	--	--	--	--	--	--	nav1; neuron navigator 1; K16776 neuron navigator 1	http://www.genome.jp/dbget-bin/www_bget?xtr:100495951	nav1	neuron navigator 1 [Source:Xenbase;Acc:XB-GENE-981217]
ENSXETG00000017581	GL173375.1	+	321305	390405	1888	426	435	132	82	13.0478	12.6836	3.51485	2.64297	12.8657	3.07891	409.653	109.171	1.9078	1.88e-20	1.68e-18	UP	GO:0008152//GO:0048513//GO:0060841//GO:0009987//GO:0048856//GO:0072358//GO:0008150//GO:0072359//GO:0007275//GO:0048731//GO:0030097//GO:0044763//GO:0001944//GO:0032502//GO:0002520//GO:0030154//GO:0048534//GO:0044767//GO:0044699//GO:0032501//GO:0002376//GO:0002244//GO:0048869//GO:0001568//GO:0044707	metabolic process//organ development//venous blood vessel development//cellular process//anatomical structure development//cardiovascular system development//biological_process//circulatory system development//multicellular organismal development//system development//hemopoiesis//single-organism cellular process//vasculature development//developmental process//immune system development//cell diff…	--	--	GO:0003824//GO:0004301//GO:0016787//GO:0016803//GO:0016801//GO:0003674	catalytic activity//epoxide hydrolase activity//hydrolase activity//ether hydrolase activity//hydrolase activity, acting on ether bonds//molecular_function	ephx2; epoxide hydrolase 2, cytoplasmic (EC:3.3.2.9); K08726 soluble epoxide hydrolase / lipid-phosphate phosphatase [EC:3.3.2.10 3.1.3.76]	http://www.genome.jp/dbget-bin/www_bget?xtr:448759	ephx2	epoxide hydrolase 2, cytoplasmic [Source:Xenbase;Acc:XB-GENE-947544]
ENSXETG00000011897	GL172843.1	+	164914	177933	1708	4388	5188	10498	9405	148.563	167.213	308.996	335.082	157.888	322.039	4542.81	10365.4	-1.1901	1.9e-20	1.69e-18	DOWN	GO:0006163//GO:0009150//GO:0006753//GO:0006082//GO:0044712//GO:1901360//GO:0009056//GO:0006732//GO:0009117//GO:0006807//GO:0044724//GO:0019693//GO:0008152//GO:0006725//GO:1901564//GO:0009987//GO:0005975//GO:0006090//GO:0034641//GO:0009179//GO:0044710//GO:0044763//GO:0009199//GO:1901575//GO:0008150//GO:0046496//GO:0009116//GO:0009185//GO:0009132//GO:0009161//GO:0071704//GO:1901135//GO:0046939//GO:…	purine nucleotide metabolic process//purine ribonucleotide metabolic process//nucleoside phosphate metabolic process//organic acid metabolic process//single-organism catabolic process//organic cyclic compound metabolic process//catabolic process//coenzyme metabolic process//nucleotide metabolic process//nitrogen compound metabolic process//single-organism carbohydrate catabolic process//ribose ph…	GO:0005623//GO:0005737//GO:0043234//GO:0005575//GO:0044464//GO:0000015//GO:0005829//GO:0032991//GO:0044445//GO:0044424//GO:1902494//GO:0044444//GO:0005622	cell//cytoplasm//protein complex//cellular_component//cell part//phosphopyruvate hydratase complex//cytosol//macromolecular complex//cytosolic part//intracellular part//catalytic complex//cytoplasmic part//intracellular	GO:0016829//GO:0003824//GO:0016836//GO:0043169//GO:0004634//GO:0016835//GO:0046872//GO:0043167//GO:0005488//GO:0000287//GO:0003674	lyase activity//catalytic activity//hydro-lyase activity//cation binding//phosphopyruvate hydratase activity//carbon-oxygen lyase activity//metal ion binding//ion binding//binding//magnesium ion binding//molecular_function	eno1, eno1l1, mbp-1, mpb1, nne, pph; enolase 1, (alpha) (EC:4.2.1.11); K01689 enolase [EC:4.2.1.11]	http://www.genome.jp/dbget-bin/www_bget?xtr:394749	eno1	enolase 1, (alpha) [Source:Xenbase;Acc:XB-GENE-483500]
Novel02093	GL173621.1	+	132984	141911	1300	169	168	22	10	7.73774	7.32256	0.875698	0.481811	7.53015	0.678754	160.426	16.055	3.3208	2.04e-20	1.81e-18	UP	--	--	--	--	--	--	uncharacterized LOC100498550	http://www.genome.jp/dbget-bin/www_bget?xtr:100498550	--	PREDICTED: uncharacterized protein LOC100498550 [Xenopus (Silurana) tropicalis]
ENSXETG00000014020	GL173055.1	+	658827	694599	858	311	434	965	817	21.6416	28.7505	58.3796	59.8275	25.1961	59.1036	352.268	925.067	-1.3929	2.25e-20	1.97e-18	DOWN	--	--	GO:0005576//GO:0044421//GO:0005615//GO:0005575	extracellular region//extracellular region part//extracellular space//cellular_component	GO:0005488//GO:0005515//GO:0003674//GO:0005102//GO:0005179//GO:0008083	binding//protein binding//molecular_function//receptor binding//hormone activity//growth factor activity	igf2, IGF-II, igf-2, insigf, pp9974; insulin-like growth factor 2; K13769 insulin-like growth factor 2	http://www.genome.jp/dbget-bin/www_bget?xtr:100134992	igf2	insulin-like growth factor 2 [Source:Xenbase;Acc:XB-GENE-482586]
ENSXETG00000018892	GL172897.1	+	1287177	1314568	4272	295	368	893	735	3.9932	4.74213	10.5088	10.4697	4.36767	10.4893	314.189	843.764	-1.4252	2.25e-20	1.97e-18	DOWN	GO:0040011//GO:2000026//GO:0051093//GO:0061061//GO:0048856//GO:0007224//GO:0003002//GO:0009968//GO:0072358//GO:0050793//GO:0007517//GO:0048513//GO:0000902//GO:0006928//GO:0048583//GO:0065007//GO:0007399//GO:0023057//GO:0010646//GO:0048523//GO:0009987//GO:0042330//GO:0032990//GO:0048731//GO:0048699//GO:0001654//GO:0023052//GO:0050789//GO:0032989//GO:0048585//GO:0044763//GO:0048863//GO:0008150//GO:…	locomotion//regulation of multicellular organismal development//negative regulation of developmental process//muscle structure development//anatomical structure development//smoothened signaling pathway//regionalization//negative regulation of signal transduction//cardiovascular system development//regulation of developmental process//muscle organ development//organ development//cell morphogenesi…	GO:0031224//GO:0005575//GO:0044425//GO:0016021//GO:0016020	intrinsic component of membrane//cellular_component//membrane part//integral component of membrane//membrane	GO:0004871//GO:0060089//GO:0004888//GO:0008158//GO:0038023//GO:0003674//GO:0004872	signal transducer activity//molecular transducer activity//transmembrane signaling receptor activity//hedgehog receptor activity//signaling receptor activity//molecular_function//receptor activity	protein patched homolog 1-like; K06225 patched 1	http://www.genome.jp/dbget-bin/www_bget?xtr:100492958	ptch2	patched 2 [Source:Xenbase;Acc:XB-GENE-1033868]
ENSXETG00000018277	GL174068.1	+	20040	26757	1498	800	798	283	247	30.8822	29.3257	9.4975	10.0338	30.104	9.76565	760.664	275.61	1.4646	2.56e-20	2.23e-18	UP	--	--	--	--	--	--	uncharacterized LOC100145065	http://www.genome.jp/dbget-bin/www_bget?xtr:100145065	wdr88	WD repeat domain 88 [Source:Xenbase;Acc:XB-GENE-6044415]
ENSXETG00000013237	GL172756.1	+	1896337	1971031	2590	1053	1361	319	249	24.1538	29.7195	6.3614	6.01044	26.9367	6.18592	1143.17	293.498	1.9616	2.75e-20	2.39e-18	UP	GO:0008152//GO:0006725//GO:0006996//GO:0009987//GO:0043933//GO:0009058//GO:1901576//GO:1901360//GO:0071103//GO:0043170//GO:0006807//GO:0034645//GO:0008150//GO:0006325//GO:0051276//GO:0071704//GO:0016568//GO:0034641//GO:0044763//GO:0009059//GO:0006265//GO:0007059//GO:0006338//GO:0006259//GO:0046483//GO:0044249//GO:0016043//GO:0006260//GO:0044699//GO:0071840//GO:0090304//GO:0044237//GO:0044238//GO:…	metabolic process//cellular aromatic compound metabolic process//organelle organization//cellular process//macromolecular complex subunit organization//biosynthetic process//organic substance biosynthetic process//organic cyclic compound metabolic process//DNA conformation change//macromolecule metabolic process//nitrogen compound metabolic process//cellular macromolecule biosynthetic process//bi…	GO:0070013//GO:0043234//GO:0005730//GO:0005575//GO:0043229//GO:0000228//GO:0005634//GO:0044446//GO:0005623//GO:0044428//GO:0043231//GO:0044464//GO:0043233//GO:0043226//GO:0032991//GO:0031981//GO:0043227//GO:0031298//GO:0005657//GO:0044454//GO:0044422//GO:0005694//GO:0043228//GO:0044424//GO:0044427//GO:0043232//GO:0031974//GO:0005622//GO:0043596	intracellular organelle lumen//protein complex//nucleolus//cellular_component//intracellular organelle//nuclear chromosome//nucleus//intracellular organelle part//cell//nuclear part//intracellular membrane-bounded organelle//cell part//organelle lumen//organelle//macromolecular complex//nuclear lumen//membrane-bounded organelle//replication fork protection complex//replication fork//nuclear chrom…	GO:0003824//GO:0016817//GO:0003918//GO:0008094//GO:0042623//GO:0003676//GO:0003917//GO:0016787//GO:1901363//GO:0016462//GO:0016818//GO:0003916//GO:0016887//GO:0016853//GO:0017111//GO:0097159//GO:0003674//GO:0061505//GO:0003677//GO:0005488	catalytic activity//hydrolase activity, acting on acid anhydrides//DNA topoisomerase type II (ATP-hydrolyzing) activity//DNA-dependent ATPase activity//ATPase activity, coupled//nucleic acid binding//DNA topoisomerase type I activity//hydrolase activity//heterocyclic compound binding//pyrophosphatase activity//hydrolase activity, acting on acid anhydrides, in phosphorus-containing anhydrides//DNA…	top1.2, topi; topoisomerase (DNA) I, gene 2	http://www.genome.jp/dbget-bin/www_bget?xtr:100380116	top1.2	topoisomerase (DNA) I, gene 2 [Source:Xenbase;Acc:XB-GENE-5814502]
ENSXETG00000007992	GL172736.1	-	1004261	1015508	3730	1598	1877	760	441	24.7741	27.7021	10.2433	7.19465	26.2381	8.71897	1648.74	610.394	1.4336	3.92e-20	3.39e-18	UP	GO:0038092//GO:0097659//GO:0044271//GO:0031326//GO:0060255//GO:0048382//GO:2000026//GO:0009058//GO:0032835//GO:1901576//GO:1901362//GO:0031323//GO:0019219//GO:0035295//GO:0072358//GO:0039021//GO:0006807//GO:0010558//GO:0001704//GO:0006357//GO:0043170//GO:0048856//GO:0051252//GO:1901360//GO:0072006//GO:0072001//GO:0065007//GO:0048583//GO:0048513//GO:0006351//GO:0006355//GO:0033333//GO:0051171//GO:…	nodal signaling pathway//nucleic acid-templated transcription//cellular nitrogen compound biosynthetic process//regulation of cellular biosynthetic process//regulation of macromolecule metabolic process//mesendoderm development//regulation of multicellular organismal development//biosynthetic process//glomerulus development//organic substance biosynthetic process//organic cyclic compound biosynth…	GO:0005623//GO:0005634//GO:0005575//GO:0043229//GO:0043227//GO:0044464//GO:0043231//GO:0043226//GO:0044424//GO:0005622	cell//nucleus//cellular_component//intracellular organelle//membrane-bounded organelle//cell part//intracellular membrane-bounded organelle//organelle//intracellular part//intracellular	GO:0003676//GO:0043169//GO:1901363//GO:0046872//GO:0043167//GO:0005488//GO:0003674//GO:0097159	nucleic acid binding//cation binding//heterocyclic compound binding//metal ion binding//ion binding//binding//molecular_function//organic cyclic compound binding	osr1, XOsr1, odd, odd1, znf91; odd-skipped related transciption factor 1; K09215 odd-skipped	http://www.genome.jp/dbget-bin/www_bget?xtr:493408	osr1	odd-skipped related transciption factor 1 [Source:Xenbase;Acc:XB-GENE-481410]
ENSXETG00000011260	GL173652.1	-	144933	150063	1461	296	298	72	43	11.7158	11.2285	2.47752	1.79101	11.4722	2.13427	282.698	58.5395	2.2718	4.28e-20	3.68e-18	UP	GO:0009987//GO:0065007//GO:0065009//GO:0051336//GO:0008152//GO:0043547//GO:0008150//GO:0023052//GO:0044763//GO:0050789//GO:0051345//GO:0007264//GO:0009893//GO:0050794//GO:0043085//GO:0044700//GO:0007154//GO:0007165//GO:0019222//GO:0051716//GO:0043087//GO:0048518//GO:0044093//GO:0050790//GO:0044699//GO:0035556//GO:0050896	cellular process//biological regulation//regulation of molecular function//regulation of hydrolase activity//metabolic process//positive regulation of GTPase activity//biological_process//signaling//single-organism cellular process//regulation of biological process//positive regulation of hydrolase activity//small GTPase mediated signal transduction//positive regulation of metabolic process//regu…	GO:0005575//GO:0005623//GO:0044464//GO:0005622	cellular_component//cell//cell part//intracellular	GO:0005085//GO:0098772//GO:0003674	guanyl-nucleotide exchange factor activity//molecular function regulator//molecular_function	breast cancer anti-estrogen resistance protein 3-like	http://www.genome.jp/dbget-bin/www_bget?xtr:101731830	SH2D3A	SH2 domain containing 3A [Source:HGNC Symbol;Acc:HGNC:16885]
ENSXETG00000001856	GL172693.1	+	363732	442672	4578	342	423	981	826	4.31997	5.08653	10.7728	10.9795	4.70325	10.8762	362.587	937.751	-1.3709	4.51e-20	3.86e-18	DOWN	--	--	--	--	GO:1901363//GO:0043169//GO:0003676//GO:0003674//GO:0097159//GO:0005488//GO:0043167//GO:0046872	heterocyclic compound binding//cation binding//nucleic acid binding//molecular_function//organic cyclic compound binding//binding//ion binding//metal ion binding	gli3, XGli-3, Xgli3; GLI family zinc finger 3; K06230 zinc finger protein GLI3	http://www.genome.jp/dbget-bin/www_bget?xtr:100101789	gli3	GLI family zinc finger 3 [Source:Xenbase;Acc:XB-GENE-484855]
ENSXETG00000022128	GL173608.1	-	66293	81865	2213	428	520	1227	916	12.634	14.6125	31.488	28.4538	13.6233	29.9709	449.483	1104.54	-1.2971	5.17e-20	4.41e-18	DOWN	GO:0014005//GO:0071704//GO:0007275//GO:0006521//GO:0008150//GO:0033238//GO:0014004//GO:0044710//GO:0030099//GO:0044763//GO:0050789//GO:0044106//GO:0030225//GO:0051179//GO:0034641//GO:0030097//GO:0048731//GO:1902578//GO:1901564//GO:0006811//GO:0015711//GO:0009987//GO:0002573//GO:0007399//GO:0015849//GO:0048513//GO:0065007//GO:0061515//GO:0071702//GO:1903825//GO:0021782//GO:0071705//GO:0051171//GO:…	microglia development//organic substance metabolic process//multicellular organismal development//regulation of cellular amino acid metabolic process//biological_process//regulation of cellular amine metabolic process//microglia differentiation//single-organism metabolic process//myeloid cell differentiation//single-organism cellular process//regulation of biological process//cellular amine metab…	GO:0044464//GO:0016020//GO:0005886//GO:0044425//GO:0016021//GO:0005575//GO:0005623//GO:0031224//GO:0005887//GO:0044459//GO:0031226//GO:0071944	cell part//membrane//plasma membrane//membrane part//integral component of membrane//cellular_component//cell//intrinsic component of membrane//integral component of plasma membrane//plasma membrane part//intrinsic component of plasma membrane//cell periphery	GO:0015297//GO:0046943//GO:0022891//GO:0022892//GO:0003674//GO:0015174//GO:0022857//GO:0005342//GO:0015171//GO:0008514//GO:0008509//GO:0015075//GO:0015179//GO:0015291//GO:0022804//GO:0005215	antiporter activity//carboxylic acid transmembrane transporter activity//substrate-specific transmembrane transporter activity//substrate-specific transporter activity//molecular_function//basic amino acid transmembrane transporter activity//transmembrane transporter activity//organic acid transmembrane transporter activity//amino acid transmembrane transporter activity//organic anion transmembra…	slc7a7, y+LAT-1; solute carrier family 7 (amino acid transporter light chain, y+L system), member 7; K13867 solute carrier family 7 (L-type amino acid transporter), member 7	http://www.genome.jp/dbget-bin/www_bget?xtr:394818	slc7a7	solute carrier family 7 (amino acid transporter light chain, y+L system), member 7 [Source:Xenbase;Acc:XB-GENE-975256]
ENSXETG00000014102	GL172747.1	+	258303	278110	1051	659	652	214	195	36.2588	34.1509	10.2364	11.2905	35.2048	10.7634	624.151	213.211	1.5496	5.49e-20	4.67e-18	UP	GO:0008152//GO:0009987//GO:0008150//GO:0006793//GO:0006796//GO:0044237	metabolic process//cellular process//biological_process//phosphorus metabolic process//phosphate-containing compound metabolic process//cellular metabolic process	GO:0005623//GO:0005737//GO:0005575//GO:0044464//GO:0044424//GO:0005622	cell//cytoplasm//cellular_component//cell part//intracellular part//intracellular	GO:0016817//GO:0003824//GO:0043169//GO:0016787//GO:0016462//GO:0016818//GO:0046872//GO:0004427//GO:0043167//GO:0005488//GO:0003674//GO:0000287	hydrolase activity, acting on acid anhydrides//catalytic activity//cation binding//hydrolase activity//pyrophosphatase activity//hydrolase activity, acting on acid anhydrides, in phosphorus-containing anhydrides//metal ion binding//inorganic diphosphatase activity//ion binding//binding//molecular_function//magnesium ion binding	ppa1, pyp; pyrophosphatase (inorganic) 1 (EC:3.6.1.1); K01507 inorganic pyrophosphatase [EC:3.6.1.1]	http://www.genome.jp/dbget-bin/www_bget?xtr:549884	ppa1	pyrophosphatase (inorganic) 1 [Source:Xenbase;Acc:XB-GENE-985712]
Novel01020	GL172888.1	-	167836	176764	8832	213	253	46	26	1.52478	1.72414	0.286279	0.195862	1.62446	0.24107	221.048	36.5409	2.5968	6.76e-20	5.72e-18	UP	GO:0044403//GO:0008150//GO:0022607//GO:0019068//GO:0009987//GO:0044419//GO:0019058//GO:0071840//GO:0016032//GO:0044764//GO:0016043//GO:0044085//GO:0051704	symbiosis, encompassing mutualism through parasitism//biological_process//cellular component assembly//virion assembly//cellular process//interspecies interaction between organisms//viral life cycle//cellular component organization or biogenesis//viral process//multi-organism cellular process//cellular component organization//cellular component biogenesis//multi-organism process	--	--	--	--	--	--	--	--
Novel00271	GL172670.1	+	3351751	3356611	1460	145	121	8	4	5.74309	4.56236	0.275469	0.16672	5.15272	0.221094	127.069	6.05043	4.3924	7.23e-20	6.09e-18	UP	GO:0040007//GO:0008150	growth//biological_process	--	--	GO:0005515//GO:0005488//GO:0003674//GO:0005102//GO:0008083	protein binding//binding//molecular_function//receptor binding//growth factor activity	nodal homolog 2-A-like	http://www.genome.jp/dbget-bin/www_bget?xtr:100491883	--	PREDICTED: nodal homolog 2-A [Xenopus (Silurana) tropicalis]
ENSXETG00000034390	NC_006839	+	14258	15399	1142	5493	7070	12754	9974	278.147	340.808	561.455	531.475	309.478	546.465	5949.79	11745.3	-0.98117	7.43e-20	6.24e-18	DOWN	GO:0042278//GO:0044699//GO:0072521//GO:0006796//GO:0009205//GO:0044237//GO:0015672//GO:1901657//GO:0034220//GO:0044765//GO:0006812//GO:0015992//GO:0055114//GO:0009141//GO:0019637//GO:0044238//GO:0046034//GO:0006139//GO:0006122//GO:0009123//GO:0016310//GO:0045333//GO:0006793//GO:0098662//GO:0022900//GO:0006810//GO:0046483//GO:0055086//GO:0009144//GO:0015980//GO:0009126//GO:0098655//GO:0006091//GO:…	purine nucleoside metabolic process//single-organism process//purine-containing compound metabolic process//phosphate-containing compound metabolic process//purine ribonucleoside triphosphate metabolic process//cellular metabolic process//monovalent inorganic cation transport//glycosyl compound metabolic process//ion transmembrane transport//single-organism transport//cation transport//proton tra…	GO:0070469//GO:0005739//GO:0005622//GO:1902494//GO:0044444//GO:1990351//GO:0098796//GO:0045275//GO:0044424//GO:0044464//GO:1990204//GO:0043231//GO:0043226//GO:0032991//GO:0070069//GO:0043227//GO:0016020//GO:0005575//GO:0043234//GO:0016021//GO:0044425//GO:1902495//GO:0043229//GO:0098803//GO:0031224//GO:0005623//GO:0005737	respiratory chain//mitochondrion//intracellular//catalytic complex//cytoplasmic part//transporter complex//membrane protein complex//respiratory chain complex III//intracellular part//cell part//oxidoreductase complex//intracellular membrane-bounded organelle//organelle//macromolecular complex//cytochrome complex//membrane-bounded organelle//membrane//cellular_component//protein complex//integral…	GO:0008121//GO:0015077//GO:0003674//GO:0022892//GO:0043167//GO:0005488//GO:0022857//GO:0015075//GO:0016681//GO:0046872//GO:0005215//GO:0016679//GO:0022890//GO:0022891//GO:0016491//GO:0043169//GO:0003824//GO:0015078//GO:0008324//GO:0009055	ubiquinol-cytochrome-c reductase activity//monovalent inorganic cation transmembrane transporter activity//molecular_function//substrate-specific transporter activity//ion binding//binding//transmembrane transporter activity//ion transmembrane transporter activity//oxidoreductase activity, acting on diphenols and related substances as donors, cytochrome as acceptor//metal ion binding//transporter…	CYTB; cytochrome b; K00412 ubiquinol-cytochrome c reductase cytochrome b subunit	http://www.genome.jp/dbget-bin/www_bget?xtr:3283504	cob	cytochrome b (mitochondrion) [Source:RefSeq peptide;Acc:YP_203382]
ENSXETG00000015592	GL173134.1	-	205632	271442	3453	6923	7282	3702	2802	115.939	116.094	53.8983	49.38	116.016	51.6391	6754.55	3354.89	1.0096	7.8e-20	6.51e-18	UP	GO:0030901//GO:0048731//GO:0032990//GO:0036211//GO:0044782//GO:0042384//GO:0048568//GO:0048704//GO:0050789//GO:0018108//GO:0032989//GO:0044763//GO:0023052//GO:0007167//GO:0001501//GO:0022607//GO:0003140//GO:0071774//GO:0009887//GO:0019538//GO:0007507//GO:0008150//GO:0072359//GO:0071910//GO:0035469//GO:0007275//GO:0048705//GO:0071704//GO:0030030//GO:0009790//GO:0007417//GO:0030031//GO:0043170//GO:…	midbrain development//system development//cell part morphogenesis//protein modification process//cilium organization//cilium assembly//embryonic organ development//embryonic skeletal system morphogenesis//regulation of biological process//peptidyl-tyrosine phosphorylation//cellular component morphogenesis//single-organism cellular process//signaling//enzyme linked receptor protein signaling pathw…	GO:0016020//GO:0031224//GO:0005575//GO:0016021//GO:0044425	membrane//intrinsic component of membrane//cellular_component//integral component of membrane//membrane part	GO:0032559//GO:0019199//GO:0097367//GO:0001882//GO:1901265//GO:0060089//GO:1901363//GO:0019838//GO:0036094//GO:0016772//GO:0043168//GO:0004871//GO:0032555//GO:0032549//GO:0003824//GO:0004713//GO:0032553//GO:0005524//GO:0000166//GO:0043167//GO:0005515//GO:0016301//GO:0016773//GO:0005488//GO:0032550//GO:0017076//GO:0038023//GO:0035639//GO:0001883//GO:0003674//GO:0004872//GO:0097159//GO:0030554//GO:…	adenyl ribonucleotide binding//transmembrane receptor protein kinase activity//carbohydrate derivative binding//nucleoside binding//nucleoside phosphate binding//molecular transducer activity//heterocyclic compound binding//growth factor binding//small molecule binding//transferase activity, transferring phosphorus-containing groups//anion binding//signal transducer activity//purine ribonucleotid…	fgfr2, bek, bfr-1, cd332, cek3, cfd1, ect1, fgfr-2, jws, k-sam, kgfr, tk14, tk25, xfgfr2; fibroblast growth factor receptor 2 (EC:2.7.10.1); K05093 fibroblast growth factor receptor 2 [EC:2.7.10.1]	http://www.genome.jp/dbget-bin/www_bget?xtr:100124910	fgfr2	fibroblast growth factor receptor 2 [Source:Xenbase;Acc:XB-GENE-1018296]
ENSXETG00000016124	GL172659.1	-	1828504	1864248	1683	1547	2173	4113	3225	53.5358	71.588	123.742	117.445	62.5619	120.593	1758.75	3792.68	-1.1087	8.22e-20	6.84e-18	DOWN	--	--	GO:0016020//GO:0044425//GO:0016021//GO:0005575//GO:0031224	membrane//membrane part//integral component of membrane//cellular_component//intrinsic component of membrane	GO:0003674//GO:0005488//GO:0005515	molecular_function//binding//protein binding	alcam, DM-GRASP, cd166, memd; activated leukocyte cell adhesion molecule; K06547 activated leukocyte cell adhesion molecule	http://www.genome.jp/dbget-bin/www_bget?xtr:780210	alcam	activated leukocyte cell adhesion molecule [Source:Xenbase;Acc:XB-GENE-491704]
ENSXETG00000011228	GL172702.1	-	1704812	1723020	1713	2177	2049	826	678	73.4906	65.8478	24.2414	24.0853	69.6692	24.1633	2013.96	779.376	1.3696	1.14e-19	9.43e-18	UP	GO:0016310//GO:0006796//GO:0044237//GO:0006793//GO:0008150//GO:0008152//GO:0009987	phosphorylation//phosphate-containing compound metabolic process//cellular metabolic process//phosphorus metabolic process//biological_process//metabolic process//cellular process	--	--	GO:0016301//GO:0003674//GO:0016740//GO:0016772//GO:0003824	kinase activity//molecular_function//transferase activity//transferase activity, transferring phosphorus-containing groups//catalytic activity	tk2; thymidine kinase 2, mitochondrial (EC:2.7.1.21); K00857 thymidine kinase [EC:2.7.1.21]	http://www.genome.jp/dbget-bin/www_bget?xtr:549642	tk2	thymidine kinase 2, mitochondrial [Source:Xenbase;Acc:XB-GENE-983640]
ENSXETG00000016943	GL172704.1	-	3215950	3220088	1412	228	347	782	655	9.3375	13.5286	27.8424	28.2284	11.433	28.0354	271.426	745.515	-1.4577	1.14e-19	9.43e-18	DOWN	GO:0019438//GO:0006725//GO:0008152//GO:0051171//GO:0006355//GO:0006351//GO:0048513//GO:0065007//GO:2000112//GO:0009987//GO:1901362//GO:1901576//GO:0009058//GO:0060255//GO:0031326//GO:0044271//GO:0097659//GO:1901360//GO:0051252//GO:0048856//GO:0043170//GO:0006807//GO:0019219//GO:0031323//GO:0034645//GO:0008150//GO:0006915//GO:0012501//GO:0007275//GO:0071704//GO:0048731//GO:0034641//GO:2001141//GO:…	aromatic compound biosynthetic process//cellular aromatic compound metabolic process//metabolic process//regulation of nitrogen compound metabolic process//regulation of transcription, DNA-templated//transcription, DNA-templated//organ development//biological regulation//regulation of cellular macromolecule biosynthetic process//cellular process//organic cyclic compound biosynthetic process//orga…	GO:0005575//GO:0043229//GO:0005634//GO:0005623//GO:0043231//GO:0044464//GO:0043226//GO:0043227//GO:0044424//GO:0005622	cellular_component//intracellular organelle//nucleus//cell//intracellular membrane-bounded organelle//cell part//organelle//membrane-bounded organelle//intracellular part//intracellular	GO:0003676//GO:1901363//GO:0043565//GO:0001071//GO:0097159//GO:0003674//GO:0003677//GO:0003700//GO:0005488	nucleic acid binding//heterocyclic compound binding//sequence-specific DNA binding//nucleic acid binding transcription factor activity//organic cyclic compound binding//molecular_function//DNA binding//transcription factor activity, sequence-specific DNA binding//binding	six1, XSix1, bos3, dfna23, tip39; SIX homeobox 1; K15614 homeobox protein SIX1	http://www.genome.jp/dbget-bin/www_bget?xtr:100101702	six1	SIX homeobox 1 [Source:Xenbase;Acc:XB-GENE-480717]
Novel00228	GL172665.1	+	1626494	1639916	8294	4666	4215	1174	814	39.4937	33.963	8.63883	7.25031	36.7284	7.94457	4235.82	1020.39	2.0535	1.19e-19	9.78e-18	UP	GO:0006810//GO:0009059//GO:0050794//GO:0006827//GO:0098662//GO:0015988//GO:0046112//GO:0030001//GO:0006914//GO:0044249//GO:0010468//GO:0006206//GO:0006259//GO:1903506//GO:0018130//GO:0046483//GO:0055086//GO:0009889//GO:0032774//GO:0098655//GO:0019222//GO:0010467//GO:0010556//GO:0098660//GO:0006260//GO:0055085//GO:0016070//GO:0044281//GO:0090304//GO:0044699//GO:0009112//GO:0034755//GO:0044765//GO:…	transport//macromolecule biosynthetic process//regulation of cellular process//high-affinity iron ion transmembrane transport//inorganic cation transmembrane transport//energy coupled proton transmembrane transport, against electrochemical gradient//nucleobase biosynthetic process//metal ion transport//autophagy//cellular biosynthetic process//regulation of gene expression//pyrimidine nucleobase …	GO:0098797//GO:0098796//GO:0005576//GO:0033176//GO:0071944//GO:0044423//GO:0036338//GO:0044424//GO:0033573//GO:0005622//GO:0044459//GO:0033177//GO:0043234//GO:0033179//GO:0005575//GO:0044425//GO:0043229//GO:0019012//GO:0005623//GO:0005634//GO:0043231//GO:0044464//GO:0043226//GO:0032991//GO:0016469//GO:0019028//GO:0019031//GO:0005886//GO:0016020//GO:0043227	plasma membrane protein complex//membrane protein complex//extracellular region//proton-transporting V-type ATPase complex//cell periphery//virion part//viral membrane//intracellular part//high-affinity iron permease complex//intracellular//plasma membrane part//proton-transporting two-sector ATPase complex, proton-transporting domain//protein complex//proton-transporting V-type ATPase, V0 domain…	GO:0043565//GO:0015075//GO:0005198//GO:0001071//GO:0004867//GO:0061135//GO:0005215//GO:0015077//GO:0097159//GO:0003674//GO:0022892//GO:0061134//GO:0003700//GO:0003677//GO:0022857//GO:0005488//GO:0030414//GO:0015078//GO:0005381//GO:0004866//GO:0008324//GO:0003676//GO:1901363//GO:0098772//GO:0046915//GO:0004857//GO:0030234//GO:0022890//GO:0046873//GO:0022891	sequence-specific DNA binding//ion transmembrane transporter activity//structural molecule activity//nucleic acid binding transcription factor activity//serine-type endopeptidase inhibitor activity//endopeptidase regulator activity//transporter activity//monovalent inorganic cation transmembrane transporter activity//organic cyclic compound binding//molecular_function//substrate-specific transpor…	uncharacterized LOC101734130	http://www.genome.jp/dbget-bin/www_bget?xtr:101734130	--	LINE-1 reverse transcriptase [Larimichthys crocea]
ENSXETG00000024006	GL172719.1	-	623436	626946	1773	59	112	364	271	1.9243	3.47749	10.3211	9.30123	2.7009	9.81118	80.3845	327.24	-2.0254	1.51e-19	1.23e-17	DOWN	--	--	--	--	GO:1901363//GO:0043169//GO:0003676//GO:0097159//GO:0003674//GO:0005488//GO:0043167//GO:0046872//GO:0008270//GO:0046914	heterocyclic compound binding//cation binding//nucleic acid binding//organic cyclic compound binding//molecular_function//binding//ion binding//metal ion binding//zinc ion binding//transition metal ion binding	snai2, Snail2, XSnail2, slug, slugh1, ws2d, xSlu, xslug; snail family zinc finger 2; K05706 snail 2	http://www.genome.jp/dbget-bin/www_bget?xtr:395065	snai2	snail family zinc finger 2 [Source:Xenbase;Acc:XB-GENE-487371]
ENSXETG00000019997	GL172906.1	-	26669	55554	3120	170	141	8	7	3.15083	2.48783	0.128905	0.136528	2.81933	0.132717	148.584	7.8014	4.2514	1.87e-19	1.52e-17	UP	GO:0007275//GO:0060429//GO:0071804//GO:0055075//GO:0009887//GO:0072176//GO:0008150//GO:0050801//GO:0044763//GO:0006821//GO:0002009//GO:1902578//GO:0071805//GO:0006884//GO:0048731//GO:0019725//GO:0048729//GO:0051179//GO:0009987//GO:0072114//GO:0006811//GO:0035844//GO:0065007//GO:0072001//GO:0048513//GO:0035725//GO:0055080//GO:0048878//GO:0010107//GO:0048856//GO:0055065//GO:0035295//GO:1902476//GO:…	multicellular organismal development//epithelium development//cellular potassium ion transport//potassium ion homeostasis//organ morphogenesis//nephric duct development//biological_process//ion homeostasis//single-organism cellular process//chloride transport//morphogenesis of an epithelium//single-organism localization//potassium ion transmembrane transport//cell volume homeostasis//system devel…	GO:0044464//GO:0098590//GO:0016020//GO:0098589//GO:0005886//GO:0016021//GO:0044425//GO:0005575//GO:0016324//GO:0031224//GO:0005623//GO:0005887//GO:0044459//GO:0031226//GO:0045177//GO:0071944//GO:0098805	cell part//plasma membrane region//membrane//membrane region//plasma membrane//integral component of membrane//membrane part//cellular_component//apical plasma membrane//intrinsic component of membrane//cell//integral component of plasma membrane//plasma membrane part//intrinsic component of plasma membrane//apical part of cell//cell periphery//whole membrane	GO:0015379//GO:0022891//GO:0015103//GO:0008511//GO:0046873//GO:0022890//GO:0015294//GO:0008324//GO:0015378//GO:0015293//GO:0003674//GO:0022892//GO:0015108//GO:0022820//GO:0015296//GO:0015077//GO:0015081//GO:0022857//GO:0015377//GO:0015075//GO:0008509//GO:0005215//GO:0022804//GO:0015291//GO:0015079	potassium:chloride symporter activity//substrate-specific transmembrane transporter activity//inorganic anion transmembrane transporter activity//sodium:potassium:chloride symporter activity//metal ion transmembrane transporter activity//inorganic cation transmembrane transporter activity//solute:cation symporter activity//cation transmembrane transporter activity//sodium:chloride symporter activ…	slc12a3; solute carrier family 12 (sodium/chloride transporters), member 3; K14426 solute carrier family 12 (sodium/chloride transporter), member 3	http://www.genome.jp/dbget-bin/www_bget?xtr:100494755	slc12a3	solute carrier family 12 (sodium/chloride transporters), member 3 [Source:Xenbase;Acc:XB-GENE-866805]
Novel01299	GL173011.1	-	3181	5825	929	53	81	311	239	3.29906	4.79983	16.8298	15.6553	4.04945	16.2426	63.249	283.946	-2.1665	2e-19	1.62e-17	DOWN	--	--	--	--	--	--	ripply2.1, C6orf159, bowline, ledgerline, ripply2, stripy; ripply transcriptional repressor 2	http://www.genome.jp/dbget-bin/www_bget?xtr:100151713	--	PREDICTED: protein ripply2.1 [Xenopus (Silurana) tropicalis]
ENSXETG00000022279	GL172820.1	+	1903227	1947495	4033	336	342	848	777	4.81772	4.66826	10.5707	11.7239	4.74299	11.1473	322.605	847.377	-1.3932	2.35e-19	1.9e-17	DOWN	GO:1902475//GO:0006865//GO:0034220//GO:0044765//GO:0046942//GO:0044699//GO:0055085//GO:0015807//GO:0006820//GO:0006810//GO:0098656//GO:0044763//GO:0051179//GO:1902578//GO:0008150//GO:0003333//GO:0051234//GO:0006811//GO:0009987//GO:0015711//GO:0015849//GO:0071705//GO:1903825//GO:0071702	L-alpha-amino acid transmembrane transport//amino acid transport//ion transmembrane transport//single-organism transport//carboxylic acid transport//single-organism process//transmembrane transport//L-amino acid transport//anion transport//transport//anion transmembrane transport//single-organism cellular process//localization//single-organism localization//biological_process//amino acid transmem…	GO:0016020//GO:0031224//GO:0016021//GO:0044425//GO:0005575	membrane//intrinsic component of membrane//integral component of membrane//membrane part//cellular_component	GO:0022857//GO:0005342//GO:0022892//GO:0003674//GO:0005215//GO:0008514//GO:0015171//GO:0008509//GO:0015179//GO:0015075//GO:0022891//GO:0046943	transmembrane transporter activity//organic acid transmembrane transporter activity//substrate-specific transporter activity//molecular_function//transporter activity//organic anion transmembrane transporter activity//amino acid transmembrane transporter activity//anion transmembrane transporter activity//L-amino acid transmembrane transporter activity//ion transmembrane transporter activity//sub…	slc43a2, lat4; solute carrier family 43 (amino acid system L transporter), member 2; K08229 MFS transporter, LAT3 family, solute carrier family 43, member 2	http://www.genome.jp/dbget-bin/www_bget?xtr:100124757	slc43a2	solute carrier family 43 (amino acid system L transporter), member 2 [Source:Xenbase;Acc:XB-GENE-987892]
ENSXETG00000004739	GL172720.1	-	752587	759782	893	638	627	222	178	41.3142	38.6521	12.4979	12.1297	39.9832	12.3138	602.332	207.004	1.5409	3.46e-19	2.79e-17	UP	GO:1903364//GO:1901800//GO:0044238//GO:0080090//GO:0010498//GO:0044260//GO:0043412//GO:0043632//GO:0032436//GO:0042176//GO:0045732//GO:0044257//GO:0061136//GO:0051603//GO:0009057//GO:0048518//GO:0044237//GO:0048522//GO:0009894//GO:0019222//GO:0006508//GO:0019941//GO:0051247//GO:0010604//GO:0032446//GO:1903050//GO:0070647//GO:0050794//GO:0044267//GO:0006464//GO:0032270//GO:0009896//GO:0000209//GO:…	positive regulation of cellular protein catabolic process//positive regulation of proteasomal protein catabolic process//primary metabolic process//regulation of primary metabolic process//proteasomal protein catabolic process//cellular macromolecule metabolic process//macromolecule modification//modification-dependent macromolecule catabolic process//positive regulation of proteasomal ubiquitin-…	GO:0005622//GO:0044424//GO:0043227//GO:0043231//GO:0044464//GO:0043226//GO:0005634//GO:0005623//GO:0005575//GO:0043229	intracellular//intracellular part//membrane-bounded organelle//intracellular membrane-bounded organelle//cell part//organelle//nucleus//cell//cellular_component//intracellular organelle	GO:0005515//GO:0019787//GO:0043167//GO:0005488//GO:0003674//GO:0046914//GO:0016740//GO:0008270//GO:0046872//GO:0031624//GO:0044390//GO:0043169//GO:0004842//GO:0061659//GO:0019899//GO:0061630//GO:0003824	protein binding//ubiquitin-like protein transferase activity//ion binding//binding//molecular_function//transition metal ion binding//transferase activity//zinc ion binding//metal ion binding//ubiquitin conjugating enzyme binding//ubiquitin-like protein conjugating enzyme binding//cation binding//ubiquitin-protein transferase activity//ubiquitin-like protein ligase activity//enzyme binding//ubiqu…	rnf138, hsd-4, narf, strin; ring finger protein 138, E3 ubiquitin protein ligase; K10668 E3 ubiquitin-protein ligase RNF138 [EC:6.3.2.19]	http://www.genome.jp/dbget-bin/www_bget?xtr:549183	rnf138	ring finger protein 138, E3 ubiquitin protein ligase [Source:Xenbase;Acc:XB-GENE-1001373]
ENSXETG00000011046	GL173012.1	+	839202	853034	1197	42	66	262	223	2.02902	3.03534	11.0038	11.3368	2.53218	11.1703	50.9495	251.848	-2.3054	3.49e-19	2.8e-17	DOWN	GO:0071704//GO:0008150//GO:0034645//GO:0023052//GO:0050789//GO:0044763//GO:0032870//GO:2001141//GO:0034641//GO:0030522//GO:0071310//GO:0009987//GO:2000112//GO:0006355//GO:0006351//GO:0065007//GO:0019438//GO:0009725//GO:0006725//GO:0008152//GO:0051171//GO:0006807//GO:0019219//GO:0031323//GO:0048545//GO:1901360//GO:0051252//GO:0009755//GO:1901700//GO:0071396//GO:0043170//GO:0031326//GO:0060255//GO:…	organic substance metabolic process//biological_process//cellular macromolecule biosynthetic process//signaling//regulation of biological process//single-organism cellular process//cellular response to hormone stimulus//regulation of RNA biosynthetic process//cellular nitrogen compound metabolic process//intracellular receptor signaling pathway//cellular response to organic substance//cellular pr…	GO:0043226//GO:0043231//GO:0044464//GO:0043227//GO:0043229//GO:0005575//GO:0005623//GO:0005634//GO:0005622//GO:0044424	organelle//intracellular membrane-bounded organelle//cell part//membrane-bounded organelle//intracellular organelle//cellular_component//cell//nucleus//intracellular//intracellular part	GO:1901363//GO:0060089//GO:0043169//GO:0004879//GO:0000981//GO:0003676//GO:0004871//GO:0003707//GO:0097159//GO:0003674//GO:0004872//GO:0038023//GO:0005488//GO:0043167//GO:0003700//GO:0003677//GO:0046872//GO:0008270//GO:0043565//GO:0001071//GO:0046914//GO:0098531	heterocyclic compound binding//molecular transducer activity//cation binding//RNA polymerase II transcription factor activity, ligand-activated sequence-specific DNA binding//RNA polymerase II transcription factor activity, sequence-specific DNA binding//nucleic acid binding//signal transducer activity//steroid hormone receptor activity//organic cyclic compound binding//molecular_function//recept…	nuclear receptor subfamily 2 group F member 5-like; K08702 nuclear receptor subfamily 2 group F member 5	http://www.genome.jp/dbget-bin/www_bget?xtr:100491959	nr2f5	nuclear receptor subfamily 2, group F, member 5 [Source:Xenbase;Acc:XB-GENE-486334]
ENSXETG00000010839	GL173051.1	-	107957	211684	6966	67	100	329	310	0.791342	1.12439	3.37823	3.85301	0.957864	3.61562	78.8614	333.746	-2.0814	4.32e-19	3.45e-17	DOWN	--	--	GO:0005581//GO:0043234//GO:0005575//GO:0032991	collagen trimer//protein complex//cellular_component//macromolecular complex	GO:0005201//GO:0005198//GO:0003674	extracellular matrix structural constituent//structural molecule activity//molecular_function	col5a3, col11a1; collagen, type V, alpha 3; K06236 collagen, type I/II/III/V/XI/XXIV/XXVII, alpha	http://www.genome.jp/dbget-bin/www_bget?xtr:733808	COL11A1	collagen, type XI, alpha 1 [Source:HGNC Symbol;Acc:HGNC:2186]
ENSXETG00000014175	GL173345.1	-	481919	504369	2613	7	24	142	134	0.154913	0.505625	2.73202	3.12065	0.330269	2.92634	14.4319	144.166	-3.3204	4.84e-19	3.85e-17	DOWN	--	--	--	--	--	--	vwa5a; von Willebrand factor A domain containing 5A	http://www.genome.jp/dbget-bin/www_bget?xtr:100488123	vwa5a	von Willebrand factor A domain containing 5A [Source:Xenbase;Acc:XB-GENE-5898460]
Novel00561	GL172733.1	+	2110496	2114322	2579	117	97	7	0	2.64597	2.08832	0.137627	0	2.36715	0.0688133	102.242	3.25132	4.9748	5.42e-19	4.29e-17	UP	--	--	--	--	--	--	--	--	--	--
Novel02367	GL174126.1	-	42033	48864	2242	87	100	4	0	2.54732	2.78734	0.101819	0	2.66733	0.0509094	88.7619	1.8579	5.5782	6.11e-19	4.82e-17	UP	GO:0044765//GO:0009401//GO:0044699//GO:0008643//GO:0006810//GO:0008150//GO:1902578//GO:0051179//GO:0071702//GO:0051234	single-organism transport//phosphoenolpyruvate-dependent sugar phosphotransferase system//single-organism process//carbohydrate transport//transport//biological_process//single-organism localization//localization//organic substance transport//establishment of localization	GO:0005576//GO:0016020//GO:0016021//GO:0044425//GO:0005575//GO:0031224	extracellular region//membrane//integral component of membrane//membrane part//cellular_component//intrinsic component of membrane	GO:0003674//GO:0005488//GO:0043167//GO:0046872//GO:0046914//GO:0043169//GO:0005506	molecular_function//binding//ion binding//metal ion binding//transition metal ion binding//cation binding//iron ion binding	polycystic kidney disease protein 1-like 3-like	http://www.genome.jp/dbget-bin/www_bget?xtr:101730680	--	PREDICTED: TRIO and F-actin-binding protein-like isoform X1 [Callithrix jacchus]
ENSXETG00000025220	GL176606.1	-	4311	6002	288	637	909	1740	1416	127.902	173.751	303.733	299.192	150.827	301.463	730.696	1634.65	-1.1616	6.15e-19	4.83e-17	DOWN	--	--	--	--	--	--	uncharacterized LOC100492585	http://www.genome.jp/dbget-bin/www_bget?xtr:100492585	--	--
ENSXETG00000026961	GL172815.1	+	1438957	1477082	2404	4335	4591	2378	1696	121.453	122.449	57.9211	50.003	121.951	53.9621	4243.78	2094.4	1.0188	8.33e-19	6.52e-17	UP	GO:0036211//GO:0071704//GO:0008150//GO:0019538//GO:0043170//GO:0016567//GO:0009987//GO:0008152//GO:0044260//GO:0043412//GO:0044238//GO:0044237//GO:0032446//GO:0006464//GO:0044267//GO:0070647	protein modification process//organic substance metabolic process//biological_process//protein metabolic process//macromolecule metabolic process//protein ubiquitination//cellular process//metabolic process//cellular macromolecule metabolic process//macromolecule modification//primary metabolic process//cellular metabolic process//protein modification by small protein conjugation//cellular protei…	GO:0016020//GO:0031224//GO:0044425//GO:0016021//GO:0005575	membrane//intrinsic component of membrane//membrane part//integral component of membrane//cellular_component	GO:0043169//GO:0005488//GO:0005515//GO:0043167//GO:0003674//GO:0046914//GO:0046872//GO:0008270	cation binding//binding//protein binding//ion binding//molecular_function//transition metal ion binding//metal ion binding//zinc ion binding	march8; membrane-associated ring finger (C3HC4) 8, E3 ubiquitin protein ligase; K10656 E3 ubiquitin-protein ligase MARCH1/8 [EC:6.3.2.19]	http://www.genome.jp/dbget-bin/www_bget?xtr:448095	2018-03-08	membrane-associated ring finger (C3HC4) 8, E3 ubiquitin protein ligase [Source:Xenbase;Acc:XB-GENE-944304]
ENSXETG00000009413	GL172977.1	+	1000595	1012359	1645	311	369	95	62	10.9326	12.3486	2.9033	2.29354	11.6406	2.59842	322.566	80.3119	2.0059	9.17e-19	7.15e-17	UP	GO:0034641//GO:0044710//GO:0044763//GO:0008150//GO:0006281//GO:0022607//GO:0071704//GO:0000724//GO:0043933//GO:0006807//GO:0065004//GO:1901360//GO:0043170//GO:0006310//GO:0006974//GO:0006725//GO:0008152//GO:0009987//GO:0045002//GO:0044238//GO:0050896//GO:0044260//GO:0071824//GO:0006139//GO:0006950//GO:0071840//GO:0090304//GO:0033554//GO:0044699//GO:0051716//GO:0044237//GO:0000730//GO:0034622//GO:…	cellular nitrogen compound metabolic process//single-organism metabolic process//single-organism cellular process//biological_process//DNA repair//cellular component assembly//organic substance metabolic process//double-strand break repair via homologous recombination//macromolecular complex subunit organization//nitrogen compound metabolic process//protein-DNA complex assembly//organic cyclic co…	GO:0043227//GO:0043231//GO:0044464//GO:0043226//GO:0005623//GO:0005634//GO:0005575//GO:0043229//GO:0005622//GO:0044424	membrane-bounded organelle//intracellular membrane-bounded organelle//cell part//organelle//cell//nucleus//cellular_component//intracellular organelle//intracellular//intracellular part	--	--	rad52; RAD52 homolog; K10873 DNA repair and recombination protein RAD52	http://www.genome.jp/dbget-bin/www_bget?xtr:100036666	rad52	RAD52 homolog, DNA repair protein [Source:Xenbase;Acc:XB-GENE-991154]
ENSXETG00000009396	GL172696.1	-	2447415	2453289	840	2046	2291	4394	3597	140.85	150.142	262.976	260.58	145.496	261.778	2059.69	4140.32	-1.0073	1.24e-18	9.59e-17	DOWN	GO:0006807//GO:0048856//GO:0043170//GO:0044271//GO:1901576//GO:0009058//GO:1901564//GO:0009792//GO:0009987//GO:0043604//GO:0008152//GO:1901566//GO:0034641//GO:0009790//GO:0071704//GO:0007275//GO:0043043//GO:0008150//GO:0019538//GO:0034645//GO:0010467//GO:0006518//GO:0043603//GO:0006412//GO:0032502//GO:0044249//GO:0043009//GO:0044267//GO:0009059//GO:0044707//GO:0044260//GO:0044238//GO:0032501//GO:…	nitrogen compound metabolic process//anatomical structure development//macromolecule metabolic process//cellular nitrogen compound biosynthetic process//organic substance biosynthetic process//biosynthetic process//organonitrogen compound metabolic process//embryo development ending in birth or egg hatching//cellular process//amide biosynthetic process//metabolic process//organonitrogen compound …	GO:0005737//GO:0005623//GO:0044446//GO:0043229//GO:0005575//GO:0044391//GO:0015935//GO:0032991//GO:0043226//GO:0022627//GO:0005829//GO:0044464//GO:0044424//GO:0043228//GO:0044445//GO:0044422//GO:0044444//GO:0005840//GO:0005622//GO:0043232//GO:0022626//GO:0030529	cytoplasm//cell//intracellular organelle part//intracellular organelle//cellular_component//ribosomal subunit//small ribosomal subunit//macromolecular complex//organelle//cytosolic small ribosomal subunit//cytosol//cell part//intracellular part//non-membrane-bounded organelle//cytosolic part//organelle part//cytoplasmic part//ribosome//intracellular//intracellular non-membrane-bounded organelle//…	GO:0005198//GO:0003735//GO:0003674	structural molecule activity//structural constituent of ribosome//molecular_function	rps3a, fte1, mftl; ribosomal protein S3A; K02984 small subunit ribosomal protein S3Ae	http://www.genome.jp/dbget-bin/www_bget?xtr:493437	rps3a	ribosomal protein S3A [Source:Xenbase;Acc:XB-GENE-976731]
ENSXETG00000014639	GL172925.1	-	1342913	1387196	3688	342	371	928	722	5.48747	5.66691	12.9449	12.1908	5.57719	12.5678	338.826	852.434	-1.331	1.54e-18	1.19e-16	DOWN	GO:0032502//GO:0065008//GO:0016043//GO:0022604//GO:0022603//GO:0050794//GO:0048869//GO:0044767//GO:0044699//GO:0009653//GO:0071840//GO:0048856//GO:0051128//GO:0050793//GO:0065007//GO:0000902//GO:0009987//GO:0050789//GO:0032989//GO:0044763//GO:0008360//GO:0008150	developmental process//regulation of biological quality//cellular component organization//regulation of cell morphogenesis//regulation of anatomical structure morphogenesis//regulation of cellular process//cellular developmental process//single-organism developmental process//single-organism process//anatomical structure morphogenesis//cellular component organization or biogenesis//anatomical str…	GO:0005575//GO:0016020	cellular_component//membrane	--	--	palm; paralemmin; K16519 A-kinase anchor protein 2	http://www.genome.jp/dbget-bin/www_bget?xtr:594906	palm	paralemmin [Source:Xenbase;Acc:XB-GENE-5958239]
ENSXETG00000009874	GL172638.1	+	2167520	2183177	1747	157	175	27	10	5.19682	5.51445	0.776973	0.348327	5.35563	0.56265	157.685	18.3774	3.101	1.57e-18	1.21e-16	UP	GO:0006811//GO:0009987//GO:0065007//GO:0061515//GO:0048513//GO:0034101//GO:0008152//GO:0043170//GO:0000041//GO:0048469//GO:0048856//GO:0051234//GO:1901576//GO:0009058//GO:0071704//GO:0007275//GO:0009790//GO:0042541//GO:0043362//GO:0008150//GO:0019538//GO:0034645//GO:0010038//GO:0030099//GO:0044763//GO:0048568//GO:0021700//GO:0002262//GO:0051179//GO:1902578//GO:0030097//GO:0048731//GO:0030001//GO:…	ion transport//cellular process//biological regulation//myeloid cell development//organ development//erythrocyte homeostasis//metabolic process//macromolecule metabolic process//transition metal ion transport//cell maturation//anatomical structure development//establishment of localization//organic substance biosynthetic process//biosynthetic process//organic substance metabolic process//multicel…	GO:0016021//GO:0044425//GO:0005575//GO:0031224//GO:0016020	integral component of membrane//membrane part//cellular_component//intrinsic component of membrane//membrane	GO:0008324//GO:0005381//GO:0046915//GO:0022891//GO:0046873//GO:0022890//GO:0015075//GO:0005215//GO:0022892//GO:0003674//GO:0022857	cation transmembrane transporter activity//iron ion transmembrane transporter activity//transition metal ion transmembrane transporter activity//substrate-specific transmembrane transporter activity//metal ion transmembrane transporter activity//inorganic cation transmembrane transporter activity//ion transmembrane transporter activity//transporter activity//substrate-specific transporter activit…	slc40a1; solute carrier family 40 (iron-regulated transporter), member 1; K14685 solute carrier family 40 (iron-regulated transporter), member 1	http://www.genome.jp/dbget-bin/www_bget?xtr:100036732	slc40a1	solute carrier family 40 (iron-regulated transporter), member 1 [Source:Xenbase;Acc:XB-GENE-963435]
ENSXETG00000025923	GL174950.1	-	14145	16502	1393	1526	1274	148	107	63.3482	50.3472	5.34128	4.67426	56.8477	5.00777	1337.56	131.194	3.3498	1.86e-18	1.43e-16	UP	--	--	GO:0005622//GO:0044424//GO:0043227//GO:0043231//GO:0044464//GO:0043226//GO:0005634//GO:0005623//GO:0005575//GO:0043229	intracellular//intracellular part//membrane-bounded organelle//intracellular membrane-bounded organelle//cell part//organelle//nucleus//cell//cellular_component//intracellular organelle	GO:0003677//GO:0005488//GO:0097159//GO:0003674//GO:1901363//GO:0003676	DNA binding//binding//organic cyclic compound binding//molecular_function//heterocyclic compound binding//nucleic acid binding	mix1, mild1, mix, mix.1, mix.2, mix2, mixl, mixl1, tMix; Mix paired-like homeobox	http://www.genome.jp/dbget-bin/www_bget?xtr:394439	mixl1	Mix paired-like homeobox [Source:Xenbase;Acc:XB-GENE-485898]
ENSXETG00000031203	GL172686.1	-	1608955	1634049	2897	1141	1384	577	423	22.7755	26.2993	10.013	8.88529	24.5374	9.44912	1197.24	514.889	1.2174	2.35e-18	1.8e-16	UP	GO:0051234//GO:0009987//GO:1902578//GO:0051179//GO:0044763//GO:0008150//GO:0055085//GO:0006810//GO:0044699//GO:0044765	establishment of localization//cellular process//single-organism localization//localization//single-organism cellular process//biological_process//transmembrane transport//transport//single-organism process//single-organism transport	GO:0031224//GO:0005575//GO:0016021//GO:0044425//GO:0016020	intrinsic component of membrane//cellular_component//integral component of membrane//membrane part//membrane	GO:0022891//GO:0005215//GO:0022857//GO:0022892//GO:0003674	substrate-specific transmembrane transporter activity//transporter activity//transmembrane transporter activity//substrate-specific transporter activity//molecular_function	mfsd1; major facilitator superfamily domain containing 1	http://www.genome.jp/dbget-bin/www_bget?xtr:779536	MFSD1	major facilitator superfamily domain containing 1 [Source:HGNC Symbol;Acc:HGNC:25874]
ENSXETG00000014390	GL172980.1	+	803977	820357	2360	3	9	130	79	0.0737276	0.210561	2.77751	2.04308	0.142144	2.4103	5.59759	106.491	-4.2498	2.62e-18	2e-16	DOWN	--	--	GO:0005576//GO:0005575	extracellular region//cellular_component	GO:0005515//GO:0005488//GO:0003674	protein binding//binding//molecular_function	ntn1, Netrin-1, ntn1l, unc-6; netrin 1; K06843 netrin 1	http://www.genome.jp/dbget-bin/www_bget?xtr:779839	ntn1	netrin 1 precursor [Source:RefSeq peptide;Acc:NP_001072385]
ENSXETG00000011473	GL172644.1	-	4888596	4993076	1398	40	64	267	195	1.65456	2.52017	9.6015	8.48804	2.08737	9.04477	49.0456	237.828	-2.2777	2.94e-18	2.23e-16	DOWN	GO:0051252//GO:1901360//GO:0048856//GO:0043170//GO:0009880//GO:0006807//GO:0072358//GO:0060562//GO:0031323//GO:0035295//GO:0019219//GO:1901576//GO:1901362//GO:0009058//GO:2000026//GO:0007049//GO:0040011//GO:0060215//GO:0060255//GO:0060041//GO:0051674//GO:0090596//GO:0031326//GO:0035239//GO:0051094//GO:0000278//GO:0001947//GO:1904018//GO:0097659//GO:0044271//GO:0002573//GO:0048870//GO:0060841//GO:…	regulation of RNA metabolic process//organic cyclic compound metabolic process//anatomical structure development//macromolecule metabolic process//embryonic pattern specification//nitrogen compound metabolic process//cardiovascular system development//epithelial tube morphogenesis//regulation of cellular metabolic process//tube development//regulation of nucleobase-containing compound metabolic p…	GO:0005737//GO:0005634//GO:0005623//GO:0043229//GO:0005575//GO:0043227//GO:0043226//GO:0043231//GO:0044464//GO:0005829//GO:0044424//GO:0044444//GO:0005622	cytoplasm//nucleus//cell//intracellular organelle//cellular_component//membrane-bounded organelle//organelle//intracellular membrane-bounded organelle//cell part//cytosol//intracellular part//cytoplasmic part//intracellular	GO:0003676//GO:1901363//GO:0005488//GO:0003677//GO:0005515//GO:0097159//GO:0003674	nucleic acid binding//heterocyclic compound binding//binding//DNA binding//protein binding//organic cyclic compound binding//molecular_function	meis1; Meis homeobox 1; K15613 homeobox protein Meis1	http://www.genome.jp/dbget-bin/www_bget?xtr:100488182	meis1	Meis homeobox 1 [Source:Xenbase;Acc:XB-GENE-479439]
ENSXETG00000027370	GL172720.1	+	2685944	2696801	2807	2782	3078	1508	1113	57.5169	60.5805	27.1046	24.2149	59.0487	25.6598	2783.64	1350.04	1.044	2.97e-18	2.24e-16	UP	GO:0008150//GO:0019538//GO:0071704//GO:0036211//GO:0008152//GO:0006468//GO:0009987//GO:0043170//GO:0006796//GO:0044237//GO:0044238//GO:0016310//GO:0043412//GO:0044260//GO:0044267//GO:0006793//GO:0006464	biological_process//protein metabolic process//organic substance metabolic process//protein modification process//metabolic process//protein phosphorylation//cellular process//macromolecule metabolic process//phosphate-containing compound metabolic process//cellular metabolic process//primary metabolic process//phosphorylation//macromolecule modification//cellular macromolecule metabolic process/…	--	--	GO:1901363//GO:0004674//GO:0036094//GO:0016772//GO:0097367//GO:0032559//GO:0001882//GO:1901265//GO:0032553//GO:0005524//GO:0003824//GO:0000166//GO:0043168//GO:0032555//GO:0032549//GO:0035639//GO:0003674//GO:0004672//GO:0030554//GO:0097159//GO:0001883//GO:0043167//GO:0017076//GO:0032550//GO:0016301//GO:0005488//GO:0016773//GO:0016740	heterocyclic compound binding//protein serine/threonine kinase activity//small molecule binding//transferase activity, transferring phosphorus-containing groups//carbohydrate derivative binding//adenyl ribonucleotide binding//nucleoside binding//nucleoside phosphate binding//ribonucleotide binding//ATP binding//catalytic activity//nucleotide binding//anion binding//purine ribonucleotide binding//…	riok3, sudd; RIO kinase 3 (EC:2.7.11.1); K08872 RIO kinase 3 [EC:2.7.11.1]	http://www.genome.jp/dbget-bin/www_bget?xtr:448471	riok3	RIO kinase 3 [Source:Xenbase;Acc:XB-GENE-971902]
ENSXETG00000009290	GL172661.1	+	2154185	2170203	2156	117	96	1	6	3.13811	2.4512	0.0233177	0.169349	2.79465	0.0963333	101.785	3.96642	4.6815	3.19e-18	2.4e-16	UP	GO:0008152//GO:0008150	metabolic process//biological_process	GO:0005575//GO:0044425//GO:0016021//GO:0031224//GO:0016020	cellular_component//membrane part//integral component of membrane//intrinsic component of membrane//membrane	GO:0016817//GO:0005524//GO:0032553//GO:0003824//GO:0000166//GO:0043168//GO:0032549//GO:0032555//GO:0036094//GO:1901363//GO:0016787//GO:0016818//GO:0016462//GO:0097367//GO:0032559//GO:0016887//GO:1901265//GO:0001882//GO:0017111//GO:0035639//GO:0030554//GO:0097159//GO:0003674//GO:0001883//GO:0043167//GO:0017076//GO:0032550//GO:0005488	hydrolase activity, acting on acid anhydrides//ATP binding//ribonucleotide binding//catalytic activity//nucleotide binding//anion binding//ribonucleoside binding//purine ribonucleotide binding//small molecule binding//heterocyclic compound binding//hydrolase activity//hydrolase activity, acting on acid anhydrides, in phosphorus-containing anhydrides//pyrophosphatase activity//carbohydrate derivat…	abcg5; ATP-binding cassette, sub-family G (WHITE), member 5; K05683 ATP-binding cassette, subfamily G (WHITE), member 5 (sterolin 1)	http://www.genome.jp/dbget-bin/www_bget?xtr:100145776	abcg5	ATP-binding cassette, sub-family G (WHITE), member 5 [Source:Xenbase;Acc:XB-GENE-963936]
Novel00749	GL172790.1	+	2181087	2185126	1468	175	199	26	25	6.89354	7.46249	0.890394	1.03632	7.17802	0.963357	177.562	26.6678	2.7352	3.36e-18	2.52e-16	UP	--	--	--	--	GO:0097159//GO:0003674//GO:0005488//GO:0003676//GO:1901363	organic cyclic compound binding//molecular_function//binding//nucleic acid binding//heterocyclic compound binding	three prime repair exonuclease 2-like; K10791 three prime repair exonuclease 2 [EC:3.1.11.2]	http://www.genome.jp/dbget-bin/www_bget?xtr:100488944	--	PREDICTED: three prime repair exonuclease 2-like [Xenopus (Silurana) tropicalis]
ENSXETG00000013424	GL173671.1	+	178448	178718	180	183	193	596	419	58.7908	59.0258	166.46	141.652	58.9083	154.056	178.78	521.38	-1.5441	3.92e-18	2.92e-16	DOWN	GO:0001944//GO:0048598//GO:0032502//GO:0044767//GO:0009653//GO:0044699//GO:0032501//GO:0048562//GO:0001568//GO:0044707//GO:0048592//GO:0048513//GO:0048048//GO:0090596//GO:0072358//GO:0048856//GO:0008150//GO:0009887//GO:0007275//GO:0009790//GO:0072359//GO:0007423//GO:0001654//GO:0048731//GO:0048568	vasculature development//embryonic morphogenesis//developmental process//single-organism developmental process//anatomical structure morphogenesis//single-organism process//multicellular organismal process//embryonic organ morphogenesis//blood vessel development//single-multicellular organism process//eye morphogenesis//organ development//embryonic eye morphogenesis//sensory organ morphogenesis//…	GO:0044420//GO:0005576//GO:0043205//GO:0001527//GO:0031012//GO:0005575//GO:0005578//GO:0044421	extracellular matrix component//extracellular region//fibril//microfibril//extracellular matrix//cellular_component//proteinaceous extracellular matrix//extracellular region part	--	--	mfap2; microfibrillar-associated protein 2	http://www.genome.jp/dbget-bin/www_bget?xtr:394596	mfap2	microfibrillar-associated protein 2 [Source:Xenbase;Acc:XB-GENE-6257614]
ENSXETG00000008945	GL175791.1	-	683	4846	1615	3764	3445	6915	5918	134.774	117.429	215.256	222.988	126.101	219.122	3437.46	6665.93	-0.95546	3.99e-18	2.97e-16	DOWN	GO:0044699//GO:0055114//GO:0008152//GO:0008150//GO:0044710	single-organism process//oxidation-reduction process//metabolic process//biological_process//single-organism metabolic process	GO:0005575//GO:0016021//GO:0044425//GO:0031224//GO:0016020	cellular_component//integral component of membrane//membrane part//intrinsic component of membrane//membrane	GO:0003674//GO:0003824//GO:0016628//GO:0016627//GO:0016491	molecular_function//catalytic activity//oxidoreductase activity, acting on the CH-CH group of donors, NAD or NADP as acceptor//oxidoreductase activity, acting on the CH-CH group of donors//oxidoreductase activity	dhcr7, 7-Dhcr, Xdhcr7, slos; 7-dehydrocholesterol reductase (EC:1.3.1.21); K00213 7-dehydrocholesterol reductase [EC:1.3.1.21]	http://www.genome.jp/dbget-bin/www_bget?xtr:394844	dhcr7	7-dehydrocholesterol reductase [Source:Xenbase;Acc:XB-GENE-920362]
ENSXETG00000018381	GL172894.1	+	96043	97083	1041	25	58	218	190	1.38874	3.06714	10.5279	11.1066	2.22794	10.8173	38.8785	212.15	-2.448	4.53e-18	3.36e-16	DOWN	GO:0044700//GO:0007165//GO:0007154//GO:0050794//GO:0050896//GO:0051716//GO:0044699//GO:0007188//GO:0007186//GO:0007187//GO:0007189//GO:0009987//GO:0065007//GO:0050789//GO:0044763//GO:0023052//GO:0008150	single organism signaling//signal transduction//cell communication//regulation of cellular process//response to stimulus//cellular response to stimulus//single-organism process//adenylate cyclase-modulating G-protein coupled receptor signaling pathway//G-protein coupled receptor signaling pathway//G-protein coupled receptor signaling pathway, coupled to cyclic nucleotide second messenger//adenyla…	GO:0071944//GO:0031226//GO:0044459//GO:0005887//GO:0031224//GO:0005623//GO:0016021//GO:0044425//GO:0005575//GO:0016020//GO:0005886//GO:0044464	cell periphery//intrinsic component of plasma membrane//plasma membrane part//integral component of plasma membrane//intrinsic component of membrane//cell//integral component of membrane//membrane part//cellular_component//membrane//plasma membrane//cell part	GO:0004888//GO:0003674//GO:0004872//GO:0038023//GO:0004871//GO:0004930//GO:0060089	transmembrane signaling receptor activity//molecular_function//receptor activity//signaling receptor activity//signal transducer activity//G-protein coupled receptor activity//molecular transducer activity	probable G-protein coupled receptor 34-like; K08383 G protein-coupled receptor 34	http://www.genome.jp/dbget-bin/www_bget?xtr:100496628	--	--
ENSXETG00000017864	GL172732.1	+	769590	792968	1618	841	875	372	253	33.0384	32.7233	12.7049	10.4591	32.8808	11.582	816.145	320.45	1.3487	5.01e-18	3.7e-16	UP	GO:0006810//GO:0034613//GO:0051649//GO:0016192//GO:0015031//GO:0006886//GO:0044699//GO:1990126//GO:0044765//GO:0070727//GO:0016197//GO:1902582//GO:0071702//GO:0051641//GO:0051234//GO:0046907//GO:0008150//GO:1902578//GO:0033036//GO:0051179//GO:0045184//GO:0008104	transport//cellular protein localization//establishment of localization in cell//vesicle-mediated transport//protein transport//intracellular protein transport//single-organism process//retrograde transport, endosome to plasma membrane//single-organism transport//cellular macromolecule localization//endosomal transport//single-organism intracellular transport//organic substance transport//cellula…	GO:0012505//GO:0044444//GO:0044424//GO:0005622//GO:0005769//GO:0005575//GO:0043229//GO:0005623//GO:0005737//GO:0044464//GO:0043231//GO:0005768//GO:0043226//GO:0043227	endomembrane system//cytoplasmic part//intracellular part//intracellular//early endosome//cellular_component//intracellular organelle//cell//cytoplasm//cell part//intracellular membrane-bounded organelle//endosome//organelle//membrane-bounded organelle	GO:0003674//GO:0043167//GO:0005488//GO:0043168//GO:0005543//GO:0008289//GO:0035091	molecular_function//ion binding//binding//anion binding//phospholipid binding//lipid binding//phosphatidylinositol binding	snx31; sorting nexin 31; K17937 sorting nexin-31	http://www.genome.jp/dbget-bin/www_bget?xtr:733525	snx31	sorting nexin 31 [Source:Xenbase;Acc:XB-GENE-5933724]
ENSXETG00000006436	GL172963.1	-	742573	761048	1629	680	757	280	216	24.139	25.5818	8.64115	8.06887	24.8604	8.35501	682.526	256.123	1.414	5.36e-18	3.94e-16	UP	--	--	--	--	GO:0003674//GO:0005488//GO:0005515	molecular_function//binding//protein binding	serine-rich adhesin for platelets-like	http://www.genome.jp/dbget-bin/www_bget?xtr:100498215	ankle1	ankyrin repeat and LEM domain containing 1 [Source:Xenbase;Acc:XB-GENE-6045314]
ENSXETG00000014846	GL174729.1	+	7934	13426	1999	343	308	815	700	9.92229	8.48193	20.4965	21.3091	9.20211	20.9028	310.534	787.107	-1.3418	5.71e-18	4.19e-16	DOWN	GO:0050794//GO:0007606//GO:0042221//GO:0044700//GO:0007608//GO:0007165//GO:0007154//GO:0032501//GO:0051716//GO:0044699//GO:0044707//GO:0050896//GO:0051606//GO:0009987//GO:0003008//GO:0050906//GO:0065007//GO:0007186//GO:0050877//GO:0050911//GO:0050907//GO:0008150//GO:0050789//GO:0044763//GO:0023052//GO:0007600//GO:0009593	regulation of cellular process//sensory perception of chemical stimulus//response to chemical//single organism signaling//sensory perception of smell//signal transduction//cell communication//multicellular organismal process//cellular response to stimulus//single-organism process//single-multicellular organism process//response to stimulus//detection of stimulus//cellular process//system process/…	GO:0071944//GO:0016021//GO:0044425//GO:0005575//GO:0005623//GO:0031224//GO:0044464//GO:0016020//GO:0005886	cell periphery//integral component of membrane//membrane part//cellular_component//cell//intrinsic component of membrane//cell part//membrane//plasma membrane	GO:0004888//GO:0003674//GO:0004872//GO:0038023//GO:0004871//GO:0004930//GO:0004984//GO:0060089	transmembrane signaling receptor activity//molecular_function//receptor activity//signaling receptor activity//signal transducer activity//G-protein coupled receptor activity//olfactory receptor activity//molecular transducer activity	or51e1; olfactory receptor, family 51, subfamily E, member 1; K04257 olfactory receptor	http://www.genome.jp/dbget-bin/www_bget?xtr:100145326	or51e1	olfactory receptor, family 51, subfamily E, member 1 [Source:Xenbase;Acc:XB-GENE-5758461]
ENSXETG00000024421	GL172799.1	-	1718584	1764561	15531	389	707	1819	1365	1.44837	2.50598	5.888	5.34827	1.97717	5.61814	515.626	1641.57	-1.6707	6.29e-18	4.59e-16	DOWN	--	--	--	--	GO:0003674//GO:0005488//GO:0005515	molecular_function//binding//protein binding	obscurin-like; K17531 Obscurin-RhoGEF [EC:2.7.11.1]	http://www.genome.jp/dbget-bin/www_bget?xtr:101730564	tn3	titin novex-3 [Source:Xenbase;Acc:XB-GENE-6453148]
ENSXETG00000022059	GL172728.1	-	404359	415211	1469	320	382	881	724	12.5968	14.3152	30.1501	29.9914	13.456	30.0708	332.962	831.771	-1.3208	6.51e-18	4.74e-16	DOWN	GO:0044699//GO:0035587//GO:0051716//GO:0050896//GO:0007166//GO:0050794//GO:0023041//GO:0007154//GO:0007165//GO:0035588//GO:0044700//GO:0008150//GO:0001973//GO:0007200//GO:0035590//GO:0023052//GO:0044763//GO:0050789//GO:0065007//GO:0035589//GO:0009987//GO:0007189//GO:0007187//GO:0007186//GO:0007188	single-organism process//purinergic receptor signaling pathway//cellular response to stimulus//response to stimulus//cell surface receptor signaling pathway//regulation of cellular process//neuronal signal transduction//cell communication//signal transduction//G-protein coupled purinergic receptor signaling pathway//single organism signaling//biological_process//adenosine receptor signaling pathw…	GO:0005887//GO:0044459//GO:0031226//GO:0071944//GO:0044464//GO:0005886//GO:0016020//GO:0005575//GO:0044425//GO:0016021//GO:0031224//GO:0005623	integral component of plasma membrane//plasma membrane part//intrinsic component of plasma membrane//cell periphery//cell part//plasma membrane//membrane//cellular_component//membrane part//integral component of membrane//intrinsic component of membrane//cell	GO:0038023//GO:0001609//GO:0004872//GO:0003674//GO:0001614//GO:0045028//GO:0004888//GO:0060089//GO:0004930//GO:0016502//GO:0035586//GO:0045031//GO:0001608//GO:0004871	signaling receptor activity//G-protein coupled adenosine receptor activity//receptor activity//molecular_function//purinergic nucleotide receptor activity//G-protein coupled purinergic nucleotide receptor activity//transmembrane signaling receptor activity//molecular transducer activity//G-protein coupled receptor activity//nucleotide receptor activity//purinergic receptor activity//ATP-activated…	p2ry11; purinergic receptor P2Y, G-protein coupled, 11; K08387 purinergic receptor P2Y, G protein-coupled, 11	http://www.genome.jp/dbget-bin/www_bget?xtr:447996	p2ry11	purinergic receptor P2Y, G-protein coupled, 11 [Source:Xenbase;Acc:XB-GENE-6465757]
ENSXETG00000014847	GL172905.1	+	1473056	1553415	3205	355	420	112	94	6.40517	7.21403	1.75681	1.78476	6.8096	1.77078	367.652	106.885	1.7823	1.2e-17	8.7e-16	UP	GO:0016070//GO:0010467//GO:0010556//GO:0006366//GO:0032502//GO:0019222//GO:0030154//GO:0032774//GO:0009889//GO:0018130//GO:1903506//GO:0046483//GO:0010468//GO:0044249//GO:0050794//GO:0009059//GO:0048869//GO:0006139//GO:0044260//GO:0034654//GO:0044238//GO:0080090//GO:0044237//GO:0044767//GO:0009653//GO:0044699//GO:0090304//GO:0006357//GO:0043170//GO:0048856//GO:1901360//GO:0051252//GO:0019219//GO:…	RNA metabolic process//gene expression//regulation of macromolecule biosynthetic process//transcription from RNA polymerase II promoter//developmental process//regulation of metabolic process//cell differentiation//RNA biosynthetic process//regulation of biosynthetic process//heterocycle biosynthetic process//regulation of nucleic acid-templated transcription//heterocycle metabolic process//regul…	GO:0044424//GO:0005622//GO:0005634//GO:0005623//GO:0043229//GO:0005575//GO:0043227//GO:0043226//GO:0044464//GO:0043231	intracellular part//intracellular//nucleus//cell//intracellular organelle//cellular_component//membrane-bounded organelle//organelle//cell part//intracellular membrane-bounded organelle	GO:0001071//GO:0043565//GO:0005488//GO:0003700//GO:0003677//GO:0003674//GO:0097159//GO:0003676//GO:0000981//GO:1901363	nucleic acid binding transcription factor activity//sequence-specific DNA binding//binding//transcription factor activity, sequence-specific DNA binding//DNA binding//molecular_function//organic cyclic compound binding//nucleic acid binding//RNA polymerase II transcription factor activity, sequence-specific DNA binding//heterocyclic compound binding	foxo3, foxo3a, xfoxo3; forkhead box O3; K09408 forkhead box protein O3	http://www.genome.jp/dbget-bin/www_bget?xtr:100125025	foxo3	forkhead box O3 [Source:Xenbase;Acc:XB-GENE-945072]
ENSXETG00000034383	NC_006839	+	10271	11648	1378	4210	5857	11863	8768	176.67	233.982	432.793	387.196	205.326	409.995	4760.39	10627.6	-1.1587	1.35e-17	9.78e-16	DOWN	GO:0006753//GO:0009150//GO:0006163//GO:0006807//GO:0009117//GO:1901360//GO:0042775//GO:0019693//GO:0006725//GO:0008152//GO:0009987//GO:1901564//GO:0042773//GO:0034641//GO:0044763//GO:0009199//GO:0044710//GO:0008150//GO:0006119//GO:0071704//GO:1901135//GO:0009161//GO:0022904//GO:0009116//GO:0046128//GO:0009119//GO:0006091//GO:0006120//GO:0009259//GO:0009126//GO:0009167//GO:0044281//GO:0022900//GO:…	nucleoside phosphate metabolic process//purine ribonucleotide metabolic process//purine nucleotide metabolic process//nitrogen compound metabolic process//nucleotide metabolic process//organic cyclic compound metabolic process//mitochondrial ATP synthesis coupled electron transport//ribose phosphate metabolic process//cellular aromatic compound metabolic process//metabolic process//cellular proce…	GO:0005623//GO:0031224//GO:0005737//GO:0005575//GO:0016021//GO:0043229//GO:0044425//GO:0016020//GO:0043227//GO:0044464//GO:0043231//GO:0043226//GO:0044424//GO:0044444//GO:0005739//GO:0005622	cell//intrinsic component of membrane//cytoplasm//cellular_component//integral component of membrane//intracellular organelle//membrane part//membrane//membrane-bounded organelle//cell part//intracellular membrane-bounded organelle//organelle//intracellular part//cytoplasmic part//mitochondrion//intracellular	GO:0016651//GO:0003824//GO:0016491//GO:0016655//GO:0003954//GO:0050136//GO:0008137//GO:0003674	oxidoreductase activity, acting on NAD(P)H//catalytic activity//oxidoreductase activity//oxidoreductase activity, acting on NAD(P)H, quinone or similar compound as acceptor//NADH dehydrogenase activity//NADH dehydrogenase (quinone) activity//NADH dehydrogenase (ubiquinone) activity//molecular_function	ND4; NADH dehydrogenase subunit 4; K03881 NADH-ubiquinone oxidoreductase chain 4 [EC:1.6.5.3]	http://www.genome.jp/dbget-bin/www_bget?xtr:3283501	nad4	NADH dehydrogenase subunit 4 (mitochondrion) [Source:RefSeq peptide;Acc:YP_203379]
ENSXETG00000018872	GL172897.1	+	950755	954604	1563	77	96	326	275	2.8488	3.38119	10.4856	10.7066	3.11499	10.5961	81.9839	311.925	-1.9278	1.41e-17	1.01e-15	DOWN	GO:0044767//GO:0001838//GO:0009653//GO:0044699//GO:0061351//GO:0060070//GO:0008283//GO:0032501//GO:0051716//GO:0072175//GO:0007420//GO:0050896//GO:0048869//GO:0048468//GO:0044707//GO:0009888//GO:0048646//GO:0007166//GO:0050794//GO:0022008//GO:0050767//GO:0048598//GO:0043009//GO:0060322//GO:0032502//GO:0007165//GO:0007154//GO:0033278//GO:0030154//GO:0044700//GO:0042127//GO:0051239//GO:0008150//GO:…	single-organism developmental process//embryonic epithelial tube formation//anatomical structure morphogenesis//single-organism process//neural precursor cell proliferation//canonical Wnt signaling pathway//cell proliferation//multicellular organismal process//cellular response to stimulus//epithelial tube formation//brain development//response to stimulus//cellular developmental process//cell de…	--	--	GO:0003674//GO:0097159//GO:0043167//GO:0005488//GO:0046872//GO:1901363//GO:0043169//GO:0003676	molecular_function//organic cyclic compound binding//ion binding//binding//metal ion binding//heterocyclic compound binding//cation binding//nucleic acid binding	zic5; Zic family member 5; K09226 zinc finger protein ZIC 5	http://www.genome.jp/dbget-bin/www_bget?xtr:100492793	zic5	Zic family member 5 [Source:Xenbase;Acc:XB-GENE-480775]
ENSXETG00000033440	GL173201.1	+	523104	557074	2472	598	672	1594	1476	13.9889	14.965	32.4171	36.3344	14.477	34.3758	603.094	1601.85	-1.4093	1.41e-17	1.01e-15	DOWN	GO:0006955//GO:0008150//GO:0050896//GO:0002376	immune response//biological_process//response to stimulus//immune system process	GO:0005886//GO:0016020//GO:0044464//GO:0032991//GO:0005623//GO:0031224//GO:0005575//GO:0043234//GO:0016021//GO:0044425//GO:0044459//GO:0005579//GO:0005887//GO:0046930//GO:0071944//GO:0031226//GO:0098796//GO:0098797	plasma membrane//membrane//cell part//macromolecular complex//cell//intrinsic component of membrane//cellular_component//protein complex//integral component of membrane//membrane part//plasma membrane part//membrane attack complex//integral component of plasma membrane//pore complex//cell periphery//intrinsic component of plasma membrane//membrane protein complex//plasma membrane protein complex	GO:0005515//GO:0005488//GO:0003674	protein binding//binding//molecular_function	c7; complement component 7; K03996 complement component 7	http://www.genome.jp/dbget-bin/www_bget?xtr:100485186	C7	complement component 7 [Source:HGNC Symbol;Acc:HGNC:1346]
ENSXETG00000019600	GL172773.1	+	75140	118928	4506	618	657	1628	1512	7.931	8.02659	18.1634	20.4193	7.97879	19.2914	606.14	1638.66	-1.4348	1.73e-17	1.23e-15	DOWN	GO:0010466//GO:0044237//GO:0050790//GO:0009892//GO:0044260//GO:0044238//GO:0080090//GO:0048519//GO:0043086//GO:0050794//GO:0044267//GO:0032269//GO:0006508//GO:0019222//GO:0044092//GO:0010605//GO:0071704//GO:0031324//GO:0008150//GO:0019538//GO:0050789//GO:0010951//GO:0032268//GO:0051246//GO:0030162//GO:0009987//GO:0048523//GO:0052548//GO:0065007//GO:0065009//GO:0045861//GO:0051346//GO:0008152//GO:…	negative regulation of peptidase activity//cellular metabolic process//regulation of catalytic activity//negative regulation of metabolic process//cellular macromolecule metabolic process//primary metabolic process//regulation of primary metabolic process//negative regulation of biological process//negative regulation of catalytic activity//regulation of cellular process//cellular protein metabol…	GO:0005576//GO:0005615//GO:0005575//GO:0044421	extracellular region//extracellular space//cellular_component//extracellular region part	GO:0003674//GO:0061134//GO:0005488//GO:0005515//GO:0061135//GO:0004857//GO:0098772//GO:0030234//GO:0004866//GO:0030414	molecular_function//peptidase regulator activity//binding//protein binding//endopeptidase regulator activity//enzyme inhibitor activity//molecular function regulator//enzyme regulator activity//endopeptidase inhibitor activity//peptidase inhibitor activity	c5, cpamd4; complement component 5; K03994 complement component 5	http://www.genome.jp/dbget-bin/www_bget?xtr:100485433	c5	complement component 5 [Source:Xenbase;Acc:XB-GENE-486371]
ENSXETG00000012526	GL173181.1	-	271821	293057	3627	613	682	1507	1116	9.77335	10.3513	20.8882	18.7239	10.0623	19.806	615.089	1351.33	-1.1355	1.84e-17	1.31e-15	DOWN	--	--	--	--	GO:0005488//GO:0005515//GO:0003674	binding//protein binding//molecular_function	caskin2; CASK interacting protein 2	http://www.genome.jp/dbget-bin/www_bget?xtr:100487214	caskin2	CASK interacting protein 2 [Source:Xenbase;Acc:XB-GENE-1008062]
ENSXETG00000014563	GL172809.1	+	300482	305090	1354	579	683	248	176	24.7281	27.7689	9.20805	7.90995	26.2485	8.559	598.715	217.914	1.4581	1.86e-17	1.32e-15	UP	GO:0008152//GO:0009987//GO:0061024//GO:0006996//GO:0009267//GO:0044712//GO:0009056//GO:0031669//GO:0022411//GO:0044248//GO:0008150//GO:0022607//GO:0031668//GO:0071496//GO:0016236//GO:0061726//GO:0042594//GO:0000045//GO:0044710//GO:0044763//GO:0000422//GO:0061025//GO:1902589//GO:0044085//GO:0043562//GO:1903008//GO:0006914//GO:0009991//GO:0070925//GO:0007154//GO:0009605//GO:0016043//GO:0044804//GO:…	metabolic process//cellular process//membrane organization//organelle organization//cellular response to starvation//single-organism catabolic process//catabolic process//cellular response to nutrient levels//cellular component disassembly//cellular catabolic process//biological_process//cellular component assembly//cellular response to extracellular stimulus//cellular response to external stimul…	GO:0005575//GO:0044425//GO:0043229//GO:0044437//GO:0005623//GO:0005773//GO:0031090//GO:0044446//GO:0005737//GO:0005829//GO:0043231//GO:0044464//GO:0043226//GO:0000421//GO:0019898//GO:0016020//GO:0043227//GO:0005776//GO:0044444//GO:0098588//GO:0044422//GO:0098805//GO:0044424//GO:0005622//GO:0005774//GO:0000407	cellular_component//membrane part//intracellular organelle//vacuolar part//cell//vacuole//organelle membrane//intracellular organelle part//cytoplasm//cytosol//intracellular membrane-bounded organelle//cell part//organelle//autophagosome membrane//extrinsic component of membrane//membrane//membrane-bounded organelle//autophagosome//cytoplasmic part//bounding membrane of organelle//organelle part/…	GO:0044877//GO:0015631//GO:0008017//GO:0032403//GO:0008092//GO:0003674//GO:0005515//GO:0005488	macromolecular complex binding//tubulin binding//microtubule binding//protein complex binding//cytoskeletal protein binding//molecular_function//protein binding//binding	map1lc3c; microtubule-associated protein 1 light chain 3 gamma; K10435 microtubule-associated protein 1 light chain	http://www.genome.jp/dbget-bin/www_bget?xtr:733779	map1lc3c	microtubule-associated protein 1 light chain 3 gamma [Source:Xenbase;Acc:XB-GENE-1003533]
ENSXETG00000032670	GL172709.1	-	932952	934616	847	124	170	468	372	8.46582	11.049	27.7778	26.7263	9.7574	27.252	139.064	434.495	-1.6436	1.9e-17	1.34e-15	DOWN	GO:0034645//GO:0008150//GO:0071704//GO:0034641//GO:2001141//GO:0050789//GO:0006725//GO:0008152//GO:0051171//GO:0019438//GO:0065007//GO:0006355//GO:0006351//GO:2000112//GO:0009987//GO:0009058//GO:1901576//GO:1901362//GO:0044271//GO:0097659//GO:0031326//GO:0060255//GO:0043170//GO:1901360//GO:0051252//GO:0019219//GO:0031323//GO:0006807//GO:0090304//GO:0044237//GO:0044238//GO:0080090//GO:0006139//GO:…	cellular macromolecule biosynthetic process//biological_process//organic substance metabolic process//cellular nitrogen compound metabolic process//regulation of RNA biosynthetic process//regulation of biological process//cellular aromatic compound metabolic process//metabolic process//regulation of nitrogen compound metabolic process//aromatic compound biosynthetic process//biological regulation…	GO:0044464//GO:0043231//GO:0043226//GO:0043227//GO:0005575//GO:0043229//GO:0005634//GO:0005623//GO:0005622//GO:0044424	cell part//intracellular membrane-bounded organelle//organelle//membrane-bounded organelle//cellular_component//intracellular organelle//nucleus//cell//intracellular//intracellular part	GO:1901363//GO:0046983//GO:0003676//GO:0003674//GO:0097159//GO:0003677//GO:0005515//GO:0005488	heterocyclic compound binding//protein dimerization activity//nucleic acid binding//molecular_function//organic cyclic compound binding//DNA binding//protein binding//binding	hes8; hairy and enhancer of split 8	http://www.genome.jp/dbget-bin/www_bget?xtr:100271766	--	--
ENSXETG00000026217	GL174962.1	+	2020	4083	1510	1049	931	242	183	40.1725	33.9414	8.057	7.37486	37.057	7.71593	944.7	219.212	2.1075	1.97e-17	1.39e-15	UP	GO:0071704//GO:0034645//GO:0008150//GO:2001141//GO:0050789//GO:0034641//GO:2000112//GO:0009987//GO:0019438//GO:0006725//GO:0008152//GO:0051171//GO:0006355//GO:0006351//GO:0065007//GO:1901360//GO:0051252//GO:0043170//GO:0006807//GO:0019219//GO:0031323//GO:1901576//GO:1901362//GO:0009058//GO:0060255//GO:0031326//GO:0044271//GO:0097659//GO:0044237//GO:0090304//GO:0044260//GO:0006139//GO:0034654//GO:…	organic substance metabolic process//cellular macromolecule biosynthetic process//biological_process//regulation of RNA biosynthetic process//regulation of biological process//cellular nitrogen compound metabolic process//regulation of cellular macromolecule biosynthetic process//cellular process//aromatic compound biosynthetic process//cellular aromatic compound metabolic process//metabolic proc…	GO:0043226//GO:0043231//GO:0044464//GO:0043227//GO:0043229//GO:0005575//GO:0005634//GO:0005623//GO:0005622//GO:0044424	organelle//intracellular membrane-bounded organelle//cell part//membrane-bounded organelle//intracellular organelle//cellular_component//nucleus//cell//intracellular//intracellular part	GO:1901363//GO:0003676//GO:0097159//GO:0003674//GO:0005488//GO:0003677//GO:0043565	heterocyclic compound binding//nucleic acid binding//organic cyclic compound binding//molecular_function//binding//DNA binding//sequence-specific DNA binding	homeobox protein Mix.1-like	http://www.genome.jp/dbget-bin/www_bget?xtr:101734579	bix1.1	Brachyury-inducible homeobox 1, gene 1 [Source:Xenbase;Acc:XB-GENE-482521]
ENSXETG00000002512	GL172947.1	-	454022	478076	3177	5594	6902	11798	9757	101.821	119.595	186.692	186.887	110.708	186.79	5923.02	11174.6	-0.91582	2.29e-17	1.6e-15	DOWN	GO:0098662//GO:0006810//GO:0030001//GO:0098655//GO:0055085//GO:0072511//GO:0098660//GO:0044699//GO:0070588//GO:0034220//GO:0044765//GO:0006812//GO:0008152//GO:0006811//GO:0009987//GO:0070838//GO:0051234//GO:0008150//GO:1902578//GO:0051179//GO:0006816//GO:0044763	inorganic cation transmembrane transport//transport//metal ion transport//cation transmembrane transport//transmembrane transport//divalent inorganic cation transport//inorganic ion transmembrane transport//single-organism process//calcium ion transmembrane transport//ion transmembrane transport//single-organism transport//cation transport//metabolic process//ion transport//cellular process//diva…	GO:0012505//GO:0044444//GO:0044422//GO:0098588//GO:0044424//GO:0016529//GO:0005622//GO:0005789//GO:0005783//GO:0005575//GO:0016021//GO:0043229//GO:0044425//GO:0044446//GO:0031224//GO:0031090//GO:0005623//GO:0005737//GO:0033017//GO:0016528//GO:0044464//GO:0043231//GO:0044432//GO:0042175//GO:0043226//GO:0043227//GO:0016020	endomembrane system//cytoplasmic part//organelle part//bounding membrane of organelle//intracellular part//sarcoplasmic reticulum//intracellular//endoplasmic reticulum membrane//endoplasmic reticulum//cellular_component//integral component of membrane//intracellular organelle//membrane part//intracellular organelle part//intrinsic component of membrane//organelle membrane//cell//cytoplasm//sarcop…	GO:0015075//GO:0046872//GO:0015399//GO:0005215//GO:0022804//GO:0042626//GO:0017111//GO:0035639//GO:0001883//GO:0072509//GO:0022892//GO:0003674//GO:0030554//GO:0097159//GO:0043167//GO:0015662//GO:0015405//GO:0005488//GO:0022857//GO:0017076//GO:0032550//GO:0003824//GO:0032553//GO:0016817//GO:0005524//GO:0043492//GO:0000166//GO:0008324//GO:0019829//GO:0043168//GO:0015085//GO:0016820//GO:0042625//GO:…	ion transmembrane transporter activity//metal ion binding//primary active transmembrane transporter activity//transporter activity//active transmembrane transporter activity//ATPase activity, coupled to transmembrane movement of substances//nucleoside-triphosphatase activity//purine ribonucleoside triphosphate binding//purine nucleoside binding//divalent inorganic cation transmembrane transporter…	atp2a2; ATPase, Ca++ transporting, cardiac muscle, slow twitch 2; K05853 Ca2+ transporting ATPase, sarcoplasmic/endoplasmic reticulum [EC:3.6.3.8]	http://www.genome.jp/dbget-bin/www_bget?xtr:100489059	atp2a2	ATPase, Ca++ transporting, cardiac muscle, slow twitch 2 [Source:Xenbase;Acc:XB-GENE-1012933]
ENSXETG00000004260	GL172648.1	+	4630153	4641597	2665	21301	19231	5737	4909	474.855	408.121	111.186	115.16	441.488	113.173	19332.1	5529.87	1.8057	2.3e-17	1.6e-15	UP	GO:0044699//GO:0009653//GO:1901213//GO:0014031//GO:0044767//GO:0071840//GO:0007178//GO:0023051//GO:0090304//GO:0061311//GO:0000904//GO:0090287//GO:0044237//GO:0002376//GO:0051716//GO:0071773//GO:0007389//GO:0030510//GO:0032501//GO:0009719//GO:0048793//GO:0048562//GO:0070887//GO:0002244//GO:2000826//GO:0080090//GO:0050896//GO:0044238//GO:0048821//GO:0007368//GO:0006139//GO:0070848//GO:0003154//GO:…	single-organism process//anatomical structure morphogenesis//regulation of transcription from RNA polymerase II promoter involved in heart development//mesenchymal cell development//single-organism developmental process//cellular component organization or biogenesis//transmembrane receptor protein serine/threonine kinase signaling pathway//regulation of signaling//nucleic acid metabolic process//…	GO:0005622//GO:0044424//GO:0043231//GO:0044464//GO:0043226//GO:0043227//GO:0005575//GO:0043229//GO:0005634//GO:0005623	intracellular//intracellular part//intracellular membrane-bounded organelle//cell part//organelle//membrane-bounded organelle//cellular_component//intracellular organelle//nucleus//cell	GO:0097159//GO:0003674//GO:0001067//GO:0003700//GO:0003677//GO:0005488//GO:0001071//GO:1901363//GO:0000975//GO:0044212//GO:0003676	organic cyclic compound binding//molecular_function//regulatory region nucleic acid binding//transcription factor activity, sequence-specific DNA binding//DNA binding//binding//nucleic acid binding transcription factor activity//heterocyclic compound binding//regulatory region DNA binding//transcription regulatory region DNA binding//nucleic acid binding	vegt, Apod, antipodean, brat, tVegT, xombi; vegt protein; K10180 T-box protein 6	http://www.genome.jp/dbget-bin/www_bget?xtr:394452	vegt	vegt protein [Source:Xenbase;Acc:XB-GENE-1033829]
ENSXETG00000004489	GL172646.1	-	5124826	5131273	2758	2587	2633	1213	1146	54.2416	52.5549	22.1106	25.2854	53.3983	23.698	2483.77	1232.28	1.0112	2.28e-17	1.6e-15	UP	GO:0006412//GO:0009889//GO:0065008//GO:0019222//GO:0006450//GO:0010467//GO:0010556//GO:0043603//GO:0006518//GO:0050794//GO:0009059//GO:0044267//GO:0044249//GO:0010468//GO:0044238//GO:0080090//GO:0034248//GO:0006417//GO:0044260//GO:0006448//GO:0044237//GO:0031326//GO:0060255//GO:0044271//GO:0009058//GO:1901576//GO:0006807//GO:0031323//GO:0043170//GO:0043604//GO:0065007//GO:0008152//GO:0051171//GO:…	translation//regulation of biosynthetic process//regulation of biological quality//regulation of metabolic process//regulation of translational fidelity//gene expression//regulation of macromolecule biosynthetic process//cellular amide metabolic process//peptide metabolic process//regulation of cellular process//macromolecule biosynthetic process//cellular protein metabolic process//cellular bios…	GO:0044424//GO:0005622//GO:0005623//GO:0031224//GO:0005737//GO:0005575//GO:0044425//GO:0016021//GO:0016020//GO:0044464	intracellular part//intracellular//cell//intrinsic component of membrane//cytoplasm//cellular_component//membrane part//integral component of membrane//membrane//cell part	GO:0016740//GO:0000049//GO:0016779//GO:0005488//GO:0097159//GO:0003674//GO:0003725//GO:0003676//GO:0003824//GO:0003723//GO:1901363//GO:0016772	transferase activity//tRNA binding//nucleotidyltransferase activity//binding//organic cyclic compound binding//molecular_function//double-stranded RNA binding//nucleic acid binding//catalytic activity//RNA binding//heterocyclic compound binding//transferase activity, transferring phosphorus-containing groups	uncharacterized LOC100498107	http://www.genome.jp/dbget-bin/www_bget?xtr:100498107	-	putative transmembrane protein TA-2 [Source:Xenbase;Acc:XB-GENE-5924815]
Novel02070	GL173575.1	+	151719	157781	3911	73	84	2	0	1.85882	2.03619	0.0442739	0	1.9475	0.0221369	74.5204	0.928949	6.3259	2.56e-17	1.78e-15	UP	GO:0009987//GO:0006811//GO:1901564//GO:0006725//GO:0008152//GO:0019438//GO:0006351//GO:0043604//GO:0043170//GO:1901360//GO:0006352//GO:0006807//GO:0009058//GO:1901362//GO:1901576//GO:0044271//GO:0097659//GO:0051234//GO:0043043//GO:0071704//GO:0034645//GO:0019538//GO:0008150//GO:0015074//GO:1902578//GO:0034641//GO:0051179//GO:1901566//GO:0006820//GO:0046483//GO:0018130//GO:0006259//GO:0044249//GO:…	cellular process//ion transport//organonitrogen compound metabolic process//cellular aromatic compound metabolic process//metabolic process//aromatic compound biosynthetic process//transcription, DNA-templated//amide biosynthetic process//macromolecule metabolic process//organic cyclic compound metabolic process//DNA-templated transcription, initiation//nitrogen compound metabolic process//biosyn…	GO:0016021//GO:0043229//GO:0044425//GO:0005575//GO:0043234//GO:0070013//GO:0044428//GO:0005737//GO:0031224//GO:0044446//GO:0005634//GO:0005623//GO:0043233//GO:0055029//GO:1990234//GO:0032991//GO:0043226//GO:0044464//GO:0043231//GO:0030880//GO:0043227//GO:0016020//GO:0031981//GO:0044422//GO:0005672//GO:1902494//GO:0090575//GO:0044444//GO:0043228//GO:0044424//GO:0044451//GO:0005667//GO:0005622//GO:…	integral component of membrane//intracellular organelle//membrane part//cellular_component//protein complex//intracellular organelle lumen//nuclear part//cytoplasm//intrinsic component of membrane//intracellular organelle part//nucleus//cell//organelle lumen//nuclear DNA-directed RNA polymerase complex//transferase complex//macromolecular complex//organelle//cell part//intracellular membrane-boun…	GO:0022891//GO:0003735//GO:0015075//GO:0008509//GO:0005215//GO:0005198//GO:0003674//GO:0022892//GO:0022857	substrate-specific transmembrane transporter activity//structural constituent of ribosome//ion transmembrane transporter activity//anion transmembrane transporter activity//transporter activity//structural molecule activity//molecular_function//substrate-specific transporter activity//transmembrane transporter activity	uncharacterized LOC101734441	http://www.genome.jp/dbget-bin/www_bget?xtr:101734441	--	PREDICTED: uncharacterized protein LOC105947305 [Xenopus (Silurana) tropicalis]
ENSXETG00000022961	GL172812.1	+	234247	259207	2787	7	27	175	112	0.145242	0.533315	3.15672	2.44546	0.339278	2.80109	15.8027	146.653	-3.2142	2.7e-17	1.87e-15	DOWN	GO:0051234//GO:0010107//GO:0065007//GO:0051049//GO:0009987//GO:0006811//GO:1902578//GO:0071805//GO:0051179//GO:0034762//GO:0050789//GO:0044763//GO:0071804//GO:0008150//GO:0098655//GO:0032879//GO:0055085//GO:0098660//GO:0098662//GO:0050794//GO:0006810//GO:0030001//GO:0006812//GO:0043269//GO:0044699//GO:0006813//GO:0015672//GO:0034220//GO:0034765//GO:0044765	establishment of localization//potassium ion import//biological regulation//regulation of transport//cellular process//ion transport//single-organism localization//potassium ion transmembrane transport//localization//regulation of transmembrane transport//regulation of biological process//single-organism cellular process//cellular potassium ion transport//biological_process//cation transmembrane …	GO:0031224//GO:0005623//GO:0005575//GO:0016021//GO:0044425//GO:0005886//GO:0016020//GO:0044464//GO:0071944//GO:0031226//GO:0044459//GO:0005887	intrinsic component of membrane//cell//cellular_component//integral component of membrane//membrane part//plasma membrane//membrane//cell part//cell periphery//intrinsic component of plasma membrane//plasma membrane part//integral component of plasma membrane	GO:0008324//GO:0005261//GO:0046873//GO:0022890//GO:0022891//GO:0022836//GO:0022843//GO:0022832//GO:0015079//GO:0005215//GO:0005216//GO:0015075//GO:0005249//GO:0015276//GO:0022834//GO:0022838//GO:0022857//GO:0022803//GO:0015267//GO:0015077//GO:0005267//GO:0003674//GO:0022892//GO:0005242//GO:0005244	cation transmembrane transporter activity//cation channel activity//metal ion transmembrane transporter activity//inorganic cation transmembrane transporter activity//substrate-specific transmembrane transporter activity//gated channel activity//voltage-gated cation channel activity//voltage-gated channel activity//potassium ion transmembrane transporter activity//transporter activity//ion channe…	kcnj16, Kir5.1; potassium inwardly-rectifying channel, subfamily J, member 16; K05009 potassium inwardly-rectifying channel subfamily J member 16	http://www.genome.jp/dbget-bin/www_bget?xtr:100145730	kcnj16	potassium channel, inwardly rectifying subfamily J, member 16 [Source:Xenbase;Acc:XB-GENE-987679]
ENSXETG00000022807	GL173536.1	+	210638	245709	1155	824	859	363	262	41.2549	40.9419	15.8001	13.8038	41.0984	14.802	800.419	321.523	1.3158	2.9e-17	2e-15	UP	GO:0044699//GO:0071840//GO:0051716//GO:0070727//GO:0050896//GO:1990778//GO:0035556//GO:0010256//GO:0050794//GO:0006913//GO:0006810//GO:0034613//GO:0051649//GO:0015031//GO:1902580//GO:0016043//GO:0007165//GO:0007154//GO:0006886//GO:0051169//GO:0044700//GO:0007265//GO:0008150//GO:0072659//GO:0007009//GO:1902578//GO:0051179//GO:0033036//GO:0016482//GO:0007264//GO:0045184//GO:0050789//GO:0044763//GO:…	single-organism process//cellular component organization or biogenesis//cellular response to stimulus//cellular macromolecule localization//response to stimulus//protein localization to cell periphery//intracellular signal transduction//endomembrane system organization//regulation of cellular process//nucleocytoplasmic transport//transport//cellular protein localization//establishment of localiza…	GO:0005622//GO:0010008//GO:0012505//GO:0044444//GO:0044422//GO:0098588//GO:0098805//GO:0044424//GO:0044464//GO:0043231//GO:0043226//GO:0005768//GO:0044440//GO:0043227//GO:0016020//GO:0005575//GO:0043229//GO:0044446//GO:0031090//GO:0005623//GO:0005737	intracellular//endosome membrane//endomembrane system//cytoplasmic part//organelle part//bounding membrane of organelle//whole membrane//intracellular part//cell part//intracellular membrane-bounded organelle//organelle//endosome//endosomal part//membrane-bounded organelle//membrane//cellular_component//intracellular organelle//intracellular organelle part//organelle membrane//cell//cytoplasm	GO:0035639//GO:0017111//GO:0001883//GO:0003674//GO:0097159//GO:0043167//GO:0003924//GO:0019001//GO:0005488//GO:0032550//GO:0017076//GO:0016787//GO:1901363//GO:0036094//GO:0016462//GO:0016818//GO:0097367//GO:0001882//GO:0005525//GO:1901265//GO:0003824//GO:0032553//GO:0016817//GO:0000166//GO:0043168//GO:0032555//GO:0032549//GO:0032561	purine ribonucleoside triphosphate binding//nucleoside-triphosphatase activity//purine nucleoside binding//molecular_function//organic cyclic compound binding//ion binding//GTPase activity//guanyl nucleotide binding//binding//purine ribonucleoside binding//purine nucleotide binding//hydrolase activity//heterocyclic compound binding//small molecule binding//pyrophosphatase activity//hydrolase acti…	rab40b, rab40, rar, sec4l, xrab40; RAB40B, member RAS oncogene family; K07928 Ras-related protein Rab-40	http://www.genome.jp/dbget-bin/www_bget?xtr:779634	rab40b	RAB40B, member RAS oncogene family [Source:Xenbase;Acc:XB-GENE-490554]
ENSXETG00000019432	GL172778.1	-	1401350	1444992	2241	594	734	260	198	15.3276	18.0306	5.83266	5.37654	16.6791	5.6046	629.444	236.328	1.4133	3.03e-17	2.08e-15	UP	GO:0022613//GO:0090304//GO:0071840//GO:0006396//GO:0034660//GO:0009451//GO:0044237//GO:0032259//GO:0031167//GO:0006364//GO:0044238//GO:0043412//GO:0006139//GO:0044260//GO:0001510//GO:0044085//GO:0034470//GO:0046483//GO:0016072//GO:0016070//GO:0010467//GO:0070475//GO:0008150//GO:0071704//GO:0042254//GO:0034641//GO:0000154//GO:0006725//GO:0008152//GO:0043414//GO:0009987//GO:0043170//GO:1901360//GO:…	ribonucleoprotein complex biogenesis//nucleic acid metabolic process//cellular component organization or biogenesis//RNA processing//ncRNA metabolic process//RNA modification//cellular metabolic process//methylation//rRNA methylation//rRNA processing//primary metabolic process//macromolecule modification//nucleobase-containing compound metabolic process//cellular macromolecule metabolic process//…	GO:0005622//GO:0044424//GO:0044464//GO:0043231//GO:0043226//GO:0043227//GO:0005575//GO:0043229//GO:0005634//GO:0005623	intracellular//intracellular part//cell part//intracellular membrane-bounded organelle//organelle//membrane-bounded organelle//cellular_component//intracellular organelle//nucleus//cell	GO:0008170//GO:0003674//GO:0016433//GO:0052907//GO:0008173//GO:0008168//GO:0016740//GO:0008988//GO:0016741//GO:0008649//GO:0008757//GO:0003824	N-methyltransferase activity//molecular_function//rRNA (adenine) methyltransferase activity//23S rRNA (adenine(1618)-N(6))-methyltransferase activity//RNA methyltransferase activity//methyltransferase activity//transferase activity//rRNA (adenine-N6-)-methyltransferase activity//transferase activity, transferring one-carbon groups//rRNA methyltransferase activity//S-adenosylmethionine-dependent m…	mettl16, mett10d; methyltransferase like 16; K11393 methyltransferase [EC:2.1.1.-]	http://www.genome.jp/dbget-bin/www_bget?xtr:100170444	mettl16	methyltransferase like 16 [Source:Xenbase;Acc:XB-GENE-952802]
ENSXETG00000017070	GL174059.1	+	32814	65310	4419	180	300	661	541	2.35548	3.73727	7.5199	7.44995	3.04637	7.48493	226.189	622.777	-1.4612	3.11e-17	2.13e-15	DOWN	GO:0080090//GO:0044238//GO:0009892//GO:0044260//GO:0050790//GO:0044237//GO:0010466//GO:0006508//GO:0044092//GO:0019222//GO:0032269//GO:0044267//GO:0050794//GO:0043086//GO:0048519//GO:0032268//GO:0050789//GO:0010951//GO:0008150//GO:0019538//GO:0071704//GO:0010605//GO:0031324//GO:0051248//GO:0060255//GO:0052547//GO:0031323//GO:0043170//GO:0065007//GO:0051346//GO:0008152//GO:0051336//GO:0045861//GO:…	regulation of primary metabolic process//primary metabolic process//negative regulation of metabolic process//cellular macromolecule metabolic process//regulation of catalytic activity//cellular metabolic process//negative regulation of peptidase activity//proteolysis//negative regulation of molecular function//regulation of metabolic process//negative regulation of cellular protein metabolic pro…	GO:0005576//GO:0044421//GO:0005575//GO:0005615	extracellular region//extracellular region part//cellular_component//extracellular space	GO:0003674//GO:0061134//GO:0061135//GO:0030234//GO:0098772//GO:0004857//GO:0030414//GO:0004866	molecular_function//peptidase regulator activity//endopeptidase regulator activity//enzyme regulator activity//molecular function regulator//enzyme inhibitor activity//peptidase inhibitor activity//endopeptidase inhibitor activity	a2ml1, Panza; alpha-2-macroglobulin-like 1	http://www.genome.jp/dbget-bin/www_bget?xtr:100127688	a2ml1	alpha-2-macroglobulin-like 1 [Source:Xenbase;Acc:XB-GENE-5943821]
ENSXETG00000033984	GL172932.1	+	8509	23532	2607	219	243	52	34	4.85773	5.13124	1.00276	0.793629	4.99449	0.898195	219.449	43.9971	2.3184	3.77e-17	2.57e-15	UP	GO:0050794//GO:0008219//GO:0007165//GO:0007154//GO:0044700//GO:0044699//GO:0033554//GO:0051716//GO:0050896//GO:0006950//GO:0065007//GO:0009987//GO:0006974//GO:0006915//GO:0008150//GO:0012501//GO:0016265//GO:0050789//GO:0044763//GO:0023052	regulation of cellular process//cell death//signal transduction//cell communication//single organism signaling//single-organism process//cellular response to stress//cellular response to stimulus//response to stimulus//response to stress//biological regulation//cellular process//cellular response to DNA damage stimulus//apoptotic process//biological_process//programmed cell death//death//regulati…	--	--	GO:0003674//GO:0005515//GO:0005488	molecular_function//protein binding//binding	pidd, lrdd; p53-induced death domain protein; K10130 leucine-rich repeats and death domain-containing protein	http://www.genome.jp/dbget-bin/www_bget?xtr:100488788	PIDD1	p53-induced death domain protein 1 [Source:HGNC Symbol;Acc:HGNC:16491]
ENSXETG00000012216	GL172653.1	-	5098739	5116800	1095	1471	1513	2995	2473	80.3244	78.6502	142.179	142.105	79.4873	142.142	1419.54	2834.49	-0.99766	4.03e-17	2.73e-15	DOWN	--	--	--	--	GO:0005488//GO:0097159//GO:0003674//GO:1901265//GO:0036094//GO:1901363//GO:0003676//GO:0000166	binding//organic cyclic compound binding//molecular_function//nucleoside phosphate binding//small molecule binding//heterocyclic compound binding//nucleic acid binding//nucleotide binding	msi1, Msi1h, Musashi, Musashi-1, Musashi1, XNrp-1, nrp-1B; musashi RNA-binding protein 1; K14411 RNA-binding protein Musashi	http://www.genome.jp/dbget-bin/www_bget?xtr:496961	msi1	musashi RNA-binding protein 1 [Source:Xenbase;Acc:XB-GENE-490596]
Novel00765	GL172796.1	+	290036	298106	5704	130	104	4	3	1.75602	1.33735	0.0469731	0.0426438	1.54668	0.0448085	111.876	3.60887	4.9542	4.02e-17	2.73e-15	UP	--	--	--	--	--	--	--	--	--	--
ENSXETG00000019534	GL172814.1	-	1855190	1856471	606	171	144	14	15	16.3175	13.0812	1.16142	1.50626	14.6993	1.33384	150.45	15.2575	3.3017	4.36e-17	2.94e-15	UP	GO:0008152//GO:0008150	metabolic process//biological_process	--	--	GO:0016407//GO:0003824//GO:0016746//GO:0008080//GO:0016747//GO:0016740//GO:0016410//GO:0003674	acetyltransferase activity//catalytic activity//transferase activity, transferring acyl groups//N-acetyltransferase activity//transferase activity, transferring acyl groups other than amino-acyl groups//transferase activity//N-acyltransferase activity//molecular_function	aanat; aralkylamine N-acetyltransferase; K00669 arylalkylamine N-acetyltransferase [EC:2.3.1.87]	http://www.genome.jp/dbget-bin/www_bget?xtr:100497589	aanat	aralkylamine N-acetyltransferase [Source:Xenbase;Acc:XB-GENE-961135]
ENSXETG00000016987	GL172802.1	+	1228075	1232268	2862	1383	1650	3064	2478	38.8982	44.1792	74.9205	73.3429	41.5387	74.1317	1438.58	2869.45	-0.99613	4.76e-17	3.2e-15	DOWN	--	--	--	--	GO:0043169//GO:0046872//GO:0005488//GO:0043167//GO:0003674	cation binding//metal ion binding//binding//ion binding//molecular_function	zfp36l1, berg36, brf1, c3h-2, cmg1, erf-1, erf1, rnf162b, tis11b; ZFP36 ring finger protein-like 1; K18753 butyrate response factor 1	http://www.genome.jp/dbget-bin/www_bget?xtr:780215	zfp36l1	ZFP36 ring finger protein-like 1 [Source:Xenbase;Acc:XB-GENE-966625]
Novel00213	GL172663.1	-	3518516	3523223	2937	74	127	364	336	1.457	2.38044	6.23063	6.9617	1.91872	6.59617	94.6641	365.178	-1.9477	5.24e-17	3.51e-15	DOWN	--	--	--	--	GO:0005102//GO:0001664//GO:0003674//GO:0005488//GO:0005515	receptor binding//G-protein coupled receptor binding//molecular_function//binding//protein binding	uncharacterized LOC101732363	http://www.genome.jp/dbget-bin/www_bget?xtr:101732363	--	PREDICTED: neuropeptide W [Xenopus (Silurana) tropicalis]
ENSXETG00000025132	GL173198.1	+	11696	28628	1764	194	165	25	14	6.35966	5.14923	0.712486	0.482958	5.75444	0.597722	171.431	19.7831	3.1153	5.81e-17	3.88e-15	UP	--	--	--	--	--	--	tm6sf1; transmembrane 6 superfamily member 1	http://www.genome.jp/dbget-bin/www_bget?xtr:780287	tm6sf1	transmembrane 6 superfamily member 1 [Source:Xenbase;Acc:XB-GENE-958245]
ENSXETG00000007772	GL172686.1	+	3022035	3068089	4812	130	222	518	445	1.56224	2.53971	5.41177	5.62748	2.05098	5.51962	165.795	500.326	-1.5935	5.84e-17	3.89e-15	DOWN	GO:0050896//GO:0044238//GO:0016042//GO:0048017//GO:0035556//GO:0048015//GO:0044699//GO:0051716//GO:0007154//GO:0007165//GO:0044700//GO:0050794//GO:0044710//GO:0023052//GO:0044763//GO:0050789//GO:0008150//GO:1901575//GO:0071704//GO:0006629//GO:0044712//GO:0009056//GO:0065007//GO:0008152//GO:0009987	response to stimulus//primary metabolic process//lipid catabolic process//inositol lipid-mediated signaling//intracellular signal transduction//phosphatidylinositol-mediated signaling//single-organism process//cellular response to stimulus//cell communication//signal transduction//single organism signaling//regulation of cellular process//single-organism metabolic process//signaling//single-organ…	GO:0005622//GO:0044464//GO:0005623//GO:0005575	intracellular//cell part//cell//cellular_component	GO:0005515//GO:0043167//GO:0005488//GO:0042578//GO:0005509//GO:0003674//GO:0008081//GO:0016788//GO:0050429//GO:0004629//GO:0046872//GO:0043169//GO:0004435//GO:0060089//GO:0016787//GO:0004871//GO:0004620//GO:0003824//GO:0016298	protein binding//ion binding//binding//phosphoric ester hydrolase activity//calcium ion binding//molecular_function//phosphoric diester hydrolase activity//hydrolase activity, acting on ester bonds//calcium-dependent phospholipase C activity//phospholipase C activity//metal ion binding//cation binding//phosphatidylinositol phospholipase C activity//molecular transducer activity//hydrolase activit…	plch1; phospholipase C, eta 1; K19006 phosphatidylinositol phospholipase C, eta [EC:3.1.4.11]	http://www.genome.jp/dbget-bin/www_bget?xtr:100497252	plch1	phospholipase C, eta 1 [Source:Xenbase;Acc:XB-GENE-6042445]
ENSXETG00000019389	GL172955.1	-	420103	425773	1474	35	22	183	144	1.48383	0.887902	6.74484	6.42433	1.18587	6.58459	27.3788	169.046	-2.6263	6.06e-17	4.02e-15	DOWN	GO:0008150//GO:0019538//GO:0071704//GO:0010605//GO:0031324//GO:0032268//GO:0010951//GO:0050789//GO:0065007//GO:0051336//GO:0008152//GO:0051346//GO:0045861//GO:0065009//GO:0009987//GO:0030162//GO:0051246//GO:0052548//GO:0048523//GO:0051248//GO:0060255//GO:0052547//GO:0031323//GO:0043170//GO:0050790//GO:0044237//GO:0010466//GO:0080090//GO:0044238//GO:0009892//GO:0044260//GO:0044267//GO:0050794//GO:…	biological_process//protein metabolic process//organic substance metabolic process//negative regulation of macromolecule metabolic process//negative regulation of cellular metabolic process//regulation of cellular protein metabolic process//negative regulation of endopeptidase activity//regulation of biological process//biological regulation//regulation of hydrolase activity//metabolic process//n…	--	--	GO:0098772//GO:0004857//GO:0030234//GO:0004869//GO:0030414//GO:0004866//GO:0003674//GO:0061134//GO:0061135	molecular function regulator//enzyme inhibitor activity//enzyme regulator activity//cysteine-type endopeptidase inhibitor activity//peptidase inhibitor activity//endopeptidase inhibitor activity//molecular_function//peptidase regulator activity//endopeptidase regulator activity	hrg, fetuinish, hprg, hrgp; histidine-rich glycoprotein	http://www.genome.jp/dbget-bin/www_bget?xtr:447977	hrg	histidine-rich glycoprotein [Source:Xenbase;Acc:XB-GENE-486131]
ENSXETG00000021745	GL174392.1	+	6353	37831	1362	163	176	498	414	6.92056	7.11365	18.3818	18.4971	7.0171	18.4394	161.112	472.943	-1.5536	6.13e-17	4.06e-15	DOWN	--	--	--	--	GO:0097159//GO:0003674//GO:0005488//GO:0000166//GO:0003676//GO:0036094//GO:1901363//GO:1901265	organic cyclic compound binding//molecular_function//binding//nucleotide binding//nucleic acid binding//small molecule binding//heterocyclic compound binding//nucleoside phosphate binding	celf5, brunol-5, brunol5; CUGBP, Elav-like family member 5; K13207 CUG-BP- and ETR3-like factor	http://www.genome.jp/dbget-bin/www_bget?xtr:100036604	--	--
ENSXETG00000023811	GL173516.1	-	245104	259715	3145	117	104	6	8	2.15127	1.82041	0.0959103	0.154792	1.98584	0.125351	105.441	7.45611	3.8219	6.56e-17	4.32e-15	UP	GO:0008152//GO:0035725//GO:0009987//GO:0006811//GO:0051234//GO:0008150//GO:1902578//GO:0051179//GO:0044763//GO:0098662//GO:0006810//GO:0030001//GO:0098655//GO:0055085//GO:0098660//GO:0044699//GO:0006813//GO:0015672//GO:0034220//GO:0044765//GO:0006812//GO:0006814	metabolic process//sodium ion transmembrane transport//cellular process//ion transport//establishment of localization//biological_process//single-organism localization//localization//single-organism cellular process//inorganic cation transmembrane transport//transport//metal ion transport//cation transmembrane transport//transmembrane transport//inorganic ion transmembrane transport//single-organ…	GO:0005575//GO:0016021//GO:0044425//GO:0031224//GO:0016020	cellular_component//integral component of membrane//membrane part//intrinsic component of membrane//membrane	GO:0003824//GO:0032553//GO:0005524//GO:0016817//GO:0005391//GO:0000166//GO:0043492//GO:0008324//GO:0019829//GO:0043168//GO:0016820//GO:0042625//GO:0042623//GO:0032555//GO:0032549//GO:0016787//GO:1901363//GO:0036094//GO:0016462//GO:0016818//GO:0046873//GO:0032559//GO:0022890//GO:0097367//GO:0001882//GO:0022891//GO:1901265//GO:0016887//GO:0008556//GO:0043169//GO:0015075//GO:0046872//GO:0015399//GO:…	catalytic activity//ribonucleotide binding//ATP binding//hydrolase activity, acting on acid anhydrides//sodium:potassium-exchanging ATPase activity//nucleotide binding//ATPase activity, coupled to movement of substances//cation transmembrane transporter activity//cation-transporting ATPase activity//anion binding//hydrolase activity, acting on acid anhydrides, catalyzing transmembrane movement of…	atp1a3; ATPase, Na+/K+ transporting, alpha 3 polypeptide (EC:3.6.3.9); K01539 sodium/potassium-transporting ATPase subunit alpha [EC:3.6.3.9]	http://www.genome.jp/dbget-bin/www_bget?xtr:100145440	atp1a3	ATPase, Na+/K+ transporting, alpha 3 polypeptide [Source:Xenbase;Acc:XB-GENE-996131]
ENSXETG00000001967	GL172718.1	+	2394942	2416397	927	2244	2356	4468	4018	139.982	139.911	242.308	263.761	139.947	253.034	2187.4	4420.41	-1.015	7.71e-17	5.07e-15	DOWN	GO:0051707//GO:0030154//GO:0043207//GO:0032502//GO:0042742//GO:0016043//GO:0009605//GO:0050794//GO:0098542//GO:0051704//GO:0051781//GO:0044707//GO:0051302//GO:0048869//GO:0006950//GO:0050896//GO:0050808//GO:0006952//GO:0032501//GO:0048518//GO:0048522//GO:0009607//GO:0071840//GO:0044767//GO:0044699//GO:0007528//GO:0048856//GO:0009617//GO:0009987//GO:0007399//GO:0065007//GO:0050789//GO:0044763//GO:…	response to other organism//cell differentiation//response to external biotic stimulus//developmental process//defense response to bacterium//cellular component organization//response to external stimulus//regulation of cellular process//defense response to other organism//multi-organism process//positive regulation of cell division//single-multicellular organism process//regulation of cell divis…	GO:0005576//GO:0005575	extracellular region//cellular_component	GO:0005102//GO:1901681//GO:0043395//GO:0008201//GO:0043394//GO:0005539//GO:0005488//GO:0043167//GO:0005515//GO:0003674//GO:0043168//GO:0008083//GO:0097367//GO:0001948	receptor binding//sulfur compound binding//heparan sulfate proteoglycan binding//heparin binding//proteoglycan binding//glycosaminoglycan binding//binding//ion binding//protein binding//molecular_function//anion binding//growth factor activity//carbohydrate derivative binding//glycoprotein binding	mdk, MK, PTF-alpha-1, PTF-alpha-2, negf2; midkine (neurite growth-promoting factor 2); K06828 midkine	http://www.genome.jp/dbget-bin/www_bget?xtr:394671	mdk	midkine (neurite growth-promoting factor 2) [Source:Xenbase;Acc:XB-GENE-488502]
ENSXETG00000015731	GL172704.1	-	989458	1006952	2950	6206	6368	3147	2951	121.652	118.833	53.6302	60.8733	120.243	57.2518	5981.97	3184.08	0.90975	7.97e-17	5.22e-15	UP	GO:0008150//GO:0023052	biological_process//signaling	--	--	--	--	dlgap5, dlg1, dlg7, hurp; discs, large homolog-associated protein 5; K16804 disks large-associated protein 5	http://www.genome.jp/dbget-bin/www_bget?xtr:407899	dlgap5	discs, large homolog-associated protein 5 [Source:Xenbase;Acc:XB-GENE-481549]
ENSXETG00000016627	GL172685.1	-	1560993	1657352	6715	132	164	24	9	1.59823	1.89032	0.252628	0.114672	1.74428	0.18365	140.283	16.4003	3.0965	8.03e-17	5.24e-15	UP	--	--	--	--	GO:0003674//GO:0005488//GO:0005515	molecular_function//binding//protein binding	eml5; echinoderm microtubule associated protein like 5; K18597 echinoderm microtubule-associated protein-like 5	http://www.genome.jp/dbget-bin/www_bget?xtr:100145498	EML5	echinoderm microtubule associated protein like 5 [Source:HGNC Symbol;Acc:HGNC:18197]
ENSXETG00000031102	GL172794.1	+	1306332	1334532	1599	720	781	285	263	26.0384	26.8881	8.96048	10.0089	26.4632	9.4847	713.294	285.877	1.3191	8.39e-17	5.46e-15	UP	GO:0018342//GO:0071704//GO:0019538//GO:0008150//GO:0036211//GO:0009987//GO:0008152//GO:0043170//GO:0044237//GO:0043412//GO:0044260//GO:0097354//GO:0044238//GO:0006464//GO:0044267	protein prenylation//organic substance metabolic process//protein metabolic process//biological_process//protein modification process//cellular process//metabolic process//macromolecule metabolic process//cellular metabolic process//macromolecule modification//cellular macromolecule metabolic process//prenylation//primary metabolic process//cellular protein modification process//cellular protein …	GO:1990234//GO:0032991//GO:0044464//GO:0005575//GO:0043234//GO:0005737//GO:0005623//GO:0005622//GO:1902494//GO:0044424	transferase complex//macromolecular complex//cell part//cellular_component//protein complex//cytoplasm//cell//intracellular//catalytic complex//intracellular part	GO:0008318//GO:0003824//GO:0016765//GO:0003674//GO:0004659//GO:0016740	protein prenyltransferase activity//catalytic activity//transferase activity, transferring alkyl or aryl (other than methyl) groups//molecular_function//prenyltransferase activity//transferase activity	ptar1; protein prenyltransferase alpha subunit repeat containing 1; K14137 protein prenyltransferase alpha subunit repeat containing protein 1	http://www.genome.jp/dbget-bin/www_bget?xtr:100145268	ptar1	protein prenyltransferase alpha subunit repeat-containing protein 1 [Source:RefSeq peptide;Acc:NP_001120219]
Novel00843	GL172821.1	+	1597626	1667394	6930	151	170	457	416	1.81952	1.95009	4.78741	5.275	1.88481	5.0312	152.43	455.067	-1.5779	9.33e-17	6.05e-15	DOWN	--	--	--	--	GO:0003674//GO:0005488//GO:0005515	molecular_function//binding//protein binding	clmn; calmin (calponin-like, transmembrane)	http://www.genome.jp/dbget-bin/www_bget?xtr:100488669	--	PREDICTED: calmin [Xenopus (Silurana) tropicalis]>gi|512861048|ref|XP_004917139.1| PREDICTED: calmin [Xenopus (Silurana) tropicalis]
Novel01496	GL173124.1	-	538238	549990	4287	1127	1184	526	416	15.202	15.2039	6.16832	5.905	15.203	6.03666	1098.92	487.115	1.1737	9.77e-17	6.32e-15	UP	GO:0044237//GO:0046483//GO:0018130//GO:0044249//GO:0033014//GO:0033013//GO:0008150//GO:0071704//GO:0034641//GO:1901566//GO:0006725//GO:0008152//GO:0019438//GO:0009987//GO:1901564//GO:0009058//GO:1901362//GO:1901576//GO:0044271//GO:1901360//GO:0006807	cellular metabolic process//heterocycle metabolic process//heterocycle biosynthetic process//cellular biosynthetic process//tetrapyrrole biosynthetic process//tetrapyrrole metabolic process//biological_process//organic substance metabolic process//cellular nitrogen compound metabolic process//organonitrogen compound biosynthetic process//cellular aromatic compound metabolic process//metabolic pro…	--	--	GO:0003674//GO:0016740//GO:0003824//GO:0004418//GO:0016765	molecular_function//transferase activity//catalytic activity//hydroxymethylbilane synthase activity//transferase activity, transferring alkyl or aryl (other than methyl) groups	mdc1; mediator of DNA-damage checkpoint 1	http://www.genome.jp/dbget-bin/www_bget?xtr:100489926	--	PREDICTED: mediator of DNA damage checkpoint protein 1 isoform X1 [Xenopus (Silurana) tropicalis]>gi|512859699|ref|XP_002939513.2| PREDICTED: mediator of DNA damage checkpoint protein 1 isoform X1 [Xenopus (Silurana) tropicalis]>gi|847158109|ref|XP_012824676.1| PREDICTED: mediator of DNA damage checkpoint protein 1 isoform X1 [Xenopus (Silurana) tropicalis]
Novel00347	GL172682.1	-	238355	240179	1437	91	93	4	3	3.66197	3.56273	0.139939	0.127041	3.61235	0.13349	87.5434	3.60887	4.6004	1.1e-16	7.08e-15	UP	--	--	--	--	GO:0005515//GO:0005488//GO:0003674	protein binding//binding//molecular_function	uncharacterized LOC101730515	http://www.genome.jp/dbget-bin/www_bget?xtr:101730515	--	PREDICTED: uncharacterized protein LOC101730291 [Xenopus (Silurana) tropicalis]
Novel00329	GL172678.1	+	3552278	3562255	3910	448	731	2411	1634	10.2967	15.9942	48.175	39.5204	13.1455	43.8477	555.799	2073.55	-1.8995	1.11e-16	7.14e-15	DOWN	GO:1901360//GO:0043170//GO:0006807//GO:0006725//GO:0008152//GO:0009987//GO:0034641//GO:0008150//GO:0071704//GO:0016070//GO:0010467//GO:0006397//GO:0046483//GO:0044238//GO:0016071//GO:0044260//GO:0006139//GO:0006396//GO:0090304//GO:0044237	organic cyclic compound metabolic process//macromolecule metabolic process//nitrogen compound metabolic process//cellular aromatic compound metabolic process//metabolic process//cellular process//cellular nitrogen compound metabolic process//biological_process//organic substance metabolic process//RNA metabolic process//gene expression//mRNA processing//heterocycle metabolic process//primary meta…	GO:0031224//GO:0005575//GO:0044425//GO:0016021//GO:0016020	intrinsic component of membrane//cellular_component//membrane part//integral component of membrane//membrane	GO:0016765//GO:0003824//GO:0016787//GO:0016740//GO:0004518//GO:0016788//GO:0004540//GO:0004659//GO:0003674	transferase activity, transferring alkyl or aryl (other than methyl) groups//catalytic activity//hydrolase activity//transferase activity//nuclease activity//hydrolase activity, acting on ester bonds//ribonuclease activity//prenyltransferase activity//molecular_function	ileal sodium/bile acid cotransporter-like; K14342 solute carrier family 10 (sodium/bile acid cotransporter), member 2	http://www.genome.jp/dbget-bin/www_bget?xtr:100498575	--	PREDICTED: ileal sodium/bile acid cotransporter-like [Xenopus (Silurana) tropicalis]
ENSXETG00000033417	GL172880.1	-	233741	260198	3750	755	942	263	272	11.6425	13.8285	3.52581	4.41385	12.7355	3.96983	804.188	280.912	1.5174	1.28e-16	8.22e-15	UP	GO:0044765//GO:0044699//GO:0006810//GO:0055085//GO:0008150//GO:0044763//GO:1902578//GO:0051179//GO:0009987//GO:0008152//GO:0051234	single-organism transport//single-organism process//transport//transmembrane transport//biological_process//single-organism cellular process//single-organism localization//localization//cellular process//metabolic process//establishment of localization	GO:0016020//GO:0016021//GO:0044425//GO:0005575//GO:0031224	membrane//integral component of membrane//membrane part//cellular_component//intrinsic component of membrane	GO:0001883//GO:0003674//GO:0030554//GO:0097159//GO:0017111//GO:0035639//GO:0015405//GO:0005488//GO:0022857//GO:0017076//GO:0032550//GO:0043167//GO:0005215//GO:0022804//GO:0042626//GO:0015399//GO:0016818//GO:0016462//GO:0016787//GO:1901363//GO:0036094//GO:0001882//GO:1901265//GO:0016887//GO:0097367//GO:0032559//GO:0043492//GO:0000166//GO:0003824//GO:0032553//GO:0016817//GO:0005524//GO:0042623//GO:…	purine nucleoside binding//molecular_function//adenyl nucleotide binding//organic cyclic compound binding//nucleoside-triphosphatase activity//purine ribonucleoside triphosphate binding//P-P-bond-hydrolysis-driven transmembrane transporter activity//binding//transmembrane transporter activity//purine nucleotide binding//purine ribonucleoside binding//ion binding//transporter activity//active tran…	multidrug resistance protein 1-like; K05658 ATP-binding cassette, subfamily B (MDR/TAP), member 1 [EC:3.6.3.44]	http://www.genome.jp/dbget-bin/www_bget?xtr:100494753	--	--
ENSXETG00000009034	GL172742.1	-	249883	279177	2097	33	24	174	148	0.91001	0.630042	4.17144	4.2948	0.770026	4.23312	27.3026	167.2	-2.6145	1.38e-16	8.83e-15	DOWN	GO:0044238//GO:0080090//GO:0044260//GO:0006139//GO:0048869//GO:0034654//GO:0044699//GO:0044767//GO:0090304//GO:0044237//GO:0019222//GO:0006366//GO:0032502//GO:0009889//GO:0030154//GO:0032774//GO:0016070//GO:0010467//GO:0010556//GO:0050794//GO:0009059//GO:0010468//GO:1903506//GO:0018130//GO:0046483//GO:0044249//GO:0034641//GO:2001141//GO:0044763//GO:0050789//GO:0034645//GO:0008150//GO:0071704//GO:…	primary metabolic process//regulation of primary metabolic process//cellular macromolecule metabolic process//nucleobase-containing compound metabolic process//cellular developmental process//nucleobase-containing compound biosynthetic process//single-organism process//single-organism developmental process//nucleic acid metabolic process//cellular metabolic process//regulation of metabolic proces…	GO:0005622//GO:0044424//GO:0043227//GO:0043231//GO:0044464//GO:0043226//GO:0005634//GO:0005623//GO:0005575//GO:0043229	intracellular//intracellular part//membrane-bounded organelle//intracellular membrane-bounded organelle//cell part//organelle//nucleus//cell//cellular_component//intracellular organelle	GO:0003677//GO:0003700//GO:0005488//GO:0097159//GO:0003674//GO:0001071//GO:0043565//GO:1901363//GO:0003676//GO:0000981	DNA binding//transcription factor activity, sequence-specific DNA binding//binding//organic cyclic compound binding//molecular_function//nucleic acid binding transcription factor activity//sequence-specific DNA binding//heterocyclic compound binding//nucleic acid binding//RNA polymerase II transcription factor activity, sequence-specific DNA binding	spib, spi-b; Spi-B transcription factor (Spi-1/PU.1 related); K09439 transcription factor Spi-B	http://www.genome.jp/dbget-bin/www_bget?xtr:100271885	spib	Spi-B transcription factor (Spi-1/PU.1 related) [Source:Xenbase;Acc:XB-GENE-479615]
ENSXETG00000005087	GL172749.1	+	2086167	2151703	2530	162	206	31	26	4.94613	5.98748	0.822842	0.835359	5.46681	0.829101	174.325	29.5738	2.5594	1.79e-16	1.14e-14	UP	GO:0018130//GO:0006259//GO:0046483//GO:0044249//GO:0071897//GO:0009059//GO:0006139//GO:0044260//GO:0006950//GO:0034654//GO:0044238//GO:0050896//GO:0044237//GO:0051716//GO:0044699//GO:0033554//GO:0090304//GO:1901360//GO:0006974//GO:0043170//GO:0006807//GO:0009058//GO:1901576//GO:1901362//GO:0044271//GO:0009987//GO:0019438//GO:0006725//GO:0008152//GO:0044710//GO:0044763//GO:0034641//GO:0071704//GO:…	heterocycle biosynthetic process//DNA metabolic process//heterocycle metabolic process//cellular biosynthetic process//DNA biosynthetic process//macromolecule biosynthetic process//nucleobase-containing compound metabolic process//cellular macromolecule metabolic process//response to stress//nucleobase-containing compound biosynthetic process//primary metabolic process//response to stimulus//cell…	--	--	GO:0016740//GO:0005488//GO:0003677//GO:0016779//GO:0097159//GO:0003674//GO:0003676//GO:0003887//GO:0003824//GO:0003684//GO:0034061//GO:0016772//GO:1901363	transferase activity//binding//DNA binding//nucleotidyltransferase activity//organic cyclic compound binding//molecular_function//nucleic acid binding//DNA-directed DNA polymerase activity//catalytic activity//damaged DNA binding//DNA polymerase activity//transferase activity, transferring phosphorus-containing groups//heterocyclic compound binding	poli; polymerase (DNA directed) iota (EC:2.7.7.7); K03510 DNA polymerase iota [EC:2.7.7.7]	http://www.genome.jp/dbget-bin/www_bget?xtr:613070	polk	polymerase (DNA directed) kappa [Source:Xenbase;Acc:XB-GENE-985768]
Novel00305	GL172675.1	+	3191055	3198765	1906	90	97	3	5	3.1715	3.25402	0.0919068	0.185413	3.21276	0.13866	88.8762	4.31171	4.3655	1.93e-16	1.23e-14	UP	--	--	--	--	--	--	--	--	--	--
ENSXETG00000007760	GL172686.1	-	3553123	3553671	549	4875	5361	2936	2022	513.491	537.564	268.855	224.124	525.528	246.49	4862.94	2543.85	0.93481	2.03e-16	1.28e-14	UP	GO:0050789//GO:0044763//GO:0008104//GO:0023052//GO:0007264//GO:0016482//GO:0045184//GO:0033036//GO:0051179//GO:0008150//GO:0046907//GO:0051234//GO:0051641//GO:0009987//GO:0065007//GO:0071702//GO:0035556//GO:0050896//GO:0070727//GO:0051716//GO:0044699//GO:0051169//GO:0044700//GO:0007165//GO:0007154//GO:0006886//GO:0015031//GO:0034613//GO:0051649//GO:0050794//GO:0006913//GO:0006810	regulation of biological process//single-organism cellular process//protein localization//signaling//small GTPase mediated signal transduction//cytoplasmic transport//establishment of protein localization//macromolecule localization//localization//biological_process//intracellular transport//establishment of localization//cellular localization//cellular process//biological regulation//organic sub…	GO:0016020//GO:0044464//GO:0005623//GO:0005575//GO:0005622	membrane//cell part//cell//cellular_component//intracellular	GO:0001882//GO:0005525//GO:1901265//GO:0097367//GO:0016818//GO:0016462//GO:1901363//GO:0036094//GO:0016787//GO:0032555//GO:0032549//GO:0032561//GO:0043168//GO:0000166//GO:0032553//GO:0016817//GO:0003824//GO:0032550//GO:0017076//GO:0019001//GO:0005488//GO:0043167//GO:0003924//GO:0003674//GO:0097159//GO:0001883//GO:0035639//GO:0017111	nucleoside binding//GTP binding//nucleoside phosphate binding//carbohydrate derivative binding//hydrolase activity, acting on acid anhydrides, in phosphorus-containing anhydrides//pyrophosphatase activity//heterocyclic compound binding//small molecule binding//hydrolase activity//purine ribonucleotide binding//ribonucleoside binding//guanyl ribonucleotide binding//anion binding//nucleotide bindin…	rap2b; RAP2B, member of RAS oncogene family; K07838 Ras-related protein Rap-2B	http://www.genome.jp/dbget-bin/www_bget?xtr:619592	rap2b	RAP2B, member of RAS oncogene family [Source:Xenbase;Acc:XB-GENE-493696]
Novel00212	GL172663.1	-	3090346	3092376	2031	406	312	15	6	11.5597	8.45671	0.371293	0.179772	10.0082	0.275532	343.548	10.4691	5.0363	2.03e-16	1.28e-14	UP	--	--	--	--	--	--	piggyBac transposable element-derived protein 4-like	http://www.genome.jp/dbget-bin/www_bget?xtr:100487842	--	piggyBac transposase Uribo2 [Xenopus (Silurana) tropicalis]>gi|158148979|dbj|BAF82023.1| piggyBac transposase Uribo2 [Xenopus (Silurana) tropicalis]>gi|158148981|dbj|BAF82024.1| piggyBac transposase Uribo2 [Xenopus (Silurana) tropicalis]>gi|158148983|dbj|BAF82025.1| piggyBac transposase Uribo2 [Xenopus (Silurana) tropicalis]
ENSXETG00000015002	GL173554.1	-	93759	134588	2562	847	1278	2633	1996	24.8753	35.7307	67.2264	61.6871	30.303	64.4568	1003.26	2387.94	-1.2511	2.2e-16	1.38e-14	DOWN	GO:0044763//GO:0050789//GO:0010951//GO:0023052//GO:0032268//GO:0031324//GO:0071704//GO:0010605//GO:0019538//GO:0008150//GO:0043170//GO:0031323//GO:0007186//GO:0052547//GO:0051248//GO:0060255//GO:0052548//GO:0048523//GO:0051246//GO:0030162//GO:0009987//GO:0051346//GO:0051336//GO:0008152//GO:0065009//GO:0045861//GO:0065007//GO:0044260//GO:0009892//GO:0044238//GO:0080090//GO:0050896//GO:0044237//GO:…	single-organism cellular process//regulation of biological process//negative regulation of endopeptidase activity//signaling//regulation of cellular protein metabolic process//negative regulation of cellular metabolic process//organic substance metabolic process//negative regulation of macromolecule metabolic process//protein metabolic process//biological_process//macromolecule metabolic process/…	GO:0016020//GO:0005886//GO:0044464//GO:0031224//GO:0005623//GO:0016021//GO:0044425//GO:0005575//GO:0071944	membrane//plasma membrane//cell part//intrinsic component of membrane//cell//integral component of membrane//membrane part//cellular_component//cell periphery	GO:0004869//GO:0030234//GO:0004857//GO:0004930//GO:0098772//GO:0060089//GO:0004871//GO:0004866//GO:0030414//GO:0061134//GO:0004872//GO:0003674//GO:0038023//GO:0061135//GO:0004888	cysteine-type endopeptidase inhibitor activity//enzyme regulator activity//enzyme inhibitor activity//G-protein coupled receptor activity//molecular function regulator//molecular transducer activity//signal transducer activity//endopeptidase inhibitor activity//peptidase inhibitor activity//peptidase regulator activity//receptor activity//molecular_function//signaling receptor activity//endopepti…	vomeronasal type-2 receptor 26-like	http://www.genome.jp/dbget-bin/www_bget?xtr:100495554	-	MGC69493 protein precursor [Source:RefSeq peptide;Acc:NP_001004786]
Novel02926	GL186961.1	+	1590	3180	1413	115	105	11	4	4.92965	4.28484	0.409936	0.180438	4.60725	0.295187	104.907	7.44385	3.8169	2.34e-16	1.47e-14	UP	GO:1901564//GO:0008152//GO:0006807//GO:0043170//GO:1901576//GO:0009058//GO:0006040//GO:1901135//GO:0071704//GO:0046349//GO:0008150//GO:0044710//GO:1901071//GO:0044711//GO:1901073//GO:1901566//GO:0006030//GO:0009059//GO:0006031//GO:1901137//GO:0006022//GO:0044699//GO:0006023	organonitrogen compound metabolic process//metabolic process//nitrogen compound metabolic process//macromolecule metabolic process//organic substance biosynthetic process//biosynthetic process//amino sugar metabolic process//carbohydrate derivative metabolic process//organic substance metabolic process//amino sugar biosynthetic process//biological_process//single-organism metabolic process//gluco…	--	--	GO:0003824//GO:0008375//GO:0016740//GO:0008194//GO:0016758//GO:0003674//GO:0004100//GO:0016757	catalytic activity//acetylglucosaminyltransferase activity//transferase activity//UDP-glycosyltransferase activity//transferase activity, transferring hexosyl groups//molecular_function//chitin synthase activity//transferase activity, transferring glycosyl groups	cpxm2; carboxypeptidase X (M14 family), member 2; K08639 carboxypeptidase X2	http://www.genome.jp/dbget-bin/www_bget?xtr:100127849	--	PREDICTED: inactive carboxypeptidase-like protein X2 [Xenopus (Silurana) tropicalis]>gi|847152101|ref|XP_012823177.1| PREDICTED: inactive carboxypeptidase-like protein X2 [Xenopus (Silurana) tropicalis]
[truncated: 22,597 more rows]
